# Supplementary material for: The RNA-binding protein HuR is a negative regulator in adipogenesis
Source: Nat Commun. 2020 Jan 10;11:213. doi: 10.1038/s41467-019-14001-8 (PMC6954112; doi:10.1038/s41467-019-14001-8)
Supplement: Supplementary file 4 — Supplementary Data 1 [file 41467_2019_14001_MOESM4_ESM.xlsx]

## Sheet: Sheet1
QPCR Primers for mouse genes
Name	Forward Primers	Reverse Primers
Scd1	TTCTTGCGATACACTCTGGTGC	CGGGATTGAATGTTCTTGTCGT
Rpl23	TGTGAAGGGAATCAAGGGAC	TGTTTACTATGACCCCTGCG
Adipoq	CGATTGTCAGTGGATCTGACG	CAACAGTAGCATCCTGAGCCCT
Pparg2	GCATGGTGCCTTCGCTGA	TGGCATCTCTGTGTCAACCATG
Glut4	CTGTCGCTGGTTTCTCCAACT	CCCATAGCATCCGCAACATA
Fabp4	ACAAGCTGGTGGTGGAATGTG	CCTTTGGCTCATGCCCTTT
Fasn	GGAGGTGGTGATAGCCGGTAT	TGGGTAATCCATAGAGCCCAG
Cebpa	TGCGCAAGAGCCGAGATAAA	CCTTCTGTTGCGTCTCCACG
Ucp1	ACTGCCACACCTCCAGTCATT	CTTTGCCTCACTCAGGATTGG
Pgc1a	AGCCGTGACCACTGACAACGAG	GCTGCATGGTTCTGAGTGCTAAG
F4/80	CTTTGGCTATGGGCTTCCAGTC	GCAAGGAGGACAGAGTTTATCGTG
IL6	TAGTCCTTCCTACCCCAATTTCC	TTGGTCCTTAGCCACTCCTTC
Tnfα	CATCTTCTCAAAATT CGA GTG ACA A	CATCTTCTCAAAATTCGAGTGACA A
Cd8a	CAGGCCCTCCTTTTTCAAGT	ACTGGAACTAGCTCTGGTGT
Cidea	GCCGTGTTAAGGAATCTGCTG	TGCTCTTCTGTATCGCCCAGT
Dio2	CAGTGTGGTGCACGTCTCCAATC	TGAACCAAAGTTGACCACCAG
Ppara	AGAGCCCCATCTGTCCTCTC	ACTGGTAGTCTGCAAAACCAAA
Prdm16	CAGCACGGTGAAGCCATTC	GCGTGCATCCGCTTGTG
Cox4	ACCAAGCGAATGCTGGACAT	GGCGGAGAAGCCCTGAA
Leptin	GAGACCCCTGTGTCGGTTC	CTGCGTGTGTGAAATGTCATTG
Hoxc9	TTAACCAGGGACCGTCGGTA	ATTGTTCCTTGTCGGTTTTCTCT
Retn	CTGTCCAGTCTATCCTTGCACAC	CAGAAGGCACAGCAGTCTTGA
Acacb	CGCTCACCAACAGTAAGGTGG	GCTTGGCAGGGAGTTCCTC
Dgat1	GTGCCATCGTCTGCAAGATTC	GCATCACCACACACCAATTCAG
Dgat2	GCGCTACTTCCGAGACTACTT	GGGCCTTATGCCAGGAAACT
Pck1	CTGCATAACGGTCTGGACTTC	GCCTTCCACGAACTTCCTCAC
Lpl	TGCCACTTCAACCACAGCA	ACATTCCCGTTACCGTCCATC
Lipe	CCAGCCTGAGGGCTTACTG	CTCCATTGACTGTGACATCTCG
Icam1	GTGATGCTCAGGTATCCATCCA	CACAGTTCTCAAAGCACAGCG
Cxcl9	GGAGTTCGAGGAACCCTAGTG	GGGATTTGTAGTGGATCGTGC
Cxcl10	CCAAGTGCTGCCGTCATTTTC	GGCTCGCAGGGATGATTTCAA
CD11b	CCATGACCTTCCAAGAGAATGC	ACCGGCTTGTGCTGTAGTC
CD3e	ATGCGGTGGAACACTTTCTGG	GCACGTCAACTCTACACTGGT
Acadm	AACACAACACTCGAAAGCGG	TTCTGCTGTTCCGTCAACTCA
Elovl3	TCCGCGTTCTCATGTAGGTCT	GGACCTGATGCAACCCTATGA
Fabp3	ACCTGGAAGCTAGTGGACAG	TGATGGTAGTAGGCTTGGTCAT
Cox7a	CAGCGTCATGGTCAGTCTGT	AGAAAACCGTGTGGCAGAGA
CD137	CGTGCAGAACTCCTGTGATAAC	GTCCACCTATGCTGAAGAGG
CD40	TTGTTGACAGCGGTCCATTA	CCATCGTGGAGGTACTGTTTG
Tenem26	ACCCTGTCATCCCACAGAG	TGTTTGGTGGAGTCCTAAGGTC
Lpin1	CATGCTTCGGAAAGTCCTTCA	GGTTATTCTTTGGCGTCAACCT
Actc1	CTGGATTCTGGCGATGGTGTA	CGGACAATTTCACGTTCAGCA
Casq1	ATGAGAGCTACCGACAGGATG	CACCGTCGTACTCAGGGAAG
Myh1	GCGAATCGAGGCTCAGAACAA	GTAGTTCCGCCTTCGGTCTTG
Myh2	ACTTTGGCACTACGGGGAAAC	CAGCAGCATTTCGATCAGCTC
Myom1	TAAAGAGGCTGCTGCTTATATCG	TGGAGGTTGCGGACTGTTTG
Myom2	AAAAGACACAAGCACTTTGACCA	TGGGAGGATGACTGGGTGG
Mybpc1	ATGGAATGGTTCACCGTCATTG	TAGTTGCATCCTCGCTAAGGC
Myo18b	TCTCCGCCTCCCTTGTTCT	TGCTGGGATCTCTACTTCTGG
Dmpk	CTGCTCGACCTTCTCCTGG	CACGCCCGATCACCTTCAA
Des	GTGGATGCAGCCACTCTAGC	TTAGCCGCGATGGTCTCATAC
Trim14	TTGGAAGACGCCGGGGAAAGG	GGCCAGTACTTCCTCTTCATCCAGG
Gpr64	CCACACCAGCCCCATCTGTCC	TCCATCTGGGATACTTGGGCTTCC
Acaca	GATGAACCATCTCCGTTGGC	GACCCAATTATGAATCGGGAGTG
Mogat1	TGGTGCCAGTTTGGTTCCAG	TGCTCTGAGGTCGGGTTCA
Screbf1	TGACCCGGCTATTCCGTGA	CTGGGCTGAGCAATACAGTTC
Cebpb	CGTTCATGCACCGCCTGCTG	AGGGGCTGAAGTCGATGGCG
Insig1	TTTGTGGTGGACATTTGATCGT	GCTAGGAAGGCGATGGTAATCC
Adipsin	CATGCTCGGCCCTACATGG	CACAGAGTCGTCATCCGTCAC
HuR	TGTTTTCTCGGTTTGGGCGAA	GACCATTGAAACTGGTAATTGCC
hRluc	TCGTCCATGCTGAGAGTGTC	CTAACCTCGCCCTTCTCCTT
hluc	TTCGCTAAGAGCACCCTGAT	GTAATCAGAATGGCGCTGGT
QPCR Primers for human genes
Name	Forward Primers	Reverse Primers
UCP-1	ACACGGGGACTTATAATGCG	GCGCAAAATCCAGAGATAAG
PGC1a	TCTGAGTCTGTATGGAGTGACAT	CCAAGTCGTTCACATCTAGTTCA
PRDM16	CGAGGCCCCTGTCTACATTC	GCTCCCATCCGAAGTCTGTC
CIDEA	GATGCCCTCGTCATCGCTAC	GCGTGTTGTCTCCCAAGGTC
FABP4	AGCACCATAACCTTAGATGGGG	CGTGGAAGTGACGCCTTTCA
PPARg	CCTATTGACCCAGAAAGCGATT	CATTACGGAGAGATCCACGGA
GLUT4	CTTCGAGACAGCAGGGGTAG	AGGAGCAGAGCCACAGTCAT
