# Supplementary material for: The RNA-binding protein HuR is a negative regulator in adipogenesis
Source: Nat Commun. 2020 Jan 10;11:213. doi: 10.1038/s41467-019-14001-8 (PMC6954112; doi:10.1038/s41467-019-14001-8)
Supplement: Supplementary file 5 — Supplementary Data 2 [file 41467_2019_14001_MOESM5_ESM.xlsx]

## Sheet: Sheet1
		EPI-WT1_RPF	EPI-WT2_RPF	EPI-HuR-KO-1_RPF	EPI-HuR-KO-2_RPF	rna-EPI1	rna-EP12	rna-EPI-huRKO1	rna-EPI-HuRKO2	RIBO_WT(Mean)	RIBO_KO(Mean)	RNA_EPI(Mean)	RNA_KO(Mean)	RIBO(KO/WT)_log2	RNA(KO/WT)_log10	eff(WT)_log2	Eff(KO)_log2	Eff(KO-WT)
NM_001083912	Plekhg2	3.01842	3.43444	1.51608	4.67384	18.2257	20.8221	35.0313	30.2046	3.22643	3.09496	19.5239	32.6179	-0.0600164	0.22289	-2.59723	-3.39767	-0.80044
NM_153804	Plekhg3	9.04851	7.55013	7.19601	7.00554	18.5764	18.6488	18.9294	21.1066	8.29932	7.10077	18.6126	20.018	-0.225017	0.0316139	-1.16522	-1.49525	-0.330036
NM_001159942	Plekhg1	2.70204	2.64876	2.19235	2.2529	8.38989	11.4493	16.1517	16.4269	2.6754	2.22263	9.91959	16.2893	-0.267491	0.215409	-1.89052	-2.87359	-0.983064
NM_001004156	Plekhg5	6.74299	6.01512	5.21573	5.84703	39.8441	43.6073	50.9698	42.1122	6.37906	5.53138	41.7257	46.541	-0.205703	0.0474319	-2.70952	-3.07279	-0.363269
NM_021552	Nsa2	26.6133	19.4305	29.2407	28.8463	63.7426	62.9863	47.2466	67.0679	23.0219	29.0435	63.3644	57.1573	0.335212	-0.044774	-1.46067	-0.97672	0.483949
NM_021524	Nampt	118.167	80.5386	140.556	128.72	93.8042	80.0768	127.45	126.666	99.353	134.638	86.9405	127.058	0.438452	0.16478	0.192534	0.0836003	-0.108934
NM_172741	4931406P16Rik	6.81935	5.64872	12.9472	12.4178	47.7894	47.1843	94.001	90.449	6.23404	12.6825	47.4869	92.225	1.0246	0.288275	-2.92929	-2.86232	0.0669733
NM_027696	Mier1	15.8558	10.4514	13.937	7.11155	24.8429	24.7199	22.5714	22.0811	13.1536	10.5243	24.7814	22.3262	-0.32174	-0.0453101	-0.913798	-1.08502	-0.171223
NM_172593	Mier3	13.0989	15.0235	11.9743	10.2226	9.52287	9.89551	12.9551	16.3007	14.0612	11.0984	9.70919	14.6279	-0.341367	0.177998	0.5343	-0.398364	-0.932664
NM_001276494	Dag1	106.412	126.746	96.0934	93.9559	95.6971	97.228	96.824	94.1251	116.579	95.0247	96.4625	95.4745	-0.29494	-0.00447113	0.273273	-0.00681384	-0.280087
NM_016969	Myadm	395.715	364.717	412.005	340.009	193.928	216.282	193.822	206.579	380.216	376.007	205.105	200.201	-0.0160615	-0.01051	0.890459	0.90931	0.0188519
NM_010806	Mllt4	13.4946	15.6797	11.4429	9.29241	39.222	49.5866	29.0551	30.6779	14.5872	10.3677	44.4043	29.8665	-0.492609	-0.172241	-1.606	-1.52644	0.0795615
NM_022328	Mllt1	7.91675	6.72589	8.35043	6.86483	18.0694	15.4803	17.5938	16.8277	7.32132	7.60763	16.7749	17.2107	0.0553425	0.0111403	-1.19612	-1.17779	0.0183352
NM_009770	Btg3	10.296	18.2234	15.0833	14.8798	31.4298	37.1551	35.6098	38.9064	14.2597	14.9816	34.2925	37.2581	0.0712488	0.0360221	-1.26595	-1.31437	-0.0484139
NM_007570	Btg2	16.3957	11.6078	35.2281	19.746	59.29	73.7635	70.7825	65.1241	14.0017	27.4871	66.5267	67.9533	0.973147	0.00921438	-2.24833	-1.30579	0.942537
NM_007569	Btg1	197.003	158.249	227.923	208.058	214.218	209.11	317.447	299.661	177.626	217.99	211.664	308.554	0.295419	0.163683	-0.252933	-0.501258	-0.248325
NM_170591	Nupl1	10.3291	14.1032	9.07906	6.39757	12.7856	11.6116	14.6589	16.5377	12.2161	7.73831	12.1986	15.5983	-0.658696	0.106767	0.00207012	-1.0113	-1.01337
NM_001081152	Npat	2.23807	1.62052	3.57676	2.64639	4.72984	3.9008	5.38999	5.22896	1.92929	3.11158	4.31532	5.30947	0.689575	0.0900386	-1.1614	-0.770923	0.390473
NM_145929	Gga1	21.8265	22.4548	19.9845	18.7292	67.269	65.2548	67.4588	54.0383	22.1406	19.3568	66.2619	60.7485	-0.193853	-0.0377278	-1.58148	-1.65001	-0.0685235
NM_009166	Sorbs1	129.608	145.262	141.012	130.874	194.234	157.532	197.586	199.297	137.435	135.943	175.883	198.441	-0.0157459	0.0524077	-0.35587	-0.545711	-0.189841
NM_001271409	Sorbs3	11.433	18.2123	10.8224	15.2521	40.5179	55.8686	60.7697	58.6299	14.8226	13.0373	48.1933	59.6998	-0.185161	0.0929867	-1.70103	-2.19509	-0.494056
NM_080455	Tshz2	8.69392	12.0621	13.065	8.51147	54.2312	46.5458	60.365	63.8386	10.378	10.7882	50.3885	62.1018	0.0559329	0.0907726	-2.27957	-2.52517	-0.245607
NM_008404	Itgb2	60.3853	46.602	60.6602	63.4195	29.962	31.1245	50.7566	44.6447	53.4937	62.0399	30.5433	47.7007	0.213828	0.193609	0.808513	0.379186	-0.429328
NM_012026	Arhgef28	3.39925	3.51966	2.5397	2.94758	14.4754	15.7335	19.5487	20.7565	3.45945	2.74364	15.1045	20.1526	-0.334453	0.125225	-2.12636	-2.8768	-0.750441
NM_001242360	Trnt1	21.4442	29.8897	17.671	31.9598	15.8618	17.2584	15.3858	15.798	25.6669	24.8154	16.5601	15.5919	-0.0486739	-0.0261633	0.632201	0.67044	0.0382387
XM_001473695	LOC100045848	55.9451	117.763	73.7621	47.6452	51.5155	59.7473	58.2243	59.0716	86.8541	60.7037	55.6314	58.648	-0.516811	0.0229329	0.642695	0.0497024	-0.592992
NM_010110	Efnb1	27.5949	41.2934	29.4005	23.5657	52.1328	68.4352	74.3954	76.914	34.4441	26.4831	60.284	75.6547	-0.379185	0.0986342	-0.807516	-1.51436	-0.706841
NM_153049	Mkl1	5.6931	10.0235	6.84776	3.89734	13.3614	13.29	15.6111	13.4907	7.85828	5.37255	13.3257	14.5509	-0.548607	0.0382001	-0.761924	-1.43743	-0.675504
NM_001111102	Lmna	101.1	113.775	122.466	106.857	114.591	109.747	106.488	87.2803	107.438	114.662	112.169	96.8842	0.0938831	-0.0636199	-0.0621723	0.243051	0.305224
NM_033618	Supt16	43.5919	32.9621	37.589	46.0535	22.8565	24.79	28.2614	30.3884	38.277	41.8213	23.8233	29.3249	0.127759	0.0902353	0.684107	0.51211	-0.171997
NM_001163624	Prepl	23.0817	25.954	11.1387	13.7356	17.5034	16.3828	17.7846	20.0271	24.5179	12.4372	16.9431	18.9058	-0.979173	0.0476033	0.533136	-0.604171	-1.13731
NM_001081240	Prmt10	12.2903	9.24512	7.50205	10.3612	12.1933	10.8926	14.0938	13.3258	10.7677	8.93163	11.543	13.7098	-0.269716	0.0747146	-0.100302	-0.618214	-0.517912
NM_019729	Usp8	24.875	24.2862	25.6264	23.7732	40.0775	37.6569	45.5262	46.2064	24.5806	24.6998	38.8672	45.8663	0.0069775	0.0719104	-0.661032	-0.892936	-0.231904
NM_146144	Usp1	10.3144	9.97562	6.15207	8.7842	21.7203	20.8714	21.6319	21.2123	10.145	7.46813	21.2958	21.4221	-0.441952	0.00256768	-1.0698	-1.52028	-0.450482
NM_144937	Usp3	12.2134	7.95901	11.2233	14.4416	17.2466	17.6333	18.261	24.6731	10.0862	12.8325	17.44	21.4671	0.347418	0.0902273	-0.790017	-0.742327	0.0476897
NM_011678	Usp4	38.7334	23.915	34.3099	42.9599	54.5084	53.0557	55.6141	58.6005	31.3242	38.6349	53.782	57.1073	0.302626	0.0260544	-0.779846	-0.56377	0.216076
NM_013700	Usp5	67.9984	63.2752	61.5448	65.6769	65.1654	66.8025	57.6681	53.5992	65.6368	63.6109	65.9839	55.6337	-0.0452326	-0.0741005	-0.00760954	0.193314	0.200924
NM_001003918	Usp7	17.5473	20.8597	17.0352	16.4647	38.7442	39.4951	47.8152	43.7252	19.2035	16.75	39.1196	45.7702	-0.197211	0.0681881	-1.02653	-1.45025	-0.423727
NM_001048058	Rpl38	470.387	397.458	496.155	469.955	273.161	361.087	253.741	270.313	433.923	483.055	317.124	262.027	0.154749	-0.0828826	0.452392	0.88247	0.430079
NM_026055	Rpl39	497.911	329.737	521.252	303.197	636.089	703.589	595.299	663.764	413.824	412.224	669.839	629.532	-0.00558703	-0.0269529	-0.694798	-0.610849	0.0839486
NM_018730	Rpl36	101.213	95.8652	141.862	118.601	415.659	398.429	331.538	297.595	98.539	130.231	407.044	314.567	0.40231	-0.111928	-2.04642	-1.27229	0.774128
NM_026069	Rpl37	88.7865	75.431	122.266	134.731	241.428	302.761	240.436	258.493	82.1088	128.498	272.095	249.464	0.646141	-0.0377111	-1.7285	-0.957085	0.771415
NM_026724	Rpl34	90.8909	82.1754	140.35	111.831	217.005	247.083	264.104	307.119	86.5332	126.09	232.044	285.611	0.543132	0.0902055	-1.42307	-1.1796	0.243476
NM_025592	Rpl35	210.359	201.056	199.284	212.81	745.389	762.805	732.714	715.867	205.708	206.047	754.097	724.291	0.00237477	-0.0175142	-1.87415	-1.8136	0.0605556
NM_172086	Rpl32	108.66	115.394	138.583	92.3744	312.938	351.172	282.683	308.776	112.027	115.479	332.055	295.73	0.0437856	-0.0503148	-1.56758	-1.35665	0.210928
NM_001163485	Rpl30	159.935	83.5963	158.153	124.599	379.195	399.022	306.736	354.441	121.766	141.376	389.108	330.589	0.215428	-0.0707827	-1.67606	-1.2255	0.450562
NM_001252219	Rpl31	124.207	120.912	109.176	99.7252	355.339	379.117	310.764	350.682	122.56	104.45	367.228	330.723	-0.230664	-0.0454722	-1.58319	-1.6628	-0.0796087
NM_025422	Cd302	210.537	203.322	225.54	322.336	199.667	189.021	181.267	197.058	206.929	273.938	194.344	189.162	0.404712	-0.0117364	0.0905243	0.534223	0.443699
NM_153574	Fam13a	99.5908	92.9295	234.047	236.671	60.4995	45.2514	154.178	176.339	96.2601	235.359	52.8755	165.259	1.28985	0.49491	0.86434	0.510137	-0.354203
NM_026602	Bcas2	46.1113	57.1303	60.7965	24.9902	69.2977	75.5041	64.754	75.4898	51.6208	42.8934	72.4009	70.1219	-0.267198	-0.0138901	-0.488055	-0.709111	-0.221056
NM_001166642	Bcas3	19.2981	17.1343	24.1927	24.6893	12.4357	13.5339	12.7809	15.7109	18.2162	24.441	12.9848	14.2459	0.424081	0.0402539	0.488395	0.778756	0.290361
NM_019966	Mlycd	21.708	21.4957	22.1752	13.9905	45.133	42.8112	39.2454	39.5666	21.6019	18.0829	43.9721	39.406	-0.256531	-0.0476157	-1.02543	-1.12379	-0.0983553
NM_001253904	Ncor2	7.43483	9.27729	7.73318	8.32729	25.4018	23.8812	25.3039	21.8133	8.35606	8.03024	24.6415	23.5586	-0.0573802	-0.0195175	-1.5602	-1.55274	0.00745554
NM_177229	Ncor1	13.8744	9.47198	9.58205	8.59346	36.652	27.0824	40.4747	47.109	11.6732	9.08775	31.8672	43.7919	-0.361201	0.13805	-1.44887	-2.26867	-0.819792
NM_172790	Ankrd52	9.12788	9.40844	13.2148	12.8037	19.7444	15.7871	26.5519	24.019	9.26816	13.0092	17.7657	25.2855	0.489182	0.153288	-0.938743	-0.958772	-0.0200288
NM_023526	Nkiras1	42.0072	28.6781	29.0114	29.2705	23.4623	34.5589	30.8017	27.2507	35.3427	29.141	29.0106	29.0262	-0.278362	0.000233104	0.284829	0.00569304	-0.279136
NM_028292	Ppme1	18.6885	29.77	21.6835	25.9285	17.3781	21.819	21.1238	25.5677	24.2293	23.806	19.5985	23.3458	-0.0254253	0.0759847	0.306007	0.0281657	-0.277841
NM_001033284	BC026585	37.9171	44.6437	32.604	26.8035	41.4599	38.8009	32.0271	33.4488	41.2804	29.7037	40.1304	32.7379	-0.474814	-0.0884226	0.0407615	-0.140319	-0.18108
NM_011131	Pold1	2.35283	3.74796	1.60852	3.96706	7.12708	7.33116	6.86786	5.70834	3.05039	2.78779	7.22912	6.2881	-0.129873	-0.0605658	-1.24483	-1.1735	0.0713217
NM_008894	Pold2	12.3087	10.784	9.73723	18.6781	21.9808	23.1583	14.9452	14.8654	11.5463	14.2077	22.5695	14.9053	0.299234	-0.180182	-0.966941	-0.0691545	0.897787
NM_008228	Hdac1	82.0437	65.823	51.0595	42.8412	86.8206	96.9072	70.7303	75.6809	73.9334	46.9504	91.8639	73.2056	-0.65509	-0.0986008	-0.313272	-0.640817	-0.327545
NM_010411	Hdac3	19.5547	35.4463	21.9298	16.0793	62.8442	69.9454	61.4793	65.1488	27.5005	19.0046	66.3948	63.3141	-0.53311	-0.0206339	-1.27161	-1.73618	-0.464566
NM_008229	Hdac2	53.2356	45.2277	38.4744	42.3152	48.3776	59.4954	49.0991	52.5776	49.2317	40.3948	53.9365	50.8384	-0.285418	-0.025691	-0.131676	-0.33175	-0.200074
NM_010412	Hdac5	8.8167	11.9792	5.92626	10.6808	67.1332	64.9654	48.0876	42.041	10.398	8.30353	66.0493	45.0643	-0.324506	-0.166036	-2.66724	-2.44019	0.227053
NM_207225	Hdac4	3.75854	2.13828	3.53967	3.49192	4.9361	4.87824	6.63797	5.96585	2.94841	3.5158	4.90717	6.30191	0.253914	0.108641	-0.734955	-0.841938	-0.106984
NM_001130416	Hdac6	8.29687	7.60953	7.5138	7.08543	11.2113	11.4392	10.8233	13.0202	7.9532	7.29961	11.3253	11.9218	-0.123715	0.0222931	-0.509937	-0.707709	-0.197771
NM_027382	Hdac8	6.88821	10.9726	4.70914	6.63661	5.66116	6.67978	6.92746	7.98622	8.93041	5.67288	6.17047	7.45684	-0.654646	0.0822365	0.533346	-0.394484	-0.92783
NM_025508	Gmpr	6.68967	10.6564	10.2902	16.3147	8.3059	11.0071	12.9223	13.0883	8.67301	13.3025	9.65648	13.0053	0.617088	0.129302	-0.154964	0.0325934	0.187557
NM_001033300	Gmps	40.003	33.1891	35.1619	45.1663	20.3426	20.3303	21.618	23.0288	36.596	40.1641	20.3365	22.3234	0.134219	0.0404845	0.847618	0.84735	-0.000268094
NM_027514	Pvr	25.4628	15.7738	19.8945	9.19977	14.7983	15.1797	17.6444	18.451	20.6183	14.5471	14.989	18.0477	-0.503187	0.0806501	0.460018	-0.311082	-0.771101
NM_001163170	Lix1l	34.2408	27.2721	24.0777	16.7013	47.217	49.9704	44.5987	40.526	30.7564	20.3895	48.5937	42.5624	-0.593065	-0.0575541	-0.659881	-1.06176	-0.401874
NM_029938	H2afv	26.958	39.3643	33.5688	24.35	65.9926	80.9982	75.8794	72.4947	33.1612	28.9594	73.4954	74.1871	-0.195464	0.00406832	-1.14816	-1.35714	-0.208978
NM_010436	H2afx	16.0956	38.4593	35.3693	30.5307	25.5118	21.0139	20.4315	17.1062	27.2774	32.95	23.2629	18.7688	0.272571	-0.0932261	0.229678	0.811939	0.582261
NM_001159515	H2afy	40.7701	52.4556	35.147	28.8941	55.0111	66.9701	69.7541	64.0859	46.6128	32.0206	60.9906	66.92	-0.541727	0.0402929	-0.38786	-1.06344	-0.675577
NM_016750	H2afz	292.045	339.965	209.311	301.94	185.634	189.317	147.791	170.167	316.005	255.626	187.475	158.979	-0.305914	-0.0716039	0.753244	0.685193	-0.0680514
NM_177688	H2afj	44.5835	56.8156	62.701	48.3244	266.646	233.785	218.501	163.686	50.6995	55.5127	250.215	191.093	0.130844	-0.117068	-2.30312	-1.78339	0.519736
NM_172877	Pramef8	7.21622	4.78963	7.40008	9.12534	7.62524	7.48542	7.16883	9.52853	6.00292	8.26271	7.55533	8.34868	0.46095	0.0433645	-0.331829	-0.0149333	0.316896
NM_008002	Fgf10	17.922	13.1764	23.0238	41.8402	30.5919	27.2201	33.1739	35.697	15.5492	32.432	28.906	34.4354	1.06058	0.0760171	-0.894528	-0.0864757	0.808052
NM_001165954	Phc3	5.52694	7.41405	9.2048	5.6754	4.73365	2.33071	7.25666	6.85765	6.4705	7.4401	3.53218	7.05715	0.201446	0.300587	0.873318	0.0762363	-0.797081
NM_001195083	Phc2	16.9679	14.2258	17.2694	7.74385	55.865	64.3981	76.6921	71.9605	15.5969	12.5066	60.1316	74.3263	-0.318564	0.0920397	-1.94687	-2.57118	-0.624313
NM_025872	Golt1b	50.0278	56.4486	40.3091	72.3007	33.0396	33.4031	23.0089	25.3761	53.2382	56.3049	33.2214	24.1925	0.0807996	-0.137737	0.68035	1.2187	0.538351
NM_025783	Chmp3	86.2002	75.8297	80.292	78.0934	95.9803	118.914	106.51	115.106	81.015	79.1927	107.447	110.808	-0.032821	0.0133759	-0.40737	-0.484625	-0.0772547
NM_134078	Chmp7	15.9991	16.3109	19.688	16.6478	38.4102	35.8929	39.2758	36.9751	16.155	18.1679	37.1516	38.1255	0.169416	0.0112381	-1.20144	-1.06936	0.132084
NM_001085498	Chmp6	10.0831	16.062	13.9274	18.7357	41.4009	41.8371	27.0298	30.3394	13.0725	16.3316	41.619	28.6846	0.321123	-0.161643	-1.6707	-0.812613	0.858089
NM_029814	Chmp5	200.01	173.976	194.311	148.332	134.316	159.087	143.503	151.289	186.993	171.321	146.701	147.396	-0.12628	0.00205224	0.350102	0.217005	-0.133097
NM_130454	Recql5	2.64733	6.09135	3.36116	4.46361	12.868	12.0786	13.1822	14.2099	4.36934	3.91239	12.4733	13.696	-0.159365	0.0406141	-1.51335	-1.80764	-0.294282
NM_001136484	Gcnt1	3.37149	4.29652	3.55618	7.30878	5.70015	3.76258	7.8896	8.20875	3.83401	5.43248	4.73137	8.04917	0.502759	0.230765	-0.303404	-0.567229	-0.263824
NM_172279	Mark4	3.84034	5.50574	3.71315	3.33006	18.5857	26.0995	23.8233	21.5947	4.67304	3.52161	22.3426	22.709	-0.408128	0.00706437	-2.25736	-2.68896	-0.431596
NM_001080390	Mark2	16.3246	14.8597	14.0074	14.324	33.9249	32.3101	31.8342	32.6713	15.5921	14.1657	33.1175	32.2528	-0.138415	-0.0114902	-1.08677	-1.18702	-0.100245
NM_022801	Mark3	9.50734	11.9896	14.6244	11.1638	38.678	37.6343	46.0877	42.1012	10.7485	12.8941	38.1562	44.0944	0.26258	0.0628191	-1.82778	-1.77388	0.0538994
XM_001478495	Rps15a-ps5	77.424	63.4284	64.1655	81.5228	17.2975	23.4211	20.0225	23.9375	70.4262	72.8441	20.3593	21.98	0.0487009	0.0332647	1.79042	1.72862	-0.0618021
NM_001163515	Extl2	11.8662	14.5403	9.6279	9.89379	17.3615	18.1532	13.2997	12.3467	13.2033	9.76084	17.7573	12.8232	-0.435819	-0.141382	-0.427519	-0.393678	0.0338411
NM_018788	Extl3	20.1151	23.5312	22.101	16.3522	72.2678	64.1254	70.3568	67.4745	21.8231	19.2266	68.1966	68.9157	-0.182755	0.00455539	-1.64384	-1.84173	-0.197887
NM_026938	Tmem160	33.7054	39.0482	21.5465	43.1761	82.5641	96.2299	54.7922	49.7359	36.3768	32.3613	89.397	52.264	-0.16875	-0.23312	-1.29721	-0.691549	0.605658
NM_011626	Tmem165	38.401	49.7905	22.7642	32.9114	48.3157	48.0431	50.8652	52.1153	44.0957	27.8378	48.1794	51.4902	-0.663595	0.0288636	-0.127776	-0.887254	-0.759478
NM_177592	Tmem164	6.82027	12.4164	5.13848	8.44863	8.64822	9.89761	12.0453	14.6853	9.61836	6.79356	9.27292	13.3653	-0.501624	0.158762	0.0527677	-0.976252	-1.02902
NM_025335	Tmem167	171.043	183.755	143.351	112.099	107.602	109.841	103.62	93.7736	177.399	127.725	108.721	98.697	-0.473954	-0.0420108	0.706362	0.371965	-0.334397
NM_028990	Tmem168	25.2728	33.6588	29.862	25.1481	22.8528	19.9174	24.238	25.3786	29.4658	27.505	21.3851	24.8083	-0.0993467	0.0644861	0.462438	0.148873	-0.313565
NM_018775	Tbc1d8	1.01898	2.02898	2.68699	2.76119	4.79146	5.61298	7.19847	7.38378	1.52398	2.72409	5.20222	7.29113	0.837932	0.146606	-1.77128	-1.42037	0.350916
NM_001081278	Tbc1d4	21.8472	20.7329	14.5046	17.1305	21.9558	18.0234	20.6263	20.2548	21.2901	15.8176	19.9896	20.4406	-0.428653	0.00968853	0.0909306	-0.369907	-0.460837
NM_028162	Tbc1d5	15.5924	11.29	13.3939	7.68214	9.96059	9.07572	10.0137	11.5041	13.4412	10.538	9.51816	10.7589	-0.351053	0.0532157	0.497906	-0.0299263	-0.527832
NM_001252640	Tbc1d7	14.6974	21.6114	9.93753	24.5087	14.3358	13.5877	13.2282	13.7633	18.1544	17.2231	13.9618	13.4957	-0.0759741	-0.0147438	0.378839	0.351843	-0.0269964
NM_001007589	Akirin2	42.9991	45.6638	35.2758	46.6071	56.3411	45.526	38.9197	45.4219	44.3314	40.9414	50.9335	42.1708	-0.114769	-0.0819917	-0.200285	-0.0426841	0.157601
NM_023423	Akirin1	46.7506	24.0231	37.1162	19.6155	59.2806	49.8432	50.6053	55.6599	35.3869	28.3659	54.5619	53.1326	-0.319058	-0.0115285	-0.62468	-0.905441	-0.280761
NM_018829	Ap3m1	51.7804	58.2886	47.3346	38.9135	29.4733	28.0537	30.788	30.284	55.0345	43.124	28.7635	30.536	-0.351844	0.0259702	0.936095	0.49798	-0.438115
NM_013860	Limd1	13.4006	11.7062	8.73918	7.49679	22.3822	23.3788	27.1024	28.7346	12.5534	8.11798	22.8805	27.9185	-0.628884	0.0864259	-0.866042	-1.78203	-0.915985
NM_018868	Nop58	24.7757	19.7333	24.1445	19.849	19.1228	19.4965	22.8294	27.1639	22.2545	21.9968	19.3096	24.9967	-0.0168047	0.112108	0.204775	-0.184445	-0.389219
NM_153807	Acsf2	48.827	51.6036	25.9984	41.7285	32.6435	39.2291	23.3204	26.2185	50.2153	33.8635	35.9363	24.7695	-0.568396	-0.161617	0.482685	0.451169	-0.0315166
NM_144932	Acsf3	17.3331	31.5552	15.2355	22.5449	29.7235	32.1686	23.0683	19.0434	24.4441	18.8902	30.946	21.0559	-0.37185	-0.167232	-0.340265	-0.156583	0.183682
NM_028758	Gga2	36.8694	52.6294	29.8823	31.14	45.5367	41.5161	34.6717	29.5155	44.7494	30.5111	43.5264	32.0936	-0.552531	-0.132334	0.0399771	-0.0729485	-0.112926
NM_025364	Sarnp	85.0684	80.869	90.452	92.2063	54.2241	69.4941	67.2444	69.7294	82.9687	91.3291	61.8591	68.4869	0.138508	0.0442038	0.423581	0.415248	-0.00833341
NM_027118	Cdk13	6.3717	7.2952	8.05088	6.90634	19.1886	17.3212	22.0666	23.5473	6.83345	7.47861	18.2549	22.8069	0.130156	0.0966873	-1.4176	-1.60863	-0.191032
NM_145853	Tpcn1	12.0192	18.0198	7.4574	5.36434	37.4289	37.5797	33.4015	34.6328	15.0195	6.41087	37.5043	34.0172	-1.22824	-0.0423833	-1.32022	-2.40767	-1.08745
NM_146206	Tpcn2	6.3209	3.14654	8.33394	5.13846	11.2711	12.096	18.6638	16.4891	4.73372	6.7362	11.6835	17.5764	0.508961	0.177356	-1.30343	-1.38363	-0.080202
NM_001113549	Ltbp4	139.408	121.679	110.633	110.785	209.516	232.248	216.231	174.332	130.544	110.709	220.882	195.281	-0.237761	-0.0534991	-0.758743	-0.818784	-0.060041
NM_008520	Ltbp3	77.9304	82.6374	64.8516	76.9721	174.928	148.183	153.718	130.272	80.2839	70.9118	161.555	141.995	-0.179084	-0.0560488	-1.00885	-1.00174	0.00710626
NM_013589	Ltbp2	5.50057	5.15422	5.11931	9.81995	5.06016	4.90719	9.71458	8.72201	5.32739	7.46963	4.98368	9.2183	0.487607	0.267101	0.096219	-0.303463	-0.399682
NM_024170	Cxx1a	127.148	186.338	136.348	126.791	98.3477	104.058	109.471	72.2338	156.743	131.57	101.203	90.8525	-0.252572	-0.0468548	0.631153	0.534229	-0.0969233
NM_029279	Secisbp2	3.70289	4.28984	4.43833	2.91897	11.6672	11.6555	15.3831	13.3348	3.99637	3.67865	11.6613	14.3589	-0.119512	0.0903739	-1.54497	-1.9647	-0.419728
NM_028375	Cxx1c	64.1382	69.4752	103.733	77.8623	60.7252	50.2882	69.664	58.4982	66.8067	90.7974	55.5067	64.0811	0.442659	0.0623848	0.267331	0.502752	0.235421
NM_001018063	Cxx1b	99.1753	153.931	183.288	115.766	74.1638	70.5845	67.367	67.3199	126.553	149.527	72.3742	67.3434	0.24066	-0.0312884	0.806198	1.1508	0.344598
NM_177730	Impad1	25.9334	20.6554	23.5074	15.8116	22.779	15.8854	22.9006	23.3335	23.2944	19.6595	19.3322	23.117	-0.24476	0.0776501	0.268976	-0.233732	-0.502707
NM_011916	Xrn1	9.05551	12.288	7.95963	9.81534	3.33135	2.23136	3.99824	4.18016	10.6717	8.88749	2.78136	4.0892	-0.263949	0.167381	1.93993	1.11996	-0.819977
NM_011917	Xrn2	25.5133	27.5782	26.6973	26.9957	31.902	31.9406	35.5377	36.6818	26.5458	26.8465	31.9213	36.1098	0.016252	0.0535444	-0.266038	-0.427657	-0.161619
NM_025947	Dynlrb1	316.958	290.556	278.6	330.589	441.088	466.327	342.602	415.44	303.757	304.595	453.707	379.021	0.00397444	-0.0781128	-0.578846	-0.315386	0.26346
NM_008831	Phb	214.137	229.659	227.358	151.672	185.052	200.664	139.948	141.343	221.898	189.515	192.858	140.645	-0.227582	-0.137112	0.202358	0.430251	0.227893
NM_025699	3230401D17Rik	32.7039	31.5733	32.2305	27.9287	32.4632	33.8885	38.7244	43.662	32.1386	30.0796	33.1758	41.1932	-0.0955186	0.0940043	-0.0458265	-0.453621	-0.407794
XM_001480439	Gm10480	62.128	52.6421	53.4475	42.9837	34.92	30.4498	33.2676	40.8689	57.3851	48.2156	32.6849	37.0683	-0.251175	0.0546555	0.812053	0.379316	-0.432737
NM_026949	Cnot8	55.3079	55.0644	40.8016	59.9487	43.8321	48.4687	41.4266	53.0551	55.1861	50.3751	46.1504	47.2409	-0.131594	0.0101422	0.257962	0.0926765	-0.165286
NM_146176	Cnot3	11.1518	9.18845	12.5063	10.8371	33.2387	30.3707	34.6365	28.7569	10.1701	11.6717	31.8047	31.6967	0.198678	-0.00147763	-1.6449	-1.44132	0.203586
NM_001037846	Cnot2	20.3154	19.5873	20.2065	18.5432	34.2341	35.5684	33.8728	40.8059	19.9514	19.3749	34.9013	37.3394	-0.042301	0.029326	-0.806791	-0.946511	-0.13972
NM_212484	Cnot6	6.79911	4.16565	5.51659	6.80272	23.543	19.9049	28.6343	29.1062	5.48238	6.15966	21.724	28.8703	0.168047	0.123512	-1.98641	-2.22866	-0.242251
NM_001164411	Cnot4	8.07589	4.8242	7.54223	5.47095	9.60034	9.96593	10.3629	14.63	6.45005	6.50659	9.78314	12.4964	0.0125922	0.106308	-0.600988	-0.941545	-0.340557
NM_013534	Leprel2	5.91776	11.9405	6.93547	6.84193	20.0936	18.0628	20.8157	19.2872	8.92914	6.8887	19.0782	20.0515	-0.374289	0.0216092	-1.09533	-1.5414	-0.446074
NM_007722	Cxcr7	143.462	112.995	123.298	103.667	73.2703	81.4201	64.9258	81.4712	128.228	113.482	77.3452	73.1985	-0.176247	-0.023931	0.729333	0.632583	-0.09675
NM_053273	Ttyh2	28.7602	37.1697	41.02	30.5853	40.0236	32.2982	40.2515	32.1913	32.965	35.8026	36.1609	36.2214	0.119132	0.000726291	-0.133497	-0.0167777	0.116719
NM_175274	Ttyh3	4.95828	5.26555	2.9055	4.77718	29.6895	28.8495	25.4192	21.2913	5.11192	3.84134	29.2695	23.3552	-0.412256	-0.0980309	-2.51746	-2.60407	-0.0866046
NM_028149	Fbxl20	37.7309	23.1979	38.9832	27.2646	25.0409	24.6243	24.112	28.1403	30.4644	33.1239	24.8326	26.1261	0.120747	0.0220532	0.29489	0.342378	0.0474879
NM_177474	D19Bwg1357e	21.3891	12.7769	20.759	28.0138	23.2606	21.6132	26.364	29.6205	17.083	24.3864	22.4369	27.9923	0.513514	0.0960752	-0.393312	-0.198953	0.194359
NM_001194940	Dlc1	59.5451	84.7112	78.8378	65.7592	110.605	97.251	112.976	109.055	72.1282	72.2985	103.928	111.015	0.00340306	0.0286507	-0.526949	-0.618722	-0.0917724
NM_026476	U2surp	15.8357	12.1456	11.8571	22.2501	21.7532	22.5732	33.6645	28.1632	13.9906	17.0536	22.1632	30.9139	0.285619	0.144521	-0.663705	-0.858173	-0.194468
NM_178619	1810026J23Rik	33.602	37.9866	23.819	37.5964	35.7357	27.4502	24.4079	20.9453	35.7943	30.7077	31.5929	22.6766	-0.221129	-0.144012	0.180127	0.437396	0.257268
NM_001166413	Arhgef25	5.68933	3.77619	4.58409	7.1945	18.0354	20.0789	22.9219	18.6893	4.73276	5.88929	19.0572	20.8056	0.315413	0.0381222	-2.00958	-1.82081	0.188774
NM_172827	Lnpep	60.5905	61.0533	73.818	59.8708	8.219	4.55631	9.39441	8.11402	60.8219	66.8444	6.38765	8.75421	0.136216	0.136876	3.25123	2.93276	-0.318475
NM_008180	Gss	15.8328	17.4606	21.4104	18.4814	19.4328	21.0847	20.5684	19.8863	16.6467	19.9459	20.2587	20.2274	0.260853	-0.000672726	-0.283307	-0.0202195	0.263088
NM_010344	Gsr	34.0624	29.4291	25.8806	31.2886	54.2947	53.2785	49.3243	50.9828	31.7458	28.5846	53.7866	50.1535	-0.151327	-0.0303724	-0.760682	-0.811114	-0.0504321
NM_146120	Gsn	7973.92	7183.86	7058.08	6999.16	8075.56	7437.02	6513.18	5394.49	7578.89	7028.62	7756.29	5953.84	-0.108745	-0.114857	-0.0333811	0.239421	0.272802
NM_011434	Sod1	1687.58	1464.69	1480.06	1580.02	1048.61	1093.62	800.806	904.983	1576.13	1530.04	1071.12	852.895	-0.0428156	-0.0989412	0.557272	0.843132	0.28586
NM_025407	Uqcrc1	285.04	292.168	284.903	323.298	243.626	247.191	205.507	191.849	288.604	304.1	245.409	198.678	0.0754563	-0.0917407	0.233906	0.614118	0.380212
NM_138741	Sdpr	448.073	446.513	415.088	357.704	424.007	471.876	429.508	466.267	447.293	386.396	447.942	447.888	-0.211138	-5.23189e-05	-0.00209123	-0.213056	-0.210964
XM_001478153	Gm15210	12.3557	8.94644	13.3288	12.175	13.7682	16.955	16.2422	18.2322	10.6511	12.7519	15.3616	17.2372	0.259709	0.0500298	-0.528328	-0.434814	0.093514
XM_003945973	LOC101056544	57.3321	61.6461	35.2758	27.9643	119.649	129.401	124.353	140.42	59.4891	31.62	124.525	132.387	-0.911788	0.0265888	-1.06573	-2.06585	-1.00011
NM_010496	Id2	64.3922	64.9635	49.053	55.8362	35.3819	42.9941	46.4371	48.5268	64.6779	52.4446	39.188	47.4819	-0.302478	0.0833756	0.722861	0.143416	-0.579445
NM_008321	Id3	292.27	315.513	148.62	73.3077	362.946	353.544	247.958	216.104	303.891	110.964	358.245	232.031	-1.45347	-0.188634	-0.237391	-1.06423	-0.826838
NM_013735	Trp53bp1	4.84277	4.67534	3.74074	3.18128	7.87748	8.94453	11.0474	10.8892	4.75905	3.46101	8.41101	10.9683	-0.459481	0.115291	-0.821603	-1.66407	-0.842469
NM_009412	Tpd52	18.6818	14.8797	20.5263	26.9992	27.308	31.1842	37.8057	42.4171	16.7808	23.7627	29.2461	40.1114	0.501893	0.1372	-0.801438	-0.755312	0.0461254
NM_028115	Trub1	7.68143	10.8766	8.25226	20.3524	14.2495	11.3567	9.23257	11.5447	9.27902	14.3023	12.8031	10.3886	0.624204	-0.0907576	-0.464449	0.461245	0.925694
NM_145520	Trub2	12.2011	15.271	9.19246	7.55706	25.9695	26.5594	23.4724	20.0402	13.736	8.37476	26.2645	21.7563	-0.713845	-0.0817842	-0.935146	-1.37731	-0.442164
NM_010498	Ids	6.27611	12.497	6.89573	5.66894	35.7014	29.6328	28.1725	37.4944	9.38653	6.28234	32.6671	32.8335	-0.579291	0.00220591	-1.79918	-2.38579	-0.586619
NM_177739	Zfp507	2.45564	1.95587	3.77732	7.98507	5.12479	4.6114	6.36985	7.53291	2.20575	5.88119	4.8681	6.95138	1.41484	0.154712	-1.14209	-0.24119	0.900896
NM_031156	Ide	33.1665	44.7047	34.1362	33.1841	32.7699	30.5406	25.0323	26.7311	38.9356	33.6602	31.6553	25.8817	-0.210048	-0.0874528	0.298645	0.379108	0.0804634
NM_010357	Gsta4	90.8689	130.275	135.783	106.936	44.7176	74.2926	68.2057	81.5237	110.572	121.359	59.5051	74.8647	0.134298	0.0997229	0.893901	0.696926	-0.196974
NM_001077353	Gsta3	483.778	500.602	347.292	310.948	308.373	327.616	152.572	174.618	492.19	329.12	317.994	163.595	-0.580602	-0.28865	0.630214	1.00849	0.378271
NM_027212	Med30	27.5028	20.6169	28.4406	49.0998	31.1132	32.8689	24.6436	26.8851	24.0599	38.7702	31.991	25.7643	0.68832	-0.0940095	-0.41104	0.589573	1.00061
NM_001242616	Taz	15.7663	27.3983	26.4568	24.8571	31.8054	39.784	47.4631	40.4366	21.5823	25.657	35.7947	43.9498	0.249502	0.0891384	-0.729898	-0.776507	-0.0466097
NM_030210	Aacs	267.707	301.182	217.558	212.388	224.943	232.337	186.027	153.032	284.445	214.973	228.64	169.529	-0.403993	-0.129907	0.315072	0.342619	0.0275478
NM_028260	Immp1l	17.343	35.9146	24.3907	18.7982	49.8467	55.3346	42.8813	44.9068	26.6288	21.5944	52.5907	43.8941	-0.302327	-0.0785029	-0.98182	-1.02337	-0.0415455
NM_028977	Lrrc17	27.3631	16.605	18.8977	16.948	26.8487	20.6936	24.3068	26.6892	21.984	17.9229	23.7712	25.498	-0.294654	0.0304553	-0.112758	-0.508582	-0.395824
NM_145471	Lrrc14	5.26964	5.59621	6.1759	7.61574	14.1064	15.2468	12.1505	11.4273	5.43292	6.89582	14.6766	11.7889	0.343994	-0.0951532	-1.43372	-0.773633	0.660086
NM_027395	Basp1	7.65131	10.1568	10.0881	11.0578	26.6805	19.1577	22.8032	15.7706	8.90407	10.5729	22.9191	19.2869	0.247835	-0.0749344	-1.36401	-0.86725	0.496761
NM_001163388	Apopt1	17.8181	16.557	20.8824	38.6264	70.9191	69.4699	61.2984	56.2368	17.1876	29.7544	70.1945	58.7676	0.791738	-0.0771654	-2.02999	-0.981916	1.04808
NM_010851	Myd88	20.4608	17.0726	19.6975	29.5702	36.652	38.754	38.7171	35.9601	18.7667	24.6339	37.703	37.3386	0.392467	-0.00421822	-1.0065	-0.600024	0.406479
NM_153803	Glb1l2	141.277	169.315	143.644	127.689	200.481	170.008	133.75	146.254	155.296	135.667	185.245	140.002	-0.194955	-0.121613	-0.254412	-0.0453779	0.209034
NM_025994	Efhd2	10.8093	28.698	26.3923	18.2254	50.2569	55.3326	55.4152	58.2524	19.7537	22.3088	52.7947	56.8338	0.175495	0.0320163	-1.41827	-1.34913	0.0691388
NM_028889	Efhd1	26.4228	11.4792	14.7797	18.2254	19.0367	15.4656	13.7875	12.9965	18.951	16.5025	17.2512	13.392	-0.199587	-0.109972	0.135581	0.301312	0.165731
NM_153160	Zcchc17	23.9213	20.9581	21.0264	10.3714	28.5633	41.071	24.5564	31.4324	22.4397	15.6989	34.8171	27.9944	-0.515389	-0.0947214	-0.633743	-0.834474	-0.200731
NM_001198984	Tcof1	4.04811	2.37575	3.18367	3.2331	12.3824	14.114	12.1822	11.61	3.21193	3.20839	13.2482	11.8961	-0.00159291	-0.0467522	-2.04428	-1.89057	0.153715
NM_019794	Dnaja2	133.084	137.24	126.83	119.956	93.9984	102.422	108.861	109.362	135.162	123.393	98.2101	109.112	-0.131434	0.045715	0.460749	0.177454	-0.283296
NM_001135112	Dnaja3	38.2284	41.6124	39.2025	23.4805	51.1674	50.7761	43.0411	45.7996	39.9204	31.3415	50.9717	44.4204	-0.349054	-0.0597471	-0.352569	-0.503148	-0.150579
NM_001164672	Dnaja1	211.517	204.942	185.92	215.872	202.922	236.594	204.753	212.368	208.23	200.896	219.758	208.56	-0.0517255	-0.0227128	-0.0777409	-0.054016	0.0237249
NM_021422	Dnaja4	8.72237	8.10504	6.38901	7.87854	18.1263	31.0952	30.3278	53.2324	8.4137	7.13377	24.6107	41.7801	-0.238075	0.229845	-1.54847	-2.55008	-1.0016
NM_025408	Acer3	10.7989	8.60106	18.984	21.069	9.12876	7.87983	12.3967	10.0162	9.69996	20.0265	8.50429	11.2065	1.04586	0.119831	0.189787	0.837577	0.64779
NM_001204907	Recql	10.5248	16.7655	8.44664	12.8959	11.9917	14.4692	9.90004	11.4066	13.6451	10.6712	13.2304	10.6533	-0.354656	-0.0940888	0.0445231	0.00242323	-0.0420999
NM_145381	Lactb2	66.0875	81.3485	52.8089	43.4138	52.4809	48.424	38.4637	36.7632	73.718	48.1114	50.4525	37.6134	-0.61564	-0.127539	0.547093	0.355129	-0.191964
NM_028407	Ccser2	10.7129	13.2729	14.6478	9.03139	36.8532	31.8474	30.8765	34.1566	11.9929	11.8396	34.3503	32.5165	-0.0185604	-0.0238264	-1.51814	-1.45755	0.0605894
NM_199018	Stard8	8.22076	7.67656	6.22923	4.91617	24.0832	24.254	31.3529	30.1273	7.94866	5.5727	24.1686	30.7401	-0.512336	0.104454	-1.60435	-2.46368	-0.859325
NM_009273	Srp14	125.371	145.622	98.7198	79.2695	121.437	133.411	104.943	130.214	135.497	88.9946	127.424	117.579	-0.606465	-0.0349235	0.088616	-0.401836	-0.490452
NM_025527	Srp19	27.9725	25.4623	17.5624	21.6569	44.7593	45.1678	47.197	62.9325	26.7174	19.6097	44.9636	55.0647	-0.446216	0.0880126	-0.750977	-1.48956	-0.738588
NM_139308	Stard7	20.8858	28.3413	29.2373	31.8613	40.0523	42.0572	39.9604	40.508	24.6136	30.5493	41.0548	40.2342	0.311686	-0.00876783	-0.738096	-0.397284	0.340812
NM_133774	Stard4	15.4388	8.1978	9.04698	11.1562	7.61317	11.4128	3.69236	7.9555	11.8183	10.1016	9.51301	5.82393	-0.226443	-0.213102	0.313052	0.794519	0.481466
NM_023377	Stard5	24.3505	12.9298	14.2691	20.5284	26.0166	25.7428	24.7879	23.5267	18.6401	17.3988	25.8797	24.1573	-0.099426	-0.0299104	-0.473409	-0.473475	-6.58323e-05
NM_028785	Dock8	5.09116	3.9454	4.35409	5.36921	7.24083	7.34332	8.74851	9.99739	4.51828	4.86165	7.29208	9.37295	0.105672	0.109025	-0.690555	-0.947057	-0.256502
NM_134074	Dock9	10.3901	13.6433	14.6863	10.9575	33.6194	37.3251	52.1361	52.2277	12.0167	12.8219	35.4722	52.1819	0.0935727	0.167631	-1.56165	-2.02494	-0.463287
XM_003946451	LOC641240	140.036	197.333	246.179	221.842	69.4339	66.2727	74.9091	60.3642	168.685	234.011	67.8533	67.6367	0.472245	-0.00138877	1.31384	1.7907	0.476859
NM_001033420	Dock1	15.1832	13.8207	11.5754	10.7476	20.595	20.9478	21.9926	23.0522	14.502	11.1615	20.7714	22.5224	-0.377717	0.035148	-0.518352	-1.01283	-0.494476
NM_177030	Dock6	2.05323	3.27071	2.76729	2.37388	31.4738	37.1325	47.2014	40.0458	2.66197	2.57059	34.3032	43.6236	-0.0503966	0.104387	-3.68777	-4.08494	-0.397163
NM_026082	Dock7	17.2163	16.6742	14.0432	13.1372	17.4062	14.7992	22.7739	22.0897	16.9453	13.5902	16.1027	22.4318	-0.318311	0.143966	0.0735802	-0.722976	-0.796556
NM_172803	Dock4	4.52857	3.49056	2.8249	2.85013	5.03224	4.68184	5.28896	5.92792	4.00956	2.83751	4.85704	5.60844	-0.498818	0.0624707	-0.276631	-0.982972	-0.706342
NM_177780	Dock5	3.24833	3.69603	2.03944	3.0179	3.30169	3.67381	2.6977	2.86943	3.47218	2.52867	3.48775	2.78357	-0.45746	-0.0979439	-0.00645516	-0.138552	-0.132097
NM_019657	Hsd17b12	409.538	499.223	486.741	424.863	218.232	197.346	198.986	196.681	454.38	455.802	207.789	197.833	0.0045067	-0.021323	1.12878	1.20412	0.07534
NM_016763	Hsd17b10	184.476	147.811	191.28	167.627	159.214	185.55	157.781	155.609	166.144	179.454	172.382	156.695	0.111181	-0.0414368	-0.0531786	0.195653	0.248831
NM_053262	Hsd17b11	110.329	101.75	116.543	96.5086	67.2907	83.9125	90.5895	119.875	106.039	106.526	75.6016	105.232	0.00660185	0.143617	0.488112	0.0176287	-0.470483
NM_025511	Cox20	81.0649	58.6967	60.4585	101.18	90.3321	80.135	79.7191	70.2529	69.8808	80.8193	85.2335	74.986	0.209803	-0.0556302	-0.286525	0.108078	0.394603
NM_172268	Nup214	7.34519	8.60986	5.7254	6.30913	10.1046	9.91439	11.0755	10.3103	7.97752	6.01726	10.0095	10.6929	-0.406834	0.0286825	-0.327358	-0.829474	-0.502115
NM_018824	Slc23a2	17.8242	12.7769	14.1005	11.5919	11.2065	10.5835	13.3788	15.2408	15.3006	12.8462	10.895	14.3098	-0.252247	0.118406	0.489921	-0.155662	-0.645583
NM_010067	Trdmt1	2.78155	4.43089	5.5011	10.5523	8.67068	6.46709	5.37306	6.58426	3.60622	8.02671	7.56888	5.97866	1.15432	-0.102428	-1.06959	0.424987	1.49458
NM_027444	Bbx	9.23515	11.6675	10.0769	13.1166	3.63424	2.41485	5.97573	6.70743	10.4513	11.5968	3.02455	6.34158	0.150039	0.321538	1.7889	0.87081	-0.918085
NM_024438	Dusp19	7.85935	14.6062	10.3624	14.198	14.9487	14.0561	8.96445	11.6433	11.2328	12.2802	14.5024	10.3039	0.128618	-0.148439	-0.368577	0.253144	0.621721
NM_028099	Dusp11	35.0454	31.4915	45.8115	38.96	46.1473	42.0419	61.4971	62.5104	33.2684	42.3857	44.0946	62.0037	0.349426	0.148032	-0.406449	-0.548776	-0.142327
NM_009163	Sgpl1	95.5592	78.5399	100.973	111.291	62.4115	50.2529	70.1328	79.8525	87.0495	106.132	56.3322	74.9927	0.285946	0.124262	0.627877	0.501032	-0.126844
NM_011394	Slc20a2	14.966	16.1272	17.7978	14.3133	30.2332	26.955	30.2214	31.216	15.5466	16.0556	28.5941	30.7187	0.0464725	0.0311257	-0.879119	-0.936044	-0.056925
NM_053199	Cadm3	21.8609	15.0902	11.5292	11.0578	19.096	17.9326	22.8434	20.4173	18.4755	11.2935	18.5143	21.6304	-0.710125	0.0675566	-0.00302485	-0.937568	-0.934543
NM_001025600	Cadm1	5.53646	4.40967	4.86645	7.50127	3.51017	4.15873	3.51396	9.6285	4.97307	6.18386	3.83445	6.57123	0.314373	0.233944	0.375118	-0.0876547	-0.462773
NM_001256055	Eif3j2	36.1769	31.4336	28.908	33.2711	33.3621	38.4283	26.6217	29.6571	33.8052	31.0896	35.8952	28.1394	-0.120814	-0.105722	-0.0865464	0.143839	0.230385
NM_144545	Eif3j1	40.872	54.5493	48.5483	35.9201	33.1502	39.1962	34.8728	30.5242	47.7107	42.2342	36.1732	32.6985	-0.175899	-0.0438597	0.39939	0.36919	-0.0302005
NM_009260	Sptbn1	180.835	163.264	179.586	170.998	263.946	259.73	296.688	317.239	172.049	175.292	261.838	306.963	0.0269403	0.0690532	-0.605855	-0.808305	-0.202449
NM_018769	Dfna5	9.58487	10.7776	5.45143	4.889	6.3152	9.43825	4.85432	4.14004	10.1812	5.17021	7.87673	4.49718	-0.977618	-0.243406	0.370245	0.201203	-0.169042
NM_011385	Ski	19.8614	17.7175	15.3629	18.0835	65.396	59.9599	55.8606	48.204	18.7894	16.7232	62.6779	52.0323	-0.168073	-0.0808416	-1.73804	-1.63756	0.100477
NM_019708	Scoc	122.38	144.817	181.332	98.5389	44.3371	43.0238	43.999	40.5394	133.598	139.935	43.6804	42.2692	0.0668588	-0.014263	1.61284	1.72708	0.114239
NM_145635	Adig	1067.81	793.409	1036.23	1172.95	468.752	539.34	532.378	540.078	930.61	1104.59	504.046	536.228	0.247257	0.0268794	0.884622	1.04259	0.157965
NM_024436	Rab22a	28.212	40.2099	19.5773	28.9698	37.6561	38.2403	34.0911	35.5784	34.211	24.2735	37.9482	34.8347	-0.495075	-0.0371794	-0.149573	-0.521141	-0.371568
NM_026373	Cdk2ap2	56.6024	61.3123	51.7426	39.2652	125.363	113.379	111.462	98.0001	58.9573	45.5039	119.371	104.731	-0.373682	-0.0568235	-1.01771	-1.20263	-0.184918
NM_134052	Adi1	80.4405	84.5712	62.2211	76.7273	45.22	37.9802	30.5443	27.9789	82.5059	69.4742	41.6001	29.2616	-0.248019	-0.152796	0.98791	1.24747	0.259559
NM_145630	Pdk3	16.6893	9.9695	15.8921	9.04484	10.7281	8.55646	14.584	13.1685	13.3294	12.4685	9.64229	13.8763	-0.0963291	0.158092	0.467164	-0.154336	-0.621501
NM_133667	Pdk2	55.3046	60.9909	71.0481	93.7604	62.9347	61.9836	124.753	114.54	58.1478	82.4042	62.4592	119.647	0.502995	0.282304	-0.10319	-0.537989	-0.434799
NM_013743	Pdk4	55.335	44.631	131.139	116.919	29.3097	22.2482	71.44	68.8929	49.983	124.029	25.779	70.1664	1.31117	0.434864	0.955244	0.821828	-0.133416
NM_024478	Grpel1	140.762	118.46	130.731	161.21	117.589	125.209	103.193	111.88	129.611	145.97	121.399	107.536	0.171485	-0.0526607	0.0944334	0.440853	0.34642
NM_028410	Prkrir	1.90498	4.85529	4.01867	5.78152	50.8876	51.241	40.1205	44.3938	3.38014	4.9001	51.0643	42.2571	0.535728	-0.0822175	-3.91716	-3.10831	0.808849
NM_172615	1700021K19Rik	6.44606	5.8676	3.2377	5.32338	15.9582	16.1619	16.1957	14.8879	6.15683	4.28054	16.06	15.5418	-0.524394	-0.0142458	-1.38322	-1.86029	-0.477071
NM_023523	Pecr	23.7966	24.2605	20.0801	24.7616	14.6849	16.0704	13.869	16.5539	24.0285	22.4209	15.3776	15.2115	-0.0999061	-0.00471852	0.643914	0.559682	-0.0842315
NM_029793	Golga1	6.09595	4.24838	5.02334	4.12966	12.0778	10.7933	14.2987	15.2397	5.17216	4.5765	11.4355	14.7692	-0.176523	0.1111	-1.14468	-1.69027	-0.545589
NM_001080968	Golga2	18.2162	17.9633	17.0283	22.5654	42.6527	39.9634	44.3638	40.2284	18.0897	19.7968	41.3081	42.2961	0.130099	0.0102656	-1.19125	-1.09525	0.0959976
NM_008146	Golga3	10.3826	8.58759	9.65265	6.05974	13.6295	13.4267	16.794	16.8219	9.48511	7.8562	13.5281	16.8079	-0.271833	0.0942774	-0.512225	-1.09724	-0.585015
NM_018748	Golga4	6.06849	7.61007	7.83091	5.87793	23.9035	21.1338	26.851	28.1932	6.83928	6.85442	22.5186	27.5221	0.00319083	0.0871398	-1.7192	-2.00548	-0.286281
NM_013747	Golga5	15.4494	13.8827	14.6244	23.1864	28.4643	29.246	31.3081	30.7721	14.6661	18.9054	28.8551	31.0401	0.366317	0.0317005	-0.976346	-0.715336	0.26101
NM_001042484	Golga7	27.2952	30.1016	22.1465	18.2065	67.8905	61.2833	63.0389	71.8126	28.6984	20.1765	64.5869	67.4258	-0.508297	0.0186814	-1.17027	-1.74062	-0.570355
NM_009066	Ring1	8.52933	14.7191	10.6209	15.4084	41.9094	38.8477	56.8027	46.1484	11.6242	13.0146	40.3786	51.4755	0.163004	0.10545	-1.79646	-1.98375	-0.187293
NM_019786	Tbk1	15.8456	17.6689	15.669	19.7514	24.1947	24.655	29.734	32.7624	16.7572	17.7102	24.4248	31.2482	0.0797958	0.106993	-0.543565	-0.819192	-0.275627
NM_013481	Bop1	15.3862	21.3673	13.5242	17.9601	23.512	27.2635	23.864	24.3949	18.3767	15.7421	25.3877	24.1295	-0.223249	-0.0220763	-0.466253	-0.616166	-0.149913
NM_001276465	Vps13d	8.82359	11.8529	10.1867	9.27848	12.3435	11.7295	15.3508	16.0959	10.3382	9.73259	12.0365	15.7233	-0.0870929	0.116045	-0.219426	-0.692013	-0.472587
NM_177184	Vps13c	15.5757	16.9503	19.5195	21.0615	15.3504	12.1355	14.9627	14.3336	16.263	20.2905	13.7429	14.6481	0.319208	0.0277029	0.242903	0.470084	0.227182
NM_177151	Vps13b	6.07967	7.26348	6.48905	6.9036	5.47592	4.7428	6.23149	5.56631	6.67157	6.69632	5.10936	5.8989	0.00534214	0.0624043	0.384885	0.182924	-0.20196
NM_010288	Gja1	78.557	84.2274	84.9849	130.998	69.2812	129.472	98.8855	179.239	81.3922	107.991	99.3768	139.063	0.407953	0.145925	-0.288018	-0.364817	-0.0767998
NM_008120	Gja4	12.128	17.9393	9.89881	18.7794	28.7431	35.5721	35.7625	35.153	15.0337	14.3391	32.1576	35.4577	-0.0682396	0.0424275	-1.09696	-1.30614	-0.209181
NM_021041	Abcc9	14.5771	16.0758	15.7698	13.7745	16.5882	17.1397	20.0511	25.64	15.3264	14.7722	16.8639	22.8455	-0.0531398	0.131843	-0.137917	-0.629029	-0.491113
NM_001163676	Abcc4	3.00451	4.4179	1.62518	3.00611	4.39589	6.21666	5.86753	6.34166	3.71121	2.31564	5.30628	6.10459	-0.680475	0.0608668	-0.515812	-1.39848	-0.88267
NM_176839	Abcc5	22.1635	24.2726	25.5693	18.0174	34.5442	29.1343	36.3909	33.459	23.2181	21.7934	31.8393	34.9249	-0.0913581	0.0401727	-0.45556	-0.680369	-0.224809
NM_008576	Abcc1	23.8248	24.3977	17.7838	23.7744	24.5359	24.673	21.1221	22.4342	24.1113	20.7791	24.6045	21.7782	-0.214574	-0.0529928	-0.0292136	-0.0677495	-0.0385359
NM_029600	Abcc3	10.2509	9.07178	7.1749	5.76127	6.6195	7.27898	6.62142	8.32678	9.66133	6.46809	6.94924	7.4741	-0.578883	0.0316213	0.475366	-0.208561	-0.683927
NM_026023	Nudcd2	38.4992	29.2036	33.8401	19.8712	41.4563	43.8044	48.5669	43.2191	33.8514	26.8557	42.6303	45.893	-0.333988	0.0320279	-0.332664	-0.773047	-0.440382
NM_173748	Nudcd3	43.7151	44.314	40.5207	39.6296	33.7628	36.6179	36.6726	34.4033	44.0145	40.0751	35.1904	35.538	-0.135273	0.00426889	0.3228	0.173346	-0.149454
NM_026149	Nudcd1	8.43337	3.95117	8.28487	5.37706	5.13715	5.32331	5.80436	6.71017	6.19227	6.83097	5.23023	6.25727	0.141621	0.077864	0.243594	0.126557	-0.117037
NM_026319	Ift74	5.29336	5.36588	6.76767	6.25911	6.10188	7.0916	8.39252	9.85663	5.32962	6.51339	6.59674	9.12457	0.289376	0.140883	-0.307722	-0.486349	-0.178627
NM_016703	Preb	29.7585	28.6629	21.2907	30.0051	56.0164	59.9055	74.7098	67.2658	29.2107	25.6479	57.9609	70.9878	-0.187654	0.0880485	-0.988585	-1.46873	-0.480145
NM_011156	Prep	25.2173	25.9161	32.5333	28.2149	27.6781	24.3249	23.8844	23.6568	25.5667	30.3741	26.0015	23.7706	0.248576	-0.0389579	-0.0243288	0.353663	0.377991
NM_011068	Pex11a	45.7011	46.6666	45.3205	63.5074	44.8244	40.9091	31.0434	42.57	46.1838	54.414	42.8668	36.8067	0.23659	-0.0661938	0.107528	0.564009	0.45648
NM_172498	Ptk2b	17.325	23.3156	18.9042	23.9591	20.5165	20.0442	21.2998	19.2787	20.3203	21.4317	20.2803	20.2892	0.0768217	0.000190199	0.00284119	0.0790311	0.0761899
XM_001475449	Gm10145	63.5411	68.4711	54.2088	36.462	27.252	23.7977	26.8173	26.3622	66.0061	45.3354	25.5248	26.5898	-0.541961	0.0177518	1.3707	0.769767	-0.600931
NM_021392	Ap4m1	18.6414	23.5512	31.641	25.0828	29.615	31.2701	38.4572	38.5059	21.0963	28.3619	30.4425	38.4815	0.426963	0.101771	-0.529097	-0.440211	0.0888858
NM_001003917	Atg9a	8.95032	10.4189	5.74909	9.70133	27.4999	25.0698	23.5588	24.4127	9.68462	7.72521	26.2849	23.9857	-0.326122	-0.0397527	-1.44046	-1.63453	-0.194066
NM_028903	Scara5	108.173	83.348	93.0153	105.78	127.599	79.4039	129.526	104.173	95.7606	99.3975	103.501	116.85	0.0537773	0.0526818	-0.112145	-0.233373	-0.121228
XM_001476529	LOC100046628	98.7641	94.3961	98.0974	115.615	75.7669	83.2306	80.2368	100.385	96.5801	106.856	79.4987	90.3108	0.145875	0.0553796	0.280794	0.242702	-0.0380919
NM_175331	Nt5dc3	5.28749	3.3691	5.11237	6.87739	3.46406	4.08519	6.53679	5.82382	4.32829	5.99488	3.77462	6.1803	0.469933	0.214136	0.197466	-0.0439468	-0.241413
NM_176968	Nt5dc1	24.1046	20.6756	22.8174	12.0587	13.9763	11.5845	13.7811	14.5707	22.3901	17.438	12.7804	14.1759	-0.360626	0.0450056	0.80893	0.298799	-0.510131
NM_201641	Ugt1a10	16.8854	10.412	13.8845	12.9887	9.55438	7.79326	5.89214	6.52568	13.6487	13.4366	8.67382	6.20891	-0.0226014	-0.145195	0.654028	1.11375	0.459726
NM_001146122	Psap	2103.4	1973.45	1903	2131.07	1331.03	1408.23	1290.14	1249.1	2038.42	2017.03	1369.63	1269.62	-0.0152191	-0.0329298	0.573666	0.667837	0.0941713
NM_027815	9030624J02Rik	23.6098	25.5372	22.546	28.4342	30.6152	31.3612	28.313	29.9641	24.5735	25.4901	30.9882	29.1386	0.0528363	-0.0267282	-0.334617	-0.192992	0.141625
NM_001081068	Ltn1	14.3898	13.8055	16.2417	15.9517	11.5077	11.4874	12.5264	13.9346	14.0976	16.0967	11.4976	13.2305	0.19131	0.0609707	0.294124	0.282894	-0.0112303
NM_031391	Gtf2a1	46.5634	44.9905	38.9156	34.7502	20.165	15.1809	21.233	17.2578	45.777	36.8329	17.673	19.2454	-0.313628	0.0370171	1.37308	0.93648	-0.436596
NM_001039519	Gtf2a2	36.8999	33.5886	27.8009	22.8549	35.0923	35.0711	37.2395	37.1796	35.2443	25.3279	35.0817	37.2095	-0.476659	0.0255737	0.00666941	-0.554943	-0.561613
NM_001177784	Dis3l	5.95569	6.16665	7.32893	4.5188	12.0831	12.6966	11.2415	12.4866	6.06117	5.92386	12.3898	11.8641	-0.0330585	-0.0188313	-1.03149	-1.00199	0.0294979
NM_172464	Daam1	10.7287	13.6723	7.07277	13.3733	14.5111	15.8875	12.3162	14.3566	12.2005	10.223	15.1993	13.3364	-0.255119	-0.056786	-0.317068	-0.383548	-0.06648
NM_026824	Dus1l	11.5458	7.74397	17.6264	11.8559	23.6299	27.822	31.6598	26.0679	9.64487	14.7412	25.7259	28.8639	0.612016	0.0499833	-1.41539	-0.969414	0.445975
NM_170592	Ntmt1	21.9695	45.2895	13.6312	19.6106	18.5718	18.675	19.1149	17.2307	33.6295	16.6209	18.6234	18.1728	-1.01673	-0.0106366	0.85261	-0.128785	-0.981395
NM_027706	Nbas	9.56684	12.3089	9.7028	6.64717	9.90174	9.07263	7.98772	9.66981	10.9379	8.17498	9.48718	8.82876	-0.420043	-0.0312374	0.205279	-0.110996	-0.316275
NM_011777	Zyx	63.4749	47.2946	43.6448	47.7168	99.0945	99.167	136.513	115.335	55.3848	45.6808	99.1308	125.924	-0.277902	0.1039	-0.839844	-1.4629	-0.623052
NM_026629	2410066E13Rik	51.5138	44.4487	28.2998	27.9181	49.8975	34.3953	29.8524	30.2774	47.9813	28.109	42.1464	30.0649	-0.771441	-0.146701	0.187062	-0.09705	-0.284112
NM_152813	Plcd3	2.94323	3.51633	3.88057	3.19019	6.45336	8.79061	7.71585	7.25133	3.22978	3.53538	7.62198	7.48359	0.130431	-0.00795788	-1.23873	-1.08187	0.156866
NM_019676	Plcd1	17.9542	26.7747	10.7448	14.0779	31.243	29.1315	19.9868	18.8969	22.3644	12.4114	30.1873	19.4418	-0.849544	-0.191086	-0.432734	-0.647504	-0.214769
NM_024206	Sec13	128.101	112.733	137.796	128.17	90.6834	99.8445	81.0828	87.2434	120.417	132.983	95.2639	84.1631	0.1432	-0.053807	0.338037	0.65998	0.321943
NM_178610	Krr1	9.11189	14.5149	12.6812	9.87646	11.554	14.8839	16.7631	14.3793	11.8134	11.2788	13.219	15.5712	-0.0668017	0.0711241	-0.162188	-0.465259	-0.303071
NM_145600	Zfp330	17.343	10.1782	24.8721	15.8301	29.3216	31.8661	30.831	37.7457	13.7606	20.3511	30.5938	34.2884	0.564561	0.049513	-1.1527	-0.752615	0.400083
NM_001163018	Suz12	9.25066	7.68829	9.54528	6.97521	19.21	18.6448	25.9271	27.668	8.46947	8.26025	18.9274	26.7976	-0.0360876	0.151004	-1.16013	-1.69785	-0.537713
NM_029362	Chmp4b	151.815	147.56	143.621	161.765	212.353	227.336	214.157	192.672	149.688	152.693	219.845	203.414	0.0286752	-0.0337345	-0.554528	-0.413789	0.140739
NM_001177659	Odf2	5.94416	8.35482	7.06887	3.78996	19.2127	21.8621	17.9856	23.8507	7.14949	5.42941	20.5374	20.9181	-0.397044	0.00797673	-1.52234	-1.94588	-0.423542
NM_023476	Tinagl1	32.8278	40.4532	62.61	44.31	104.72	147.908	339.112	294.072	36.6405	53.46	126.314	316.592	0.545021	0.39905	-1.7855	-2.56609	-0.780594
NM_207302	Zranb1	7.3418	10.3957	7.88739	7.07364	17.0675	15.815	19.7197	20.4921	8.86876	7.48051	16.4412	20.1059	-0.245595	0.0873902	-0.890514	-1.42641	-0.535899
NM_017381	Zranb2	23.6018	26.4569	33.8076	28.4247	50.2487	42.0233	51.9111	58.951	25.0294	31.1162	46.136	55.4311	0.314042	0.0797136	-0.88227	-0.833031	0.0492392
NM_133766	Efr3a	33.1484	38.7604	33.4764	23.6984	36.3688	32.5939	36.3562	36.5244	35.9544	28.5874	34.4813	36.4403	-0.330788	0.0239981	0.0603528	-0.350155	-0.410508
NM_025820	Crnkl1	23.855	16.6666	25.7503	14.516	15.3896	18.3229	16.7228	19.0853	20.2608	20.1331	16.8562	17.9041	-0.00911872	0.0261909	0.265408	0.169285	-0.0961232
NM_023167	Mrpl4	53.9515	46.8777	48.2847	51.0358	80.85	82.6656	68.2148	60.8457	50.4146	49.6603	81.7578	64.5302	-0.0217506	-0.102766	-0.697514	-0.377883	0.319631
NM_025302	Mrpl2	49.0127	37.5361	34.7965	32.6925	65.7345	66.3498	52.4364	51.908	43.2744	33.7445	66.0421	52.1722	-0.358863	-0.102382	-0.609872	-0.628629	-0.0187572
NM_053159	Mrpl3	30.6735	35.6557	45.9074	30.5516	45.7274	44.8355	35.505	43.0921	33.1646	38.2295	45.2814	39.2986	0.20504	-0.0615434	-0.449275	-0.0397918	0.409483
NM_001039084	Mrpl1	28.2084	13.314	21.1214	13.5891	21.4171	18.5356	23.295	21.1977	20.7612	17.3552	19.9763	22.2464	-0.25852	0.046743	0.0556	-0.358197	-0.413797
NM_001171005	Prkd3	6.53903	5.78689	5.7477	10.2378	19.1168	17.2043	20.2101	21.9018	6.16296	7.99275	18.1605	21.0559	0.375069	0.0642456	-1.55911	-1.39746	0.16165
NM_030116	Mrpl9	34.8165	32.9301	39.2102	47.1724	63.9225	66.3152	59.5681	60.7599	33.8733	43.1913	65.1189	60.164	0.350593	-0.0343706	-0.942928	-0.478159	0.464769
NM_010261	Rabac1	228.852	238.075	259.999	209.244	469.83	465.09	361.56	349.565	233.464	234.622	467.46	355.563	0.00713763	-0.118828	-1.00165	-0.599768	0.401877
XM_907182	LOC631966	137.32	145.83	185.523	110.253	210.131	257.233	232.977	274.685	141.575	147.888	233.682	253.831	0.0629433	0.0359195	-0.722984	-0.779363	-0.0563786
NM_001025208	LOC547349	42.2999	34.8942	20.5823	29.4745	19.1561	24.4247	18.0095	18.0991	38.5971	25.0284	21.7904	18.0543	-0.624925	-0.0816839	0.8248	0.471223	-0.353577
NM_001002004	2610507B11Rik	15.5218	21.8408	14.4392	14.3005	87.9943	89.6463	79.0124	88.3553	18.6813	14.3699	88.8203	83.6838	-0.378547	-0.0258704	-2.24929	-2.5419	-0.292607
NM_010435	Hira	3.41509	3.17339	2.0012	3.70165	12.9912	14.0478	13.0052	14.2431	3.29424	2.85143	13.5195	13.6242	-0.208262	0.00334927	-2.03702	-2.25641	-0.219388
NM_019573	Wwox	9.75891	12.2143	7.35249	10.5778	10.3121	7.97869	9.54094	7.9471	10.9866	8.96513	9.14537	8.74402	-0.293351	-0.0194901	0.264634	0.0360268	-0.228607
NM_148928	Gtf3c5	11.7941	6.26251	11.3541	9.74	8.30842	11.0087	7.68713	9.9843	9.02831	10.5471	9.65855	8.83572	0.224314	-0.03867	-0.0973501	0.255423	0.352773
NM_024240	Gins4	46.5236	51.4653	54.5246	56.0304	33.5931	39.9386	27.9591	38.457	48.9945	55.2775	36.7659	33.2081	0.174073	-0.0442013	0.414252	0.735159	0.320906
NM_019652	Asna1	40.6217	42.2587	32.0623	35.943	70.6059	76.7423	56.5519	56.8688	41.4402	34.0027	73.6741	56.7103	-0.285382	-0.113653	-0.830127	-0.737964	0.0921634
NM_016905	Galk1	16.9307	14.0713	13.5878	14.3619	37.8032	33.9135	27.3013	34.8496	15.501	13.9749	35.8583	31.0755	-0.149529	-0.0621724	-1.20995	-1.15294	0.0570032
NM_175154	Galk2	23.2445	19.5423	21.5666	27.9943	29.8838	28.6383	22.8068	27.0745	21.3934	24.7805	29.2611	24.9407	0.212038	-0.0693821	-0.451818	-0.00929658	0.442521
NM_007414	Adprh	51.0087	44.4362	46.9375	53.561	59.29	63.2887	53.1371	52.3633	47.7225	50.2493	61.2893	52.7502	0.0744339	-0.0651605	-0.360968	-0.0700753	0.290893
NM_009968	Cryz	15.6871	16.6593	13.0227	13.2249	15.8395	17.9557	10.197	11.1147	16.1732	13.1238	16.8976	10.6559	-0.301423	-0.200237	-0.0632153	0.300534	0.363749
NM_008428	Kcnj8	8.1678	14.0952	11.3673	10.3287	39.9892	49.4716	35.7625	39.4575	11.1315	10.848	44.7304	37.61	-0.0372198	-0.0753001	-2.00661	-1.79369	0.212922
NM_027891	Lrwd1	2.67363	4.96881	3.9168	4.82996	12.2424	13.4525	10.8211	11.4521	3.82122	4.37338	12.8474	11.1366	0.194713	-0.0620646	-1.74938	-1.34849	0.400887
NM_009483	Kdm6a	5.27512	4.52471	4.81507	3.95844	10.2478	8.88278	11.2424	10.5462	4.89992	4.38676	9.56529	10.8943	-0.159602	0.0565007	-0.965052	-1.31235	-0.347293
NM_010193	Fem1b	6.90772	7.33579	11.7387	8.9848	10.9975	8.56555	11.7931	11.9243	7.12175	10.3618	9.78154	11.8587	0.540966	0.0836289	-0.457829	-0.194673	0.263156
NM_173423	Fem1c	12.1672	16.4	10.2834	16.2316	13.5492	12.3868	15.8065	13.745	14.2836	13.2575	12.968	14.7758	-0.107553	0.0566779	0.139409	-0.156423	-0.295833
NM_010192	Fem1a	7.50587	9.84655	6.59753	7.65711	23.9805	20.278	17.8373	17.9166	8.67621	7.12732	22.1293	17.8769	-0.283706	-0.092674	-1.35082	-1.32667	0.0241507
NM_001113333	Cry2	15.119	22.5301	22.2918	16.9163	43.2897	32.029	31.1162	22.9951	18.8246	19.604	37.6594	27.0556	0.0585337	-0.143615	-1.00039	-0.464778	0.535613
XM_003689389	LOC100862595	57.4616	41.6063	48.212	56.6211	97.7018	104.263	85.9148	94.8849	49.534	52.4165	100.982	90.3999	0.081603	-0.0480769	-1.02761	-0.786299	0.241311
XM_003689381	LOC100862594	6.54099	7.44251	7.39211	7.08984	7.50418	8.82385	13.7181	11.556	6.99175	7.24097	8.16401	12.6371	0.0505296	0.189743	-0.223625	-0.803407	-0.579782
NM_010761	Ccndbp1	39.7105	37.4379	42.0283	38.6505	38.3647	49.2796	42.4018	44.0048	38.5742	40.3394	43.8221	43.2033	0.0645526	-0.00617672	-0.184023	-0.0989517	0.0850712
NM_030207	Sfi1	2.13817	3.02757	4.17648	6.18023	12.4516	10.2314	20.3497	17.7662	2.58287	5.17836	11.3415	19.058	1.00352	0.225406	-2.13457	-1.87983	0.254736
NM_008112	Gdi2	230.245	263.455	282.764	258.704	268.516	280.152	252.144	291.887	246.85	270.734	274.334	272.015	0.13324	-0.00368616	-0.152299	-0.00681383	0.145486
NM_207105	H2-Ab1	443.91	384.762	312.725	320.772	494.595	425.289	472.941	401.562	414.336	316.749	459.942	437.252	-0.387463	-0.0219717	-0.15065	-0.465124	-0.314474
XM_001478256	Gm3837	50.2033	43.6209	32.093	24.7345	50.1553	61.7078	38.7907	50.2688	46.9121	28.4137	55.9316	44.5297	-0.723373	-0.0990071	-0.253702	-0.648181	-0.394479
NM_153119	Plekho2	24.4924	17.6498	12.302	11.3775	39.5605	33.3742	39.394	33.0167	21.0711	11.8397	36.4673	36.2054	-0.83163	-0.0031311	-0.791338	-1.61257	-0.821229
NM_027457	Tmem242	26.7131	26.1863	28.8989	31.1818	156.335	156.409	128.833	131.032	26.4497	30.0404	156.372	129.933	0.18365	-0.0804415	-2.56366	-2.11279	0.450871
NM_011119	Pa2g4	79.098	85.1665	79.8259	73.0335	72.4372	77.3333	71.6262	80.9509	82.1322	76.4297	74.8853	76.2885	-0.103815	0.00806301	0.133267	0.00266695	-0.1306
NM_138659	Prpf8	79.0792	71.166	81.8012	70.2887	57.1984	58.5019	57.8647	61.6971	75.1226	76.0449	57.8502	59.7809	0.017605	0.014258	0.376926	0.347167	-0.0297589
NM_027541	Prpf3	5.49631	6.73491	5.20279	4.58269	14.3856	15.1834	14.0939	12.5815	6.11561	4.89274	14.7845	13.3377	-0.321854	-0.0447261	-1.27352	-1.4468	-0.173277
NM_027297	Prpf4	7.20315	8.82639	9.25365	14.414	10.5389	12.2879	10.1528	12.527	8.01477	11.8338	11.4134	11.3399	0.56218	-0.0028069	-0.509999	0.0615055	0.571505
NM_133701	Prpf6	41.439	36.1835	44.2486	44.5833	34.7059	36.2324	37.0671	40.2744	38.8112	44.4159	35.4691	38.6707	0.194603	0.0375317	0.12991	0.199835	0.0699258
NM_001204276	Hdac7	4.88534	2.43192	2.41545	6.61908	40.201	45.3899	43.3424	34.9876	3.65863	4.51727	42.7955	39.165	0.304146	-0.0385	-3.54808	-3.11604	0.43204
NM_138315	Mical1	5.78834	3.95167	6.05697	2.98763	12.5824	11.3973	13.8738	10.5992	4.87001	4.5223	11.9898	12.2365	-0.106867	0.00884413	-1.29981	-1.43606	-0.136247
NM_001193305	Mical2	3.40778	2.92301	1.84331	3.97785	3.93333	3.56304	5.96062	6.43303	3.16539	2.91058	3.74818	6.19683	-0.121077	0.218349	-0.243807	-1.09022	-0.846416
NM_153396	Mical3	12.0344	5.3251	9.9904	7.2468	23.7376	18.8447	20.2947	20.2832	8.67977	8.6186	21.2911	20.289	-0.0102037	-0.0209388	-1.29452	-1.23517	0.0593536
NM_019490	Uso1	41.8665	29.7473	41.5654	48.3177	49.3319	47.0159	54.1921	55.1752	35.8069	44.9415	48.1739	54.6836	0.327812	0.0550457	-0.428014	-0.28306	0.144954
NM_178592	Abhd16a	23.2826	26.3738	28.1963	21.3106	91.3019	99.1217	89.4351	74.8833	24.8282	24.7534	95.2118	82.1592	-0.00435327	-0.0640347	-1.93916	-1.73079	0.208365
NM_030721	Acox3	31.7652	30.2289	29.0089	28.6176	27.6372	24.6721	30.4182	30.6906	30.9971	28.8132	26.1546	30.5544	-0.105399	0.0675252	0.245064	-0.084648	-0.329712
NM_001271898	Acox1	409.329	412.659	468.077	408.162	310.757	282.389	287.2	317.398	410.994	438.119	296.573	302.299	0.0922064	0.00830512	0.47073	0.535348	0.0646174
NM_172887	Fry	29.1856	33.5348	26.0742	23.4407	37.4933	33.0229	32.2789	32.0814	31.3602	24.7575	35.2581	32.1801	-0.341073	-0.0396706	-0.169018	-0.378308	-0.20929
NM_025333	Sdhaf2	45.6394	64.3129	44.745	26.6371	54.9038	48.7233	38.3644	54.6105	54.9762	35.6911	51.8135	46.4874	-0.623243	-0.0471076	0.0854769	-0.381278	-0.466755
NM_001081431	Zscan25	3.72167	8.46922	4.20593	6.91534	13.4833	13.0078	16.1974	12.1229	6.09544	5.56064	13.2455	14.1601	-0.132482	0.0289978	-1.1197	-1.34851	-0.22881
NM_001013786	Zscan26	16.1212	24.3287	13.4244	22.0722	47.3392	40.1827	61.0642	66.7299	20.2249	17.7483	43.7609	63.8971	-0.188452	0.164394	-1.11351	-1.84807	-0.734558
NM_133700	Btbd10	15.7995	10.648	6.94374	13.1732	13.4844	15.9976	13.9518	16.7915	13.2237	10.0585	14.741	15.3716	-0.394715	0.0181919	-0.15671	-0.611858	-0.455148
NM_178919	Lmf2	44.0156	34.0746	32.1805	42.8042	43.033	45.0838	40.1395	35.2931	39.0451	37.4924	44.0584	37.7163	-0.0585432	-0.0674999	-0.174277	-0.00858982	0.165687
NM_029624	Lmf1	18.1075	20.8321	17.6847	16.3557	24.9803	23.3168	18.3217	17.3977	19.4698	17.0202	24.1486	17.8597	-0.193992	-0.131016	-0.310699	-0.0694638	0.241236
NM_001039483	Tmco1	145.546	229.408	173.719	129.528	143.111	149.496	128.187	132.925	187.477	151.624	146.304	130.556	-0.306221	-0.0494586	0.357749	0.215826	-0.141923
NM_172282	Tmco3	7.24043	4.74917	7.11295	12.0028	18.722	21.1453	16.9245	17.6122	5.9948	9.55786	19.9337	17.2683	0.672976	-0.062337	-1.73342	-0.853368	0.880055
NM_025594	Zmat2	82.5166	55.3454	66.1683	97.2861	80.1571	94.4496	90.1244	98.7473	68.931	81.7272	87.3033	94.4358	0.245663	0.0341059	-0.340883	-0.208517	0.132366
NM_026015	Zmat5	33.873	37.7707	40.1946	36.7152	24.6971	32.7134	32.155	21.2726	35.8219	38.4549	28.7053	26.7138	0.102327	-0.031226	0.319525	0.525582	0.206058
NM_001081433	Ankrd44	14.8355	12.9746	21.4779	23.9628	14.0165	9.57256	11.6877	12.6473	13.905	22.7203	11.7945	12.1675	0.708377	0.0135205	0.237488	0.900951	0.663463
NM_175134	Ankrd46	106.181	116.789	79.9986	73.9871	60.9085	51.5446	61.9511	57.8897	111.485	76.9928	56.2265	59.9204	-0.534056	0.0276333	0.987528	0.361676	-0.625852
NM_148932	Pom121	2.64815	4.21839	3.80893	3.65317	17.6544	15.7411	19.93	15.6305	3.43327	3.73105	16.6977	17.7803	0.119999	0.0272802	-2.282	-2.25262	0.0293767
NM_146024	Ankrd40	30.2701	35.4551	21.9115	27.02	126.626	133.367	117.534	122.661	32.8626	24.4658	129.997	120.098	-0.425681	-0.0343987	-1.98396	-2.29537	-0.311411
NM_019720	Cyb561d2	14.2794	12.4072	17.1155	28.141	14.8144	15.6014	12.0363	10.5354	13.3433	22.6282	15.2079	11.2858	0.762011	-0.129537	-0.188712	1.00361	1.19232
NM_027445	Rnf167	24.942	31.7852	11.6926	16.2209	50.6029	69.8258	50.107	55.4258	28.3636	13.9567	60.2144	52.7664	-1.02308	-0.0573426	-1.08607	-1.91866	-0.832591
NM_175388	Rnf169	4.99318	3.97696	8.41209	4.51012	8.09017	6.6678	22.4136	17.8498	4.48507	6.46111	7.37898	20.1317	0.526652	0.435884	-0.718292	-1.63962	-0.921323
NM_027355	Rnf168	6.61945	7.30004	4.47568	4.41531	13.9893	14.2792	13.0396	13.1846	6.95975	4.4455	14.1342	13.1121	-0.64669	-0.0326006	-1.02209	-1.56048	-0.538393
NM_028932	Eaf1	13.9863	17.1381	7.56534	11.6614	18.8717	20.9347	23.2761	21.8289	15.5622	9.61338	19.9032	22.5525	-0.694929	0.0542727	-0.354954	-1.23017	-0.875219
NM_001277942	Rad51d	28.3108	15.0326	25.8063	20.4575	30.3587	26.2539	40.0461	37.889	21.6717	23.1319	28.3063	38.9676	0.0940738	0.13882	-0.385311	-0.752389	-0.367077
NM_026271	Fibin	7.96767	12.6922	10.5052	17.2725	5.05157	4.17995	6.15639	10.7774	10.3299	13.8888	4.61576	8.46689	0.427095	0.26348	1.16219	0.71402	-0.448167
NM_001024672	AB099516	64.4355	33.0545	37.4385	47.3506	18.6953	11.4068	12.2962	12.6622	48.745	42.3945	15.051	12.4792	-0.201375	-0.0813812	1.69539	1.76436	0.068967
NM_199035	Alg8	8.78125	9.61685	11.0954	7.13855	9.39497	10.2082	11.1468	9.65076	9.19905	9.117	9.80157	10.3988	-0.0129265	0.0256868	-0.0915283	-0.189785	-0.0982563
NM_133981	Alg9	10.3963	12.7971	10.7997	14.3419	20.2734	22.4473	15.3356	17.8977	11.5967	12.5708	21.3604	16.6167	0.116364	-0.109065	-0.881223	-0.402552	0.47867
NM_019998	Alg2	40.3325	39.878	36.674	45.2242	23.3667	23.0825	13.5094	18.6778	40.1052	40.9491	23.2246	16.0936	0.0300412	-0.159296	0.788135	1.34735	0.55921
NM_145939	Alg3	7.2482	4.19857	11.5837	5.71374	11.2797	13.4816	10.4736	10.6955	5.72339	8.64873	12.3806	10.5846	0.595619	-0.0680709	-1.11315	-0.291401	0.821745
NM_145362	Alg1	21.5589	7.63166	17.8972	24.6661	31.1339	37.7861	34.1092	30.5501	14.5953	21.2816	34.46	32.3296	0.544106	-0.0277147	-1.23942	-0.603247	0.636172
NM_001081264	Alg6	2.27747	5.44188	6.00558	4.93715	2.64722	4.80634	3.77087	2.09041	3.85968	5.47137	3.72678	2.93064	0.503421	-0.104371	0.0505506	0.900686	0.850136
NM_025442	Alg5	32.941	35.4551	39.1277	27.02	40.829	51.7165	37.9331	42.6648	34.198	33.0739	46.2727	40.299	-0.048221	-0.0600312	-0.436249	-0.285051	0.151198
NM_001024616	Rabl6	9.16142	8.24864	5.95202	7.77142	30.5573	34.1374	35.7895	35.0981	8.70503	6.86172	32.3474	35.4438	-0.34328	0.0397015	-1.89373	-2.36889	-0.475165
NM_026073	Rabl5	32.6932	29.7594	23.2631	20.2494	25.992	29.1795	20.2776	22.8631	31.2263	21.7562	27.5857	21.5704	-0.521331	-0.106827	0.178838	0.0123789	-0.166459
NM_001114332	Slc16a10	33.8289	27.8422	24.2836	26.8895	20.7329	15.7304	15.8077	20.8091	30.8355	25.5866	18.2317	18.3084	-0.269208	0.00182399	0.758148	0.48288	-0.275268
NM_172838	Slc16a12	4.7515	11.3534	12.0074	7.72529	11.0458	8.3279	9.4406	9.29628	8.05245	9.86634	9.68685	9.36844	0.293088	-0.0145151	-0.2666	0.0747057	0.341306
NM_001024622	Pcnp	50.1522	41.2337	41.2389	49.0998	91.288	87.2647	91.7885	105.665	45.693	45.1693	89.2764	98.7265	-0.0166294	0.0436972	-0.966306	-1.12809	-0.161789
NM_010432	Hipk1	16.7127	14.8326	21.1958	24.8434	39.7097	33.1351	73.1056	74.6004	15.7726	23.0196	36.4224	73.853	0.545441	0.307	-1.2074	-1.68179	-0.474391
NM_008787	Pcnt	3.5677	4.42026	2.96172	6.23026	9.27819	8.35159	9.73581	9.78566	3.99398	4.59599	8.81489	9.76073	0.20255	0.0442656	-1.14212	-1.08661	0.0555034
NM_018814	Pcnx	4.93118	6.28413	4.87623	9.62091	24.36	20.9015	25.0928	24.5841	5.60766	7.24857	22.6307	24.8384	0.370299	0.0404254	-2.01281	-1.77681	0.236008
NM_001159410	Guk1	18.0946	31.0411	12.2345	15.0868	56.4782	67.5109	42.0971	43.5717	24.5679	13.6607	61.9945	42.8344	-0.846745	-0.160561	-1.33537	-1.64874	-0.313374
NM_009349	Inmt	141.976	69.5884	91.1962	137.317	127.866	86.2543	110.183	116.07	105.782	114.257	107.06	113.127	0.111176	0.0239358	-0.0173246	0.0143385	0.0316631
NM_001201460	H2-Q9	57.0038	67.4155	56.1787	24.3403	53.4812	76.4925	51.4814	48.2327	62.2096	40.2595	64.9869	49.857	-0.627809	-0.115099	-0.0630101	-0.308467	-0.245457
NM_023124	H2-Q8	37.1635	38.057	34.2216	40.2818	47.311	67.0984	47.8586	46.3362	37.6103	37.2517	57.2047	47.0974	-0.0138198	-0.0844345	-0.605006	-0.33834	0.266665
NM_001143689	H2-Q4	139.363	131.122	114.618	139.573	132.967	172.927	159.229	128.979	135.243	127.095	152.947	144.104	-0.0896398	-0.025864	-0.177476	-0.181198	-0.00372155
NM_001198561	H2-Q7	56.2909	64.0493	42.4104	37.7707	51.5507	64.4313	56.2172	51.0198	60.1701	40.0905	57.991	53.6185	-0.585785	-0.0340457	0.053218	-0.41947	-0.472688
NM_207648	H2-Q6	31.8544	28.1904	31.8883	30.6909	44.506	60.2619	52.3515	36.4192	30.0224	31.2896	52.3839	44.3853	0.0596439	-0.0719586	-0.803084	-0.504399	0.298685
NM_010390	H2-Q1	21.1691	28.7257	37.2145	25.4948	26.5114	27.9323	24.5784	23.0285	24.9474	31.3547	27.2218	23.8034	0.329793	-0.0582775	-0.125876	0.397511	0.523386
NM_009075	Rpia	25.7003	18.1953	21.7535	18.5712	23.335	28.4636	24.7961	24.0952	21.9478	20.1623	25.8993	24.4456	-0.122416	-0.0250862	-0.238833	-0.277914	-0.0390809
NM_001033165	Dnajc25	6.46523	15.4482	14.9174	12.2635	23.7401	24.2818	23.3718	27.6408	10.9567	13.5905	24.011	25.5063	0.310776	0.0262376	-1.13188	-0.908259	0.223617
NM_026992	Dnajc24	50.5513	55.7487	52.9786	42.1484	25.8865	26.4272	32.1919	28.5533	53.15	47.5635	26.1568	30.3726	-0.160214	0.0648965	1.02288	0.647086	-0.375796
NM_030046	Dnajc21	7.61133	12.9906	6.69023	8.24999	25.6219	26.7584	26.4047	28.0497	10.3009	7.47011	26.1901	27.2272	-0.463576	0.0168652	-1.34625	-1.86585	-0.519601
NM_177594	Mtmr9	29.1345	32.9089	26.5399	25.2633	31.4576	28.194	24.9087	29.4796	31.0217	25.9016	29.8258	27.1941	-0.260235	-0.0401165	0.0567182	-0.0702527	-0.126971
NM_144843	Mtmr6	29.4821	28.3273	30.8503	23.3329	46.0869	46.6011	45.3533	43.9479	28.9047	27.0916	46.344	44.6506	-0.0934593	-0.0161662	-0.681078	-0.720834	-0.0397564
NM_133215	Mtmr4	17.9644	14.695	11.9495	14.2092	13.6983	12.1915	14.7917	13.7916	16.3297	13.0793	12.9449	14.2916	-0.320211	0.0429821	0.335114	-0.12788	-0.462994
NM_028860	Mtmr3	17.6969	23.0288	15.7744	18.9117	29.9727	28.6367	37.2524	37.3753	20.3628	17.343	29.3047	37.3138	-0.231585	0.104933	-0.525192	-1.10536	-0.580164
NM_023858	Mtmr2	11.6757	17.8836	18.1572	19.4699	33.5961	39.3216	41.0429	43.3008	14.7797	18.8136	36.4588	42.1718	0.348158	0.0632197	-1.30265	-1.16451	0.138147
NM_001252593	Cars	13.513	11.6853	16.9681	17.5762	17.9507	19.3892	21.3084	22.6799	12.5992	17.2722	18.6699	21.9941	0.455122	0.0711644	-0.567387	-0.348669	0.218718
NM_153152	2410015M20Rik	311.594	373.228	237.792	382.247	185.812	193.879	154.641	135.824	342.411	310.02	189.846	145.232	-0.143369	-0.116338	0.850903	1.094	0.243096
NM_011075	Abcb1b	3.16973	2.88528	3.58218	7.36222	9.28262	11.3703	12.3958	13.125	3.02751	5.4722	10.3264	12.7604	0.853989	0.0919132	-1.77014	-1.22148	0.548661
NM_153790	Scarf2	3.12049	2.20924	2.43809	3.00651	19.4911	19.2478	17.2222	14.0696	2.66487	2.7223	19.3694	15.6459	0.0307635	-0.0927151	-2.86165	-2.52289	0.338757
NM_001004157	Scarf1	5.63541	8.4159	3.71507	4.5812	15.7803	27.3132	27.2145	22.9361	7.02566	4.14814	21.5468	25.0753	-0.76017	0.0658635	-1.61677	-2.59573	-0.978964
NM_009801	Car2	15.5244	12.3648	9.74691	14.4232	4.21826	6.02891	5.63042	11.1423	13.9446	12.085	5.12358	8.38635	-0.206487	0.213999	1.44448	0.527107	-0.917376
NM_007606	Car3	35899.1	39542.8	45044.4	44009.9	17398	16866.8	14522.8	15896.4	37720.9	44527.1	17132.4	15209.6	0.23932	-0.0517004	1.13864	1.5497	0.411065
NM_007607	Car4	21.7496	24.1017	44.8847	67.6489	68.3478	97.1443	166.801	193.327	22.9257	56.2668	82.746	180.064	1.29532	0.33768	-1.85173	-1.67815	0.173571
NM_008828	Pgk1	227.687	241.43	228.115	187.532	149.475	176.944	124.669	137.072	234.558	207.823	163.209	130.871	-0.174588	-0.0959019	0.523224	0.667215	0.143991
NM_026218	Fgfr1op2	23.9292	27.2273	22.0349	9.88079	56.3506	61.7898	54.5877	60.3314	25.5782	15.9579	59.0702	57.4596	-0.680649	-0.0120062	-1.20751	-1.84828	-0.640766
NM_173760	Ppip5k2	3.08685	4.50745	2.48718	2.78822	7.99146	6.07278	6.13317	5.26895	3.79715	2.6377	7.03212	5.70106	-0.525637	-0.0911303	-0.889041	-1.11195	-0.222908
NM_178795	Ppip5k1	11.4681	17.6272	14.1477	9.15921	32.4	30.8588	24.7843	29.0027	14.5476	11.6535	31.6294	26.8935	-0.320025	-0.0704436	-1.12048	-1.2065	-0.0860167
NM_001130868	Kars	14.8072	21.376	18.3028	14.0435	43.7125	47.0057	34.119	44.2601	18.0916	16.1731	45.3591	39.1896	-0.161722	-0.0634937	-1.32607	-1.27687	0.0491993
NM_178704	Dpy19l3	9.27647	8.99471	2.12709	6.12034	4.26186	3.17385	3.47253	4.28649	9.13559	4.12372	3.71785	3.87951	-1.14755	0.0184845	1.29703	0.0880716	-1.20896
NM_001081201	Dpy19l4	13.5992	14.0172	13.0082	6.9366	10.5662	7.1534	8.4768	7.80619	13.8082	9.97239	8.85979	8.1415	-0.469513	-0.0367194	0.640179	0.292645	-0.347534
NM_026009	Ccdc47	130.281	116.142	133.951	156.76	71.359	74.8174	79.5554	98.1587	123.212	145.355	73.0882	88.8571	0.238444	0.0848448	0.75343	0.710026	-0.0434042
NM_019673	Actl6a	30.2728	26.7907	31.3398	30.6255	26.7284	29.8381	29.1087	32.8886	28.5318	30.9826	28.2832	30.9986	0.11889	0.0398138	0.0126234	-0.000744707	-0.0133681
NM_153789	Mylip	14.9173	15.4973	14.8223	16.872	32.8963	41.8511	46.9637	47.7497	15.2073	15.8471	37.3737	47.3567	0.0594569	0.102815	-1.29726	-1.57935	-0.282088
NM_133216	Xpnpep1	39.8888	48.3465	39.2537	37.5964	43.7075	44.9129	44.7957	43.2312	44.1177	38.4251	44.3102	44.0134	-0.19931	-0.00291839	-0.00628058	-0.195896	-0.189615
NM_133213	Xpnpep2	18.8511	9.55465	7.15512	9.28765	9.32597	5.45559	5.95868	6.62303	14.2029	8.22138	7.39078	6.29085	-0.788728	-0.0699806	0.942382	0.386125	-0.556257
NM_177310	Xpnpep3	17.941	21.4344	17.7411	21.0669	8.68905	6.95212	8.25148	10.5449	19.6877	19.404	7.82058	9.39819	-0.0209417	0.0798049	1.33195	1.0459	-0.286048
NM_001003949	Tmem259	15.0896	26.4408	14.5898	14.175	130.323	147.529	138.246	124.603	20.7652	14.3824	138.926	131.424	-0.529862	-0.0241082	-2.74208	-3.19186	-0.449776
NM_001163431	Tmem258	108.394	98.6664	105.484	75.5285	63.8137	72.558	79.4795	55.3555	103.53	90.5063	68.1859	67.4175	-0.193958	-0.00492172	0.602504	0.424896	-0.177609
NM_026982	Tmem256	137.32	129.626	134.113	104.741	132.743	156.086	117.892	112.036	133.473	119.427	144.414	114.964	-0.160421	-0.0990484	-0.113667	0.0549433	0.16861
NM_001081093	Arfip1	32.4891	44.3603	36.7166	20.123	21.9062	23.6848	20.3218	26.9057	38.4247	28.4198	22.7955	23.6137	-0.435139	0.0153153	0.753284	0.267268	-0.486015
NM_029802	Arfip2	16.074	21.5622	20.0777	16.5057	51.6704	52.8956	64.9943	49.8601	18.8181	18.2917	52.283	57.4272	-0.0409309	0.0407574	-1.47422	-1.65054	-0.176324
NM_177614	Os9	135.711	142.382	121.756	99.4184	152.7	147.972	137.816	136.727	139.047	110.587	150.336	137.272	-0.330386	-0.0394824	-0.11262	-0.311848	-0.199228
NM_007876	Dpep1	180.891	124.454	175.085	184.625	121.677	105.136	159.27	147.569	152.672	179.855	113.407	153.42	0.236396	0.131242	0.428933	0.229353	-0.199579
NM_176913	Dpep2	5.4946	3.97848	4.3906	4.33138	5.70048	4.57396	6.28558	6.46699	4.73654	4.36099	5.13722	6.37628	-0.119179	0.0938395	-0.117153	-0.54806	-0.430907
NM_021395	Hyou1	58.9858	61.2594	59.2179	74.591	29.9424	35.8678	36.7677	38.217	60.1226	66.9045	32.9051	37.4923	0.154196	0.0566792	0.869595	0.835507	-0.0340881
NM_133670	Sult1a1	202.81	234.005	251.5	292.311	190.442	246.098	219.266	250.814	218.408	271.905	218.27	235.04	0.316082	0.032148	0.000907763	0.210196	0.209288
NM_001177793	Snap23	105.649	93.9829	74.7736	89.2319	55.6739	62.4269	72.0908	73.4412	99.8162	82.0028	59.0504	72.766	-0.283601	0.0907056	0.757326	0.172408	-0.584918
NM_023348	Snap29	55.4443	47.693	46.7852	19.2309	27.653	27.1301	27.9073	27.2129	51.5686	33.008	27.3916	27.5601	-0.643677	0.00266379	0.912762	0.260237	-0.652525
NM_001161338	Sh3bp5l	5.15283	15.2439	2.58814	9.57463	34.0695	31.1751	24.3762	20.3408	10.1984	6.08139	32.6223	22.3585	-0.745864	-0.164073	-1.67752	-1.87835	-0.200827
NM_011262	Dpf2	26.568	38.7948	39.57	22.3978	35.5602	42.2361	48.0623	41.7837	32.6814	30.9839	38.8982	44.923	-0.0769495	0.0625393	-0.251234	-0.535935	-0.284701
NM_172267	Phyhd1	65.8476	48.7528	69.2917	64.3361	108.78	101.776	119.365	110.932	57.3002	66.8139	105.278	115.148	0.221607	0.0389203	-0.877591	-0.785275	0.0923164
NM_001145780	Use1	50.7698	33.9671	53.5509	26.4143	106.007	105.909	96.3897	89.8638	42.3685	39.9826	105.958	93.1268	-0.0836176	-0.0560597	-1.32243	-1.21982	0.102609
NM_053207	Egln1	7.21421	14.9395	10.1459	15.6391	81.415	86.1875	52.3976	51.3004	11.0769	12.8925	83.8012	51.849	0.218981	-0.20851	-2.91942	-2.00779	0.911636
NM_146226	Apeh	26.0381	21.3673	27.3951	28.2229	31.516	33.5855	29.6993	33.0094	23.7027	27.809	32.5507	31.3544	0.230503	-0.016263	-0.45764	-0.173112	0.284528
NM_028803	Gbe1	87.6198	97.6367	54.96	41.9125	72.4172	70.9216	42.5914	38.0752	92.6283	48.4362	71.6694	40.3333	-0.935366	-0.24967	0.370095	0.264115	-0.10598
NM_178692	C130074G19Rik	165.268	162.509	73.5307	92.8852	215.6	239.38	102.249	108.423	163.889	83.2079	227.49	105.336	-0.977925	-0.334386	-0.473083	-0.340201	0.132882
NM_010191	Fdft1	40.9294	33.1519	26.8297	30.0771	40.9036	52.0096	29.4043	39.4107	37.0407	28.4534	46.4566	34.4075	-0.380508	-0.130394	-0.326773	-0.274122	0.0526513
NM_024205	Jkamp	38.9521	41.366	41.575	26.1365	32.536	32.51	25.5928	28.4946	40.1591	33.8558	32.523	27.0437	-0.246325	-0.0801238	0.304267	0.324108	0.0198408
NM_178380	Dhx38	8.23391	10.1183	7.65103	9.68979	17.0035	20.9362	21.8129	20.2293	9.17609	8.67041	18.9698	21.0211	-0.0817783	0.0445928	-1.04776	-1.27767	-0.229912
NM_019650	Gosr2	39.4158	38.9717	50.1767	38.3035	56.5865	63.3956	62.1112	72.4879	39.1938	44.2401	59.9911	67.2995	0.174731	0.0499256	-0.614123	-0.605241	0.00888205
NM_133941	Dhx32	38.4545	45.9422	19.2665	18.3397	51.6866	59.1458	35.3156	33.141	42.1984	18.8031	55.4162	34.2283	-1.16622	-0.209251	-0.393121	-0.864221	-0.471099
NM_016810	Gosr1	43.8187	31.2269	34.4616	37.4964	32.168	23.5928	32.33	34.3147	37.5228	35.979	27.8804	33.3224	-0.0606124	0.0774366	0.428515	0.110664	-0.317851
NM_028136	Dhx36	22.5083	20.6855	21.8136	22.5203	18.5394	18.0839	20.3857	20.6317	21.5969	22.167	18.3117	20.5087	0.037586	0.0492101	0.238062	0.112176	-0.125886
NM_133805	Cops8	84.0955	39.5293	81.1891	68.7374	57.6875	60.1605	67.2607	57.275	61.8124	74.9633	58.924	62.2679	0.278288	0.0239717	0.0690408	0.267696	0.198656
NM_009939	Cops2	37.1356	50.8529	56.1205	59.3181	69.6691	60.2166	65.7292	68.8631	43.9942	57.7193	64.9428	67.2961	0.39174	0.0154588	-0.561856	-0.221469	0.340387
NM_011991	Cops3	53.216	57.6007	55.1717	36.9752	57.0975	58.569	50.9086	54.0525	55.4084	46.0734	57.8332	52.4805	-0.266169	-0.0421793	-0.0617952	-0.187847	-0.126052
NM_012002	Cops6	88.1393	90.765	96.2543	59.83	142.431	148.78	114.979	138.661	89.4522	78.0421	145.606	126.82	-0.196863	-0.0599919	-0.702879	-0.700453	0.00242542
NM_012001	Cops4	43.3574	46.4217	39.3599	46.2251	52.2741	55.8309	48.0155	54.9386	44.8896	42.7925	54.0525	51.477	-0.0690226	-0.0212023	-0.267981	-0.266571	0.00140988
NM_001277101	Cops5	70.0634	86.9673	84.7787	80.8737	67.8812	70.0409	51.2233	54.1546	78.5153	82.8262	68.961	52.6889	0.0771123	-0.116884	0.187194	0.652587	0.465394
NM_053272	Dhcr24	29.6509	33.8649	18.6864	12.1279	23.5282	22.0122	10.3745	12.2159	31.7579	15.4071	22.7702	11.2952	-1.04352	-0.304473	0.479968	0.447891	-0.032077
NM_030138	Acap2	34.881	37.0426	40.55	41.4666	22.8282	17.0111	22.1905	26.381	35.9618	41.0083	19.9197	24.2857	0.189452	0.0860688	0.85227	0.755807	-0.0964624
NM_207223	Acap3	6.93441	5.52311	3.9619	6.76464	17.1463	19.0493	13.8543	14.8066	6.22876	5.36327	18.0978	14.3305	-0.215832	-0.101365	-1.5388	-1.4179	0.120897
NM_173066	Ep400	4.62531	3.99095	6.01365	5.43119	12.9314	11.9119	15.2314	14.4306	4.30813	5.72242	12.4217	14.831	0.409564	0.0769898	-1.52773	-1.37392	0.153809
NM_010387	H2-DMb1	24.3023	14.0772	9.70966	19.1574	39.6869	40.7767	30.4832	37.5682	19.1897	14.4335	40.2318	34.0257	-0.410912	-0.0727623	-1.068	-1.2372	-0.169201
NM_001114334	Rps6kb1	18.6957	17.5185	13.5332	16.6883	37.7676	36.5833	40.4234	46.008	18.1071	15.1108	37.1755	43.2157	-0.260976	0.0653852	-1.0378	-1.51598	-0.478181
NM_198022	Tnrc6c	3.34572	5.32958	2.80715	3.95613	13.1451	11.9021	13.3621	13.4003	4.33765	3.38164	12.5236	13.3812	-0.35919	0.0287675	-1.52966	-1.98442	-0.454754
NM_145575	Cald1	88.7847	72.8842	66.5496	66.1243	102.796	98.8185	101.008	102.727	80.8345	66.337	100.807	101.867	-0.285158	0.004544	-0.318556	-0.618809	-0.300253
NM_015814	Dkk3	11.573	9.21765	7.99265	19.7121	3.14459	2.83856	3.28486	5.75048	10.3953	13.8524	2.99158	4.51767	0.4142	0.179015	1.79696	1.61648	-0.180474
NM_178029	Setd1a	4.54622	3.75507	4.58805	2.19008	30.3535	27.9215	42.3014	39.3691	4.15064	3.38907	29.1375	40.8353	-0.292447	0.146583	-2.81147	-3.59086	-0.779386
NM_172415	Arhgef10l	3.62539	4.33132	1.39416	3.92959	8.38006	8.72079	8.90393	9.76391	3.97836	2.66188	8.55042	9.33392	-0.579728	0.0380762	-1.10382	-1.81004	-0.706214
NM_172416	Ostm1	22.1908	19.0341	14.2539	18.5022	25.7935	24.3008	19.7841	21.9349	20.6124	16.378	25.0472	20.8595	-0.331754	-0.0794552	-0.281132	-0.348941	-0.0678093
NM_133219	Gcnt2	5.757	5.73166	12.6508	9.3601	10.1896	5.97177	14.298	15.4352	5.74433	11.0054	8.08066	14.8666	0.938005	0.264765	-0.492335	-0.433861	0.0584735
NM_001113530	Csf1	41.8407	34.1583	39.9953	23.8095	41.7806	39.8846	34.5229	33.1487	37.9995	31.9024	40.8326	33.8358	-0.252316	-0.0816306	-0.10374	-0.0848848	0.0188547
NM_153799	Edc3	9.66024	6.33638	8.49118	11.0867	10.5681	13.3337	13.6739	16.4708	7.99831	9.78896	11.9509	15.0723	0.291461	0.10078	-0.579352	-0.622674	-0.0433223
NM_001040106	Aak1	3.61437	6.23734	5.82445	3.91765	5.91982	3.57683	7.84622	7.44982	4.92585	4.87105	4.74833	7.64802	-0.0161414	0.207008	0.0529547	-0.650853	-0.703808
NM_181594	Edc4	14.5495	11.5883	10.9618	10.8139	17.7022	18.8839	23.2181	21.0056	13.0689	10.8878	18.2931	22.1118	-0.26342	0.0823382	-0.485159	-1.0221	-0.536941
NM_001276467	Asap1	12.191	9.70984	11.4145	10.3413	21.4513	23.3956	27.4982	28.0637	10.9504	10.8779	22.4234	27.7809	-0.00958382	0.0930451	-1.03402	-1.3527	-0.318673
NM_001098168	Asap2	11.1559	13.9286	8.74579	9.15072	13.445	15.0125	16.1747	15.6143	12.5423	8.94825	14.2287	15.8945	-0.487119	0.0480812	-0.182011	-0.828853	-0.646841
NM_001008232	Asap3	3.19509	2.03586	4.49349	5.5411	11.9517	11.0629	9.73395	8.52013	2.61548	5.0173	11.5073	9.12704	0.939837	-0.100643	-2.1374	-0.863237	1.27417
XM_003086934	LOC100045968	36.4889	20.5148	18.8665	32.5711	15.4229	15.9692	18.9539	17.4199	28.5019	25.7188	15.696	18.1869	-0.148231	0.0639682	0.860655	0.499926	-0.360728
NM_138601	D10Jhu81e	83.463	120.866	74.3153	86.9416	117.744	106.079	89.017	74.1465	102.165	80.6285	111.912	81.5817	-0.341535	-0.137282	-0.131463	-0.0169566	0.114506
NM_133787	Nmd3	19.5123	18.2837	10.0888	16.1732	17.95	19.4601	19.5109	19.7393	18.898	13.131	18.7051	19.6251	-0.525256	0.0208524	0.0148011	-0.579725	-0.594527
NM_021438	Fibp	21.012	10.2988	14.2071	29.7828	46.2847	48.5637	57.2698	42.6324	15.6554	21.9949	47.4242	49.9511	0.490509	0.0225453	-1.59896	-1.18335	0.415616
NM_134093	Letmd1	25.6458	29.3628	41.5622	17.3736	33.1968	31.1892	34.8545	34.5346	27.5043	29.4679	32.193	34.6946	0.0994853	0.0325003	-0.227088	-0.235567	-0.00847845
NM_001110846	Cacna2d1	5.0867	6.39702	8.00095	9.8663	2.94212	2.56641	4.90554	3.87996	5.74186	8.93362	2.75426	4.39275	0.637727	0.202731	1.05985	1.02412	-0.0357319
NM_025857	Aagab	25.5581	27.6266	18.4535	17.8088	24.1131	22.8548	21.9646	27.1628	26.5923	18.1311	23.4839	24.5637	-0.55254	0.0195224	0.179335	-0.438057	-0.617392
NM_001083891	Ndufv3	240.261	281.545	242.742	281.374	256.214	290.02	242.646	209.186	260.903	262.058	273.117	225.916	0.00637247	-0.0824011	-0.0660061	0.214097	0.280103
NM_001278415	Ndufv2	168.507	205.088	176.406	127.237	150.049	191.792	155.07	143.416	186.798	151.822	170.92	149.243	-0.2991	-0.0588994	0.128152	0.0247114	-0.103441
NM_133666	Ndufv1	207.145	218	225.273	186.094	160.122	172.842	138.151	137.993	212.573	205.683	166.482	138.072	-0.0475327	-0.0812615	0.352591	0.575003	0.222412
NM_024188	Oxct1	170.987	149.452	193.724	193.759	142.197	127.484	119.984	140.315	160.22	193.741	134.84	130.149	0.274079	-0.0153781	0.2488	0.573964	0.325164
NM_019636	Tbc1d1	1.74026	2.37614	1.96671	2.6947	5.67433	5.4778	6.4214	8.11872	2.0582	2.3307	5.57607	7.27006	0.179379	0.11521	-1.43786	-1.6412	-0.203339
NM_172598	Wdhd1	1.33613	2.1284	1.40932	2.89649	1.52481	1.87346	2.18277	2.2204	1.73226	2.1529	1.69913	2.20158	0.313625	0.112507	0.0278588	-0.0322565	-0.0601154
NM_145436	Cdc27	16.1037	19.5182	23.3863	19.7317	21.0856	17.2805	20.635	22.7295	17.8109	21.559	19.183	21.6823	0.275525	0.0531877	-0.107068	-0.00822841	0.0988392
NM_139291	Cdc26	37.1153	21.4993	47.4527	58.5158	36.3668	44.4137	52.1417	53.4636	29.3073	52.9842	40.3902	52.8026	0.854303	0.116379	-0.462746	0.00495332	0.467699
NM_178347	Cdc23	24.6651	32.3569	25.9312	30.4042	28.925	27.3325	25.731	32.8023	28.511	28.1677	28.1287	29.2666	-0.0174751	0.0172226	0.0194734	-0.055214	-0.0746874
NM_001161329	Nol11	17.6634	15.7044	17.6922	11.5763	13.4558	12.2834	14.1467	13.732	16.6839	14.6343	12.8696	13.9394	-0.189104	0.0346773	0.374482	0.0701828	-0.304299
NM_001008421	Nol10	6.72534	6.02616	8.49772	8.20086	6.12939	7.39721	8.72265	8.28473	6.37575	8.34929	6.7633	8.50369	0.389058	0.0994488	-0.0851323	-0.0264356	0.0586967
NM_020625	Zbtb22	3.62066	2.88378	1.98906	3.92447	22.5727	24.9303	24.279	21.6012	3.25222	2.95676	23.7515	22.9401	-0.137406	-0.0150954	-2.86852	-2.95578	-0.0872598
NM_181058	Zbtb20	39.7695	31.6756	32.6769	29.9871	8.13067	6.55597	9.54309	10.3578	35.7225	31.332	7.34332	9.95045	-0.189196	0.13195	2.28233	1.6548	-0.627525
NM_001081685	Zbtb21	4.52313	4.11723	3.12381	2.80152	7.37409	7.6734	12.1965	12.1115	4.32018	2.96266	7.52375	12.154	-0.544197	0.208284	-0.80036	-2.03646	-1.2361
NM_001277230	Zbtb24	8.14989	7.78945	4.29817	7.06699	9.81749	9.67829	10.2554	12.2837	7.96967	5.68258	9.74789	11.2696	-0.487975	0.0629967	-0.29057	-0.987815	-0.697245
NM_138604	Otud5	21.4237	17.0635	27.7982	27.6444	47.8632	45.7594	48.0838	49.9731	19.2436	27.7213	46.8113	49.0285	0.526618	0.0200975	-1.28248	-0.822625	0.459855
NM_173870	Mgat4a	3.77725	3.43828	2.84583	4.67908	6.27212	4.32349	13.2229	13.0338	3.60777	3.76245	5.2978	13.1284	0.0605684	0.394115	-0.554289	-1.80294	-1.24865
NM_145965	Gphn	30.3016	27.4121	21.3734	22.7071	26.4059	25.0492	25.2713	27.9753	28.8568	22.0402	25.7276	26.6233	-0.388773	0.0148636	0.165598	-0.272551	-0.438149
NM_176836	Fam76b	6.80784	9.48902	11.2199	20.2925	13.3084	15.4629	19.1622	18.5815	8.14843	15.7562	14.3856	18.8719	0.951326	0.117886	-0.820036	-0.260318	0.559718
XM_001480802	Gm15483	30.4931	33.3948	31.8285	45.4462	48.3323	47.7187	39.9698	39.4048	31.944	38.6373	48.0255	39.6873	0.274452	-0.0828199	-0.588257	-0.0386831	0.549574
NM_145926	Mgat4b	10.5364	11.7489	9.26134	11.4205	106.438	118.717	116.652	112.489	11.1426	10.3409	112.577	114.57	-0.107725	0.00762112	-3.33675	-3.46979	-0.133042
NM_022997	Vps35	100.865	115.015	90.891	100.677	96.6907	84.512	89.79	91.0026	107.94	95.7837	90.6014	90.3963	-0.172373	-0.000984066	0.252621	0.0835171	-0.169104
NM_027338	Vps36	11.2131	16.6712	9.19907	8.10267	29.5428	35.0815	29.2103	35.1015	13.9422	8.65087	32.3121	32.1559	-0.688539	-0.0021052	-1.21262	-1.89417	-0.681545
NM_178851	Vps39	7.92218	12.0939	11.6058	14.3115	15.696	15.5381	17.4164	19.9009	10.008	12.9586	15.6171	18.6586	0.372758	0.07728	-0.641966	-0.525927	0.116039
NM_029609	Lhpp	34.1733	22.1149	15.9576	13.8903	10.6074	14.2098	8.01573	9.28611	28.1441	14.9239	12.4086	8.65092	-0.915206	-0.156661	1.18149	0.786702	-0.394788
NM_007907	Eef2	276.37	291.173	342.935	350.277	1038.16	1003.92	869.629	934.994	283.772	346.606	1021.04	902.312	0.288566	-0.0536861	-1.84724	-1.38033	0.466907
XM_286185	Gm5093	33.4638	30.1297	34.5296	31.5406	69.1837	75.149	59.4218	59.0405	31.7967	33.0351	72.1663	59.2311	0.0551206	-0.0857845	-1.18245	-0.842357	0.34009
NM_028013	Endod1	15.5568	10.0961	9.62257	12.4905	11.8114	9.56277	9.15832	9.46367	12.8265	11.0565	10.6871	9.311	-0.214224	-0.0598637	0.263252	0.247891	-0.0153613
NM_025829	Eif4e3	36.1892	68.7339	40.3738	54.3126	59.7139	56.7569	47.3209	45.9923	52.4615	47.3432	58.2354	46.6566	-0.148103	-0.0962741	-0.150636	0.0210763	0.171713
NM_175090	Slc31a1	64.6687	58.5309	54.2589	63.7227	40.0687	35.1177	31.7976	38.3406	61.5998	58.9908	37.5932	35.0691	-0.0624361	-0.0301849	0.712454	0.75029	0.037836
NM_025286	Slc31a2	18.1075	35.2544	21.2216	52.3384	22.1102	24.7562	27.9823	27.2144	26.6809	36.78	23.4332	27.5983	0.463111	0.0710511	0.187255	0.41434	0.227085
XM_486686	Gm5637	43.435	42.0082	35.4516	21.8584	33.1114	30.1849	24.3146	25.7789	42.7216	28.655	31.6481	25.0467	-0.576181	-0.101597	0.432847	0.194163	-0.238684
NM_028836	Ctbs	20.3382	33.8706	19.5021	14.0285	16.216	14.0206	14.0821	17.1493	27.1044	16.7653	15.1183	15.6157	-0.693047	0.0140588	0.842235	0.102486	-0.73975
NM_001164192	Mtm1	18.6755	10.4524	19.0774	16.4129	8.96032	10.0382	12.2572	12.8744	14.564	17.7451	9.49924	12.5658	0.28502	0.121501	0.61652	0.497921	-0.118598
NM_001122820	Ap3m2	6.90405	9.89806	10.9234	7.48336	12.5481	16.9903	12.3457	12.4071	8.40106	9.20336	14.7692	12.3764	0.13159	-0.0767618	-0.813946	-0.427358	0.386588
NM_016710	Hmgn5	25.588	28.3059	20.6171	30.8167	24.7852	30.6104	22.9094	24.8597	26.947	25.7169	27.6978	23.8845	-0.0674053	-0.0643279	-0.0396468	0.106641	0.146287
NM_175074	Hmgn3	48.3817	53.3561	39.2554	48.4074	54.2701	58.0407	70.6582	73.3536	50.8689	43.8314	56.1554	72.0059	-0.21482	0.107977	-0.142641	-0.716151	-0.57351
NM_016957	Hmgn2	117.958	101.568	67.2537	76.0221	128.686	155.998	90.0868	91.1738	109.763	71.6379	142.342	90.6303	-0.615597	-0.19606	-0.37497	-0.33927	0.0357001
NM_008251	Hmgn1	86.7149	104.791	55.1944	103.714	116.907	120.646	107.599	97.0708	95.7527	79.4543	118.777	102.335	-0.269188	-0.0647065	-0.310866	-0.365103	-0.0542377
NM_001033145	1190002N15Rik	12.7522	14.968	15.3386	16.0047	25.3897	22.4706	12.8907	16.2116	13.8601	15.6716	23.9302	14.5511	0.177218	-0.216049	-0.787896	0.107022	0.894918
NM_001042605	Cd74	2171.49	1577.25	1495.35	1722.98	911.494	899.83	957.4	910.311	1874.37	1609.16	905.662	933.855	-0.220095	0.0133134	1.04936	0.78504	-0.264321
NM_026428	Dcxr	31.8978	39.5203	34.2682	35.8549	33.9555	33.8062	22.4296	24.4267	35.7091	35.0615	33.8808	23.4282	-0.0264016	-0.160216	0.0758215	0.581645	0.505823
NM_026675	Nudt22	13.1102	17.9006	14.8161	18.2704	18.4052	17.1499	12.404	11.9429	15.5054	16.5433	17.7775	12.1734	0.0934714	-0.164458	-0.197281	0.442508	0.639789
NM_026623	Nudt21	31.7404	24.2693	27.8993	22.0184	33.2712	35.7855	46.8075	45.1413	28.0049	24.9588	34.5284	45.9744	-0.166128	0.12434	-0.302104	-0.881281	-0.579178
NM_027342	Fam162a	51.9918	20.7052	37.5392	28.1772	73.7749	97.2358	62.3084	74.9906	36.3485	32.8582	85.5053	68.6495	-0.145642	-0.0953559	-1.23412	-1.063	0.171123
NM_026960	Gsdmd	14.2253	7.55341	14.0667	8.99435	21.921	25.5261	29.0488	25.4265	10.8893	11.5305	23.7236	27.2376	0.082544	0.0599896	-1.1234	-1.24014	-0.116737
NM_008212	Hadh	429.9	509.219	472.343	469.955	383.409	383.115	303.983	294.655	469.559	471.149	383.262	299.319	0.00487546	-0.107361	0.292977	0.6545	0.361522
NM_024193	Nop56	23.3961	11.1014	12.2513	11.8703	21.987	23.9306	26.9239	29.2417	17.2487	12.0608	22.9588	28.0828	-0.516164	0.0874916	-0.412555	-1.21936	-0.806805
NM_001004164	Gnptab	14.2692	19.004	4.93472	8.1136	38.0659	36.414	25.0977	24.4089	16.6366	6.52416	37.2399	24.7533	-1.3505	-0.177376	-1.16249	-1.92376	-0.761269
NM_011578	Tgfbr3	131.499	112.044	121.26	97.232	73.3183	68.5975	71.7129	80.8267	121.772	109.246	70.9579	76.2698	-0.156593	0.0313516	0.779141	0.5184	-0.260741
NM_029575	Tgfbr2	85.0345	86.7894	82.8001	97.1369	93.1903	86.4765	108.925	96.72	85.912	89.9685	89.8334	102.823	0.066561	0.0586511	-0.0643931	-0.192667	-0.128274
NM_183142	Alg11	19.2415	15.3254	11.839	12.5136	9.35276	7.89194	7.22127	9.17133	17.2834	12.1763	8.62235	8.1963	-0.505312	-0.0220079	1.00324	0.571033	-0.432204
NM_001142357	Alg12	7.12725	5.6767	6.78679	6.43774	7.40571	8.58283	9.30948	9.06675	6.40197	6.61226	7.99427	9.18811	0.0466274	0.0604476	-0.32045	-0.474625	-0.154175
NM_024178	Alg14	26.5589	21.1536	25.6793	25.9087	37.8868	36.0996	35.4725	32.3322	23.8563	25.794	36.9932	33.9023	0.112668	-0.0378923	-0.632893	-0.39435	0.238543
NM_008302	Hsp90ab1	414.03	376.784	430.189	370.084	538.4	640.146	483.429	584.774	395.407	400.136	589.273	534.101	0.0171537	-0.0426928	-0.575598	-0.416622	0.158976
NM_021896	Gucy1a3	16.2982	13.314	13.9585	18.1187	18.1052	20.2695	20.2967	21.6418	14.8061	16.0386	19.1874	20.9692	0.115357	0.0385675	-0.373963	-0.386724	-0.0127611
NM_026176	Pdcl	36.4107	33.5793	25.2666	20.7715	20.0472	25.7734	20.9414	26.1064	34.995	23.019	22.9103	23.5239	-0.604321	0.0114795	0.611152	-0.0313029	-0.642454
NM_001081347	Rhobtb1	7.8945	5.29499	6.20869	9.00728	16.3327	15.516	15.2267	12.4448	6.59474	7.60799	15.9244	13.8357	0.206198	-0.0610599	-1.27185	-0.862812	0.409035
NM_173032	Tbck	13.6439	10.2634	13.6585	13.1456	5.68682	5.63948	6.60984	6.44472	11.9537	13.402	5.66315	6.52728	0.164998	0.0616739	1.07777	1.0379	-0.0398779
NM_178337	Tbce	17.6294	14.9191	13.559	10.7486	18.163	19.8636	26.5138	27.1464	16.2743	12.1538	19.0133	26.8301	-0.421182	0.149565	-0.224417	-1.14244	-0.918027
NM_029878	Tbcd	18.1159	25.3949	21.6561	24.6104	22.614	26.6108	21.543	24.4109	21.7554	23.1333	24.6124	22.977	0.0885935	-0.0298608	-0.17801	0.00977864	0.187789
NM_178385	Tbcc	28.764	9.43347	12.6415	11.0038	24.1367	25.2979	29.1354	17.8189	19.0987	11.8227	24.7173	23.4771	-0.69192	-0.0223559	-0.372045	-0.9897	-0.617655
NM_025548	Tbcb	59.0701	43.2842	47.7678	58.9044	66.9123	91.6147	65.4633	68.4861	51.1771	53.3361	79.2635	66.9747	0.0596141	-0.0731627	-0.631158	-0.328503	0.302655
NM_009321	Tbca	186.198	194.912	161.326	144.158	223.734	228.347	202.592	207.654	190.555	152.742	226.041	205.123	-0.319106	-0.0421726	-0.246379	-0.425391	-0.179012
NM_028355	Tmem48	11.5849	10.9358	13.5772	8.37129	10.2466	7.85789	7.57781	10.0322	11.2603	10.9742	9.05224	8.80501	-0.0371291	-0.0120264	0.314903	0.317725	0.00282179
NM_028766	Tmem43	242.398	249.375	201.015	204.872	178.076	156.892	141.744	132.294	245.886	202.944	167.484	137.019	-0.276912	-0.087193	0.553966	0.566703	0.012737
XM_003085440	Gm15682	26.9859	22.9266	18.9761	23.4002	71.479	70.0138	76.256	77.1762	24.9563	21.1882	70.7464	76.7161	-0.236143	0.0351821	-1.50325	-1.85627	-0.353016
NM_019919	Ltbp1	32.0666	23.6584	30.4112	27.4399	22.6132	20.0422	26.7889	26.1552	27.8625	28.9256	21.3277	26.472	0.0540198	0.0938426	0.385595	0.127877	-0.257719
XM_001479232	LOC100047957	48.8043	31.9302	49.7925	35.896	23.2068	28.8039	30.3986	29.976	40.3673	42.8443	26.0053	30.1873	0.0859159	0.0647624	0.634379	0.505159	-0.12922
NM_024269	Arl2bp	15.1467	24.128	9.98526	28.7309	67.6221	78.017	67.7126	66.2202	19.6374	19.3581	72.8195	66.9664	-0.0206668	-0.036391	-1.89072	-1.7905	0.100221
NM_183088	2410018M08Rik	54.6265	63.8941	57.0817	58.7961	49.8919	48.3157	46.0455	41.4847	59.2603	57.9389	49.1038	43.7651	-0.0325342	-0.0499876	0.271232	0.404753	0.133521
NM_012053	Rpl8	271.475	250.176	250.454	311.277	707.91	774.426	704.568	640.553	260.825	280.865	741.168	672.561	0.106794	-0.0421851	-1.50672	-1.25979	0.24693
NM_011292	Rpl9	163.528	157.73	174.068	240.669	562.779	591.58	527.273	620.678	160.629	207.369	577.18	573.975	0.368467	-0.00241785	-1.84529	-1.46879	0.376499
NM_011290	Rpl6	102.304	127.269	115.616	82.3741	544.838	543.811	489.556	535.071	114.786	98.995	544.324	512.313	-0.213523	-0.0263221	-2.24552	-2.3716	-0.126083
NM_011291	Rpl7	230.67	219.448	244.996	252.34	653.146	719.659	600.944	766.001	225.059	248.668	686.402	683.472	0.143918	-0.00185792	-1.60875	-1.45866	0.15009
NM_024212	Rpl4	140.507	147.02	155.59	173.2	533.331	585.557	513.786	597.982	143.764	164.395	559.444	555.884	0.193469	-0.00277251	-1.9603	-1.75762	0.202679
NM_016980	Rpl5	122.352	102.092	122.056	128.409	422.134	423.334	385.441	455.215	112.222	125.232	422.734	420.328	0.158251	-0.00247862	-1.91339	-1.74691	0.166484
NM_013762	Rpl3	130.323	114.065	116.44	119.526	499.387	532.337	463.489	535.066	122.194	117.983	515.862	499.278	-0.050596	-0.0141916	-2.07781	-2.08126	-0.00345251
NM_177699	Fhod1	3.37881	5.3823	4.24274	4.18551	26.4714	30.0071	26.1604	22.4785	4.38056	4.21413	28.2393	24.3194	-0.0558809	-0.0649002	-2.68852	-2.5288	0.159713
NM_025400	Nat9	33.4899	53.3479	27.3344	31.1143	29.5744	30.2899	25.6126	24.7299	43.4189	29.2243	29.9321	25.1713	-0.571154	-0.0752322	0.536629	0.215391	-0.321238
NM_010066	Dnmt1	9.4585	4.26424	5.96088	8.51122	13.8039	13.7882	12.9225	13.2767	6.86137	7.23605	13.7961	13.0996	0.0767054	-0.0224966	-1.00769	-0.85625	0.151438
NM_145145	Pomt1	20.1302	27.7499	22.1177	21.8193	23.8074	21.712	20.5108	20.1973	23.9401	21.9685	22.7597	20.3541	-0.123992	-0.0485159	0.0729454	0.11012	0.0371742
NM_001081286	Fat1	17.2523	15.4462	16.4374	17.8809	9.30138	8.89165	9.88309	12.2764	16.3492	17.1592	9.09652	11.0797	0.0697563	0.0856548	0.845838	0.631055	-0.214783
NM_001243132	Tspan2	5.31178	12.6922	8.17069	11.515	9.82251	18.4298	14.6581	15.6529	9.00197	9.84283	14.1262	15.1555	0.128832	0.0305455	-0.650056	-0.622693	0.0273625
NM_019793	Tspan3	211.944	235.97	185.294	155.622	199.635	222.378	158.984	192.003	223.957	170.458	211.007	175.494	-0.393805	-0.0800349	0.0859332	-0.0420011	-0.127934
NM_019656	Tspan6	21.1787	28.1139	23.7867	30.6076	24.1197	24.9147	24.6761	27.965	24.6463	27.1972	24.5172	26.3205	0.142086	0.0308237	0.0075752	0.0472674	0.0396922
NM_019634	Tspan7	134.298	143.85	164.857	127.998	98.6031	165.646	93.8003	128.636	139.074	146.428	132.124	111.218	0.0743341	-0.074807	0.0739563	0.396794	0.322838
NM_001252588	Tspan4	116.266	84.8862	100.066	115.52	103.916	119.91	96.5193	93.1424	100.576	107.793	111.913	94.8308	0.0999787	-0.0719299	-0.154089	0.184836	0.338925
NM_019571	Tspan5	19.3656	29.1348	29.3157	11.6614	33.6507	34.9424	33.2516	29.7289	24.2502	20.4886	34.2966	31.4902	-0.243177	-0.0370744	-0.500069	-0.620086	-0.120018
NM_001168680	Tspan8	8.58563	13.6765	5.39044	18.6121	3.11049	1.57937	1.08308	1.18503	11.1311	12.0013	2.34493	1.13405	0.108592	-0.315497	2.24697	3.40363	1.15665
NM_175414	Tspan9	55.4782	40.3448	42.4038	54.9043	29.0565	32.2682	25.5601	34.4913	47.9115	48.6541	30.6624	30.0257	0.0221879	-0.00911216	0.643904	0.696362	0.0524578
NM_138950	Wdr81	6.87264	8.56786	7.48551	6.47767	16.4504	13.3175	12.5336	11.3171	7.72025	6.98159	14.884	11.9254	-0.145093	-0.0962472	-0.94704	-0.772406	0.174633
NM_029896	Wdr82	45.1544	42.5702	41.3099	41.9513	35.4445	28.2154	37.0256	36.6822	43.8623	41.6306	31.83	36.8539	-0.0753361	0.0636469	0.462596	0.175829	-0.286766
NM_026399	Wdr83	12.8195	11.6691	13.6827	7.9401	27.2858	28.6917	26.0771	21.7637	12.2443	10.8114	27.9887	23.9204	-0.179556	-0.0682149	-1.19274	-1.14569	0.0470492
NM_008850	Pitpna	93.6308	66.1005	97.2634	76.1154	102.985	121.937	113.451	122.331	79.8656	86.6894	112.461	117.891	0.118281	0.0204779	-0.493783	-0.443528	0.0502551
NM_019640	Pitpnb	82.9909	93.2186	75.7532	73.8089	61.8362	58.4569	45.3335	57.3619	88.1047	74.781	60.1465	51.3477	-0.236547	-0.0686892	0.550738	0.542372	-0.00836653
NM_172471	Itih5	249.707	279.359	234.156	223.631	118.689	86.3011	95.1144	98.1455	264.533	228.894	102.495	96.6299	-0.20877	-0.0255918	1.36789	1.24414	-0.123756
NM_010255	Gamt	52.5174	75.8759	61.1914	52.9527	61.947	73.5675	41.5224	46.2567	64.1967	57.072	67.7572	43.8896	-0.169715	-0.188594	-0.0778769	0.378906	0.456783
NM_029023	Scpep1	98.975	80.3572	108.326	116.277	77.7303	87.0673	83.453	90.6911	89.6661	112.302	82.3988	87.0721	0.324744	0.023958	0.121939	0.367096	0.245157
NM_144523	Zfp622	21.2239	16.4214	17.5894	18.4038	24.2211	27.8504	18.3402	21.912	18.8227	17.9966	26.0357	20.1261	-0.064744	-0.111809	-0.468022	-0.161343	0.306678
NM_019709	Mbtps1	9.0614	11.3726	8.44753	8.92884	60.9319	56.5734	58.376	60.8065	10.217	8.68819	58.7527	59.5912	-0.233843	0.0061548	-2.52368	-2.77797	-0.254288
NM_013880	Plcl2	4.35367	2.44772	5.40254	6.66209	8.33492	7.69475	8.65017	8.16534	3.40069	6.03231	8.01483	8.40775	0.826882	0.0207855	-1.23684	-0.479009	0.757834
NM_172413	Rap2c	33.0492	20.0556	20.7498	23.8816	30.2662	27.2456	34.7431	40.1421	26.5524	22.3157	28.7559	37.4426	-0.250786	0.114639	-0.115013	-0.746623	-0.63161
NM_172134	Pdxk	67.486	67.7411	39.0043	30.0611	29.5013	27.7766	25.511	37.514	67.6135	34.5327	28.6389	31.5125	-0.96935	0.0415259	1.23933	0.132038	-1.1073
NM_212450	Ctdspl2	14.2766	6.92148	10.3665	8.07367	10.3633	8.43702	11.5107	10.6751	10.599	9.22007	9.40016	11.0929	-0.201084	0.0719098	0.173176	-0.266787	-0.439963
NM_008065	Gabpa	43.2303	27.343	40.7927	37.2105	19.2127	19.8292	24.5609	23.3408	35.2867	39.0016	19.5209	23.9509	0.14441	0.0888202	0.8541	0.703456	-0.150644
NM_028242	Htatsf1	34.335	29.1702	36.5511	33.0809	35.7974	41.5382	41.9421	49.539	31.7526	34.816	38.6678	45.7405	0.132877	0.0729522	-0.284258	-0.393723	-0.109465
NM_001164662	Cyfip1	60.966	65.4798	64.7522	59.0729	45.876	47.4468	43.5379	51.7637	63.2229	61.9125	46.6614	47.6508	-0.0302154	0.00911291	0.438218	0.377731	-0.0604878
NM_198018	Abr	3.64766	2.64117	1.74885	4.31316	8.40963	9.53644	9.51682	12.5592	3.14441	3.03101	8.97304	11.038	-0.0529938	0.089951	-1.51281	-1.86461	-0.351805
NM_025888	Kctd20	26.1729	24.1376	35.1137	29.8621	41.339	41.8818	42.8789	52.5713	25.1552	32.4879	41.6104	47.7251	0.369042	0.0595448	-0.726085	-0.554846	0.171239
NM_001039039	Kctd21	11.0889	8.83203	12.671	16.827	11.0143	10.4713	10.2816	9.42808	9.96044	14.749	10.7428	9.85486	0.566336	-0.0374672	-0.109089	0.58171	0.690799
NM_175491	Smcr8	3.67903	10.549	9.05466	7.97547	8.70815	7.84312	15.1068	12.441	7.11401	8.51507	8.27563	13.7739	0.259356	0.221256	-0.218208	-0.693849	-0.475642
NM_008608	Mmp14	68.9552	70.3309	74.5639	77.4296	81.0411	72.2551	73.5949	72.8533	69.643	75.9968	76.6481	73.2241	0.125959	-0.0198472	-0.138271	0.0536187	0.19189
NM_008605	Mmp12	3.05119	5.8325	10.1914	6.61442	4.12689	3.75436	11.451	12.9711	4.44184	8.40291	3.94063	12.2111	0.919729	0.491188	0.172733	-0.539228	-0.71196
NM_001164197	Mmp19	70.4122	56.587	100.922	48.13	49.4681	42.5663	53.0751	47.5598	63.4996	74.5258	46.0172	50.3175	0.230991	0.0387983	0.464574	0.56668	0.102106
NM_029522	Gpsm2	3.40225	2.70982	3.73815	3.68773	3.50522	3.34663	4.31878	3.78023	3.05603	3.71294	3.42592	4.0495	0.280901	0.072624	-0.164832	-0.125183	0.0396489
NM_025909	Oma1	18.2849	11.4743	17.0462	28.8279	13.7006	14.9834	15.9019	13.1695	14.8796	22.937	14.342	14.5357	0.624343	0.0058264	0.0530933	0.658081	0.604988
NM_001081422	Bod1l	10.2937	11.2353	8.9642	10.9508	9.99087	8.94582	9.57383	9.76129	10.7645	9.9575	9.46834	9.66756	-0.112422	0.00904282	0.185095	0.0426327	-0.142462
NM_001040459	Shroom4	1.17526	1.2481	1.03304	2.12313	4.47076	6.19362	7.91337	8.51629	1.21168	1.57808	5.33219	8.21483	0.381165	0.187693	-2.13772	-2.38006	-0.242336
NM_177545	Vangl1	9.33008	12.2396	8.68339	4.75904	8.46707	8.55917	6.90618	7.52971	10.7849	6.72121	8.51312	7.21795	-0.682214	-0.0716751	0.341247	-0.102867	-0.444114
NM_021500	Maea	59.7531	63.843	63.4106	41.0717	62.986	63.0769	65.3129	53.9298	61.798	52.2412	63.0314	59.6214	-0.242374	-0.0241553	-0.0285107	-0.190643	-0.162132
NM_027945	Csl	50.7901	59.1999	53.3546	49.6809	1.9635	2.03827	2.05108	1.79531	54.995	51.5178	2.00088	1.9232	-0.0942301	-0.017198	4.78059	4.74349	-0.0370998
NM_027896	Coasy	45.1266	50.646	36.5103	48.9131	56.8962	59.7232	43.1322	37.6545	47.8863	42.7117	58.3097	40.3934	-0.164982	-0.159431	-0.284122	0.0805131	0.364635
NM_001190491	Dmpk	19.8912	39.3932	15.1213	20.9775	114.41	126.684	64.4444	55.9927	29.6422	18.0494	120.547	60.2186	-0.715699	-0.301425	-2.02387	-1.73826	0.285613
NM_001013028	AI597468	57.4767	67.6732	59.3073	70.4255	17.4282	21.0952	28.6876	23.6616	62.575	64.8664	19.2617	26.1746	0.0518858	0.133185	1.69985	1.3093	-0.390545
XM_980899	Gm7889	10.5215	5.58677	6.93617	9.50364	5.18835	6.02153	5.61334	3.89681	8.05415	8.21991	5.60494	4.75508	0.0293901	-0.0714136	0.523033	0.789654	0.266621
NM_029532	Snrnp35	8.26981	11.2915	16.6149	12.8053	10.7359	9.12767	7.30268	8.44662	9.78067	14.7101	9.9318	7.87465	0.588803	-0.100797	-0.0221224	0.90152	0.923643
NM_012054	Aoah	9.05375	4.80741	8.84233	4.36153	4.14567	3.38238	3.99747	5.34568	6.93058	6.60193	3.76403	4.67157	-0.0700895	0.0938105	0.8807	0.498979	-0.381721
NM_001042727	Rarg	18.7247	15.4281	10.2158	11.1977	41.3461	47.3918	40.197	33.3129	17.0764	10.7067	44.3689	36.7549	-0.673486	-0.0817635	-1.37754	-1.77942	-0.401873
NM_026435	Ufm1	94.4753	53.7482	97.8711	29.2579	71.3074	96.0687	80.4471	74.9794	74.1118	63.5645	83.688	77.7133	-0.221482	-0.0321682	-0.175318	-0.28994	-0.114621
NM_007993	Fbn1	605.324	454.728	475.131	552.978	144.316	108.914	152.086	136.95	530.026	514.055	126.615	144.518	-0.0441423	0.0574356	2.06561	1.83067	-0.234939
NM_025936	Rars	31.9384	25.0897	32.3035	36.9894	29.4954	31.6118	26.851	32.2951	28.5141	34.6464	30.5536	29.5731	0.281034	-0.0141662	-0.0996704	0.228422	0.328093
NM_009524	Wnt5a	22.7797	20.5627	18.6881	26.3372	23.5895	19.1209	13.2428	12.4718	21.6712	22.5127	21.3552	12.8573	0.0549571	-0.220353	0.0211926	0.808146	0.786954
NM_018764	Pcdh7	10.5387	11.6223	9.50088	8.78694	17.1324	12.3334	12.0504	11.8531	11.0805	9.14391	14.7329	11.9518	-0.277141	-0.0908565	-0.411019	-0.386341	0.0246781
NM_029825	Scfd1	50.1581	53.9863	53.2235	49.9587	41.7325	43.9639	37.3093	42.1744	52.0722	51.5911	42.8482	39.7419	-0.0133915	-0.0326841	0.281281	0.376464	0.0951828
NM_001114660	Scfd2	15.1983	8.74259	14.8434	4.576	6.95924	7.67124	7.17646	9.13681	11.9705	9.7097	7.31524	8.15664	-0.30198	0.0472828	0.710502	0.251452	-0.45905
NM_175334	Maml1	4.24795	4.96232	3.48495	2.45568	12.3889	12.7634	14.0043	12.258	4.60514	2.97031	12.5762	13.1312	-0.632629	0.0187556	-1.44938	-2.14431	-0.694934
NM_001159516	Qk	142.867	188.691	154.19	125.452	89.0502	79.1762	98.2124	107.282	165.779	139.821	84.1132	102.747	-0.245677	0.086906	0.978855	0.444483	-0.534373
NM_009358	Ppp2r5d	28.6781	41.8116	22.6441	34.7724	43.8632	44.9262	41.5275	40.6696	35.2448	28.7083	44.3947	41.0986	-0.295946	-0.0335044	-0.332976	-0.517623	-0.184647
NM_012024	Ppp2r5e	28.4311	23.6293	25.5337	20.0979	21.2911	17.5978	19.239	22.4532	26.0302	22.8158	19.4444	20.8461	-0.190154	0.030229	0.420831	0.130258	-0.290573
NM_144880	Ppp2r5a	177.587	223.283	123.206	164.806	412.711	429.312	299.608	307.696	200.435	144.006	421.011	303.652	-0.477006	-0.141918	-1.07072	-1.07629	-0.00556454
NM_198168	Ppp2r5b	7.55052	9.25204	4.59469	7.55453	34.9826	40.8853	27.1829	24.9155	8.40128	6.07461	37.934	26.0492	-0.467817	-0.163233	-2.17481	-2.10038	0.0744325
NM_001081458	Ppp2r5c	12.1324	16.2749	19.0833	8.30553	47.7717	43.9448	48.9159	52.0703	14.2036	13.6944	45.8583	50.4931	-0.0526746	0.0418142	-1.69092	-1.8825	-0.191579
NM_001253819	Tmem184b	20.9119	18.8767	19.6066	16.6222	60.6938	63.8295	57.8612	52.1276	19.8943	18.1144	62.2617	54.9944	-0.135218	-0.0539022	-1.64599	-1.60215	0.0438415
NM_145427	Atpaf2	42.5832	41.6249	47.638	54.5483	57.8823	66.4653	68.7967	70.8775	42.104	51.0932	62.1738	69.8371	0.279172	0.0504787	-0.562349	-0.450863	0.111485
NM_181040	Atpaf1	27.3575	23.7705	15.3025	16.1744	29.0833	23.3667	22.5109	19.3834	25.564	15.7384	26.225	20.9472	-0.699823	-0.0975895	-0.0368296	-0.412467	-0.375637
NM_008340	Igfals	47.8823	80.0882	49.6635	23.874	50.1916	60.8354	31.2891	23.0387	63.9852	36.7688	55.5135	27.1639	-0.799258	-0.310406	0.2049	0.436789	0.231889
NM_001162537	9330159F19Rik	2.67363	4.96881	9.40031	12.5579	8.75805	7.45942	20.0682	21.7849	3.82122	10.9791	8.10874	20.9265	1.52265	0.411744	-1.08544	-0.930572	0.154871
NM_001205226	Cnot1	18.9067	20.0136	16.9403	13.4858	29.2845	26.4577	30.5099	33.2815	19.4602	15.2131	27.8711	31.8957	-0.355213	0.0585786	-0.518244	-1.06805	-0.549806
NM_001199122	Ghitm	414.397	410.414	370.844	435.612	260.617	249.927	227.697	239.905	412.406	403.228	255.272	233.801	-0.0324688	-0.0381572	0.69203	0.786317	0.0942867
NM_009433	Tspyl1	72.3258	76.4037	66.2499	61.0652	54.5436	50.7603	54.2874	50.3129	74.3647	63.6576	52.6519	52.3002	-0.224287	-0.00291135	0.498132	0.283517	-0.214615
NM_029836	Tspyl2	10.6634	8.15345	7.49836	8.32188	26.5019	27.5844	33.3339	40.7986	9.40843	7.91012	27.0431	37.0662	-0.250254	0.136921	-1.52324	-2.22833	-0.705097
NM_172730	Ccdc174	8.03488	4.92277	14.6683	10.7189	21.5523	21.8424	30.2911	30.4551	6.47882	12.6936	21.6974	30.3731	0.970295	0.146082	-1.74372	-1.2587	0.485022
NM_024248	Cars2	5.7531	14.1632	2.75829	4.53515	18.7902	17.5851	18.0119	17.1807	9.95816	3.64672	18.1877	17.5963	-1.44928	-0.0143551	-0.86901	-2.2706	-1.40159
NM_030692	Sacm1l	66.401	60.3303	70.9031	55.4456	50.4147	42.576	44.954	51.704	63.3657	63.1744	46.4953	48.329	-0.00436291	0.016798	0.446616	0.386451	-0.0601648
NM_011018	Sqstm1	276.208	270.441	261.722	259.041	282.618	292.141	266.538	265.097	273.324	260.382	287.379	265.818	-0.0699857	-0.0338716	-0.072341	-0.0298078	0.0425332
NM_030233	Saal1	6.69848	7.76028	7.49362	9.24069	10.2955	10.1067	8.46936	11.5317	7.22938	8.36715	10.2011	10.0005	0.210865	-0.00862434	-0.496782	-0.257268	0.239515
NM_011112	Papola	15.2406	11.205	12.3657	9.31862	45.0098	44.1705	50.2957	53.765	13.2228	10.8422	44.5901	52.0304	-0.286374	0.0670186	-1.7537	-2.2627	-0.509005
NM_026756	Nfic	64.0584	75.189	39.118	57.0085	62.5592	51.036	33.047	31.532	69.6237	48.0633	56.7976	32.2895	-0.534644	-0.245269	0.293749	0.573869	0.28012
NM_025830	Wwp2	10.6236	8.99028	11.0888	6.47717	15.5757	18.3348	17.0767	17.7057	9.80692	8.78298	16.9552	17.3912	-0.15909	0.0110249	-0.789859	-0.985573	-0.195714
NM_177327	Wwp1	11.6417	10.5254	12.4453	12.9596	28.7258	26.0202	35.564	36.0539	11.0835	12.7025	27.373	35.809	0.19669	0.11667	-1.30434	-1.49521	-0.190878
NM_001122953	Nfia	59.4616	43.4132	45.7325	48.3382	51.8364	40.4109	50.8669	53.7397	51.4374	47.0354	46.1237	52.3033	-0.129072	0.0546054	0.157312	-0.153156	-0.310468
NM_013918	Usp25	17.2499	17.8827	16.125	17.2134	34.8929	37.4517	36.4493	45.1842	17.5663	16.6692	36.1723	40.8168	-0.0756245	0.0524626	-1.04208	-1.29198	-0.249901
NM_183225	Usp24	15.3487	18.2934	15.8207	16.7563	14.2818	11.7702	14.7726	14.7228	16.8211	16.2885	13.026	14.7477	-0.0464161	0.0539138	0.368878	0.143364	-0.225514
NM_001004143	Usp22	36.2916	35.0369	35.7663	53.641	18.8257	20.5339	24.0355	26.5635	35.6642	44.7036	19.6798	25.2995	0.325914	0.109092	0.857764	0.821283	-0.0364814
NM_028846	Usp20	4.7299	5.02302	2.21733	2.73428	6.86392	6.76738	6.6828	6.21505	4.87646	2.47581	6.81565	6.44893	-0.977934	-0.0240198	-0.483017	-1.38116	-0.898143
NM_019771	Dstn	467.597	466.928	475.422	484.139	228.983	236.904	200.679	260.278	467.263	479.78	232.943	230.479	0.0381394	-0.0046195	1.00426	1.05774	0.053485
NM_145562	Parm1	34.1013	71.3946	10.277	10.5608	12.7664	22.0257	10.5396	10.1667	52.748	10.4189	17.396	10.3532	-2.33992	-0.225377	1.60036	0.00912491	-1.59123
NM_020559	Alas1	360.262	294.464	643.608	734.183	173.565	152.512	349.606	322.697	327.363	688.895	163.038	336.152	1.07339	0.314246	1.00568	1.03517	0.0294898
NM_001102446	Alas2	108.015	37.7896	52.7956	35.0141	35.948	24.2649	12.1457	26.7242	72.9023	43.9048	30.1064	19.435	-0.731584	-0.190075	1.27589	1.17573	-0.100167
NM_010332	Ednra	18.2486	24.7627	33.2686	21.9776	12.4268	14.3119	13.7272	17.6313	21.5057	27.6231	13.3694	15.6792	0.361159	0.0692144	0.685788	0.817022	0.131233
NM_001276296	Ednrb	93.3752	66.5701	91.8323	80.685	42.641	41.0137	56.3636	64.3501	79.9726	86.2587	41.8274	60.3569	0.109163	0.159266	0.93506	0.515152	-0.419908
NM_021535	Smu1	69.2143	58.2651	72.2144	76.8518	45.6663	50.8029	50.4363	52.4109	63.7397	74.5331	48.2346	51.4236	0.22569	0.0278037	0.402123	0.535451	0.133328
NM_009911	Cxcr4	9.64391	15.3623	22.6049	12.1953	15.2858	27.4814	20.7579	19.5671	12.5031	17.4001	21.3836	20.1625	0.476807	-0.0255359	-0.774216	-0.212581	0.561635
NM_001081982	Nfix	111.257	117.804	85.7125	79.449	75.9318	72.2875	64.0041	58.5521	114.53	82.5807	74.1097	61.2781	-0.471853	-0.0825697	0.627996	0.430434	-0.197563
NM_028636	Man2c1	16.9593	20.3723	20.0388	16.2729	40.5416	38.3463	50.1449	40.8296	18.6658	18.1559	39.444	45.4873	-0.0399622	0.0619091	-1.07941	-1.32503	-0.24562
NM_026192	Calcoco1	38.4471	40.6078	40.0389	24.4603	69.9479	69.8372	72.699	69.2861	39.5274	32.2496	69.8925	70.9925	-0.293572	0.00678197	-0.822285	-1.13839	-0.316102
NM_026655	2310057M21Rik	3.25018	6.21288	4.57097	7.0458	7.69307	7.4404	10.0453	8.66703	4.73153	5.80838	7.56673	9.35616	0.29583	0.0921891	-0.677364	-0.68778	-0.010416
NM_173181	Zc2hc1a	28.4895	31.2005	17.2162	21.23	17.6863	17.069	16.1167	17.3756	29.845	19.2231	17.3776	16.7461	-0.634647	-0.0160763	0.780256	0.199014	-0.581243
NM_012060	Bcap31	833.027	892.148	810.816	729.482	404.564	478.599	371.959	474.95	862.588	770.149	441.581	423.455	-0.163533	-0.0182037	0.965992	0.86293	-0.103062
NM_001025438	Camk2d	102.392	74.6416	86.4413	67.7186	48.1684	43.9496	50.7001	61.4806	88.5167	77.0799	46.059	56.0904	-0.199594	0.0855739	0.942467	0.458603	-0.483864
NM_021512	Nup160	5.56393	5.25221	5.434	4.46725	5.44379	5.3366	6.59648	6.61012	5.40807	4.95062	5.3902	6.6033	-0.127503	0.0881564	0.00477444	-0.415577	-0.420352
NM_001039139	Camk2g	7.58099	9.28937	7.17614	6.32085	21.6905	19.8577	20.9844	24.34	8.43518	6.74849	20.7741	22.6622	-0.321854	0.0377802	-1.30029	-1.74765	-0.447357
NM_178648	Ubxn8	22.9019	18.2409	23.7904	33.8503	39.6	37.3844	31.944	30.5757	20.5714	28.8204	38.4922	31.2598	0.48645	-0.0903859	-0.903929	-0.117223	0.786706
NM_026390	Ubxn4	46.2099	40.8946	51.6497	34.6283	50.1553	56.6471	55.2893	57.4343	43.5523	43.139	53.4012	56.3618	-0.0137565	0.0234335	-0.294126	-0.385726	-0.0916008
NM_024432	Ubxn6	15.0184	19.763	16.0707	12.7397	73.4144	72.0308	58.3817	55.2654	17.3907	14.4052	72.7226	56.8236	-0.271726	-0.107141	-2.06409	-1.9799	0.0841885
NM_177633	Ubxn7	28.9246	25.3886	31.1317	28.1525	10.6039	11.6552	15.6379	18.0224	27.1566	29.6421	11.1295	16.8302	0.126344	0.179612	1.28691	0.816599	-0.470313
NM_146093	Ubxn1	108.758	117.56	70.8436	90.5176	149.809	176.169	161.637	157.055	113.159	80.6806	162.989	159.346	-0.488056	-0.00981847	-0.526427	-0.981867	-0.45544
NM_010368	Gusb	37.8765	41.1702	36.0345	35.7417	61.4005	60.3129	47.2192	49.7694	39.5233	35.8881	60.8567	48.4943	-0.139198	-0.0986181	-0.622713	-0.434309	0.188404
NM_177708	Rtn4rl1	19.4573	19.63	17.6727	18.278	33.9929	33.2211	22.9091	25.4414	19.5437	17.9754	33.607	24.1753	-0.120679	-0.143058	-0.78206	-0.427512	0.354548
NM_172721	Fbxw8	78.2172	66.913	63.6588	75.3602	77.8548	71.4984	62.2482	68.2939	72.5651	69.5095	74.6766	65.271	-0.0620644	-0.058464	-0.0413809	0.0907681	0.132149
NM_001164768	Fbxw2	16.5292	18.2287	9.49967	12.4035	62.2063	64.3083	75.3668	79.3589	17.379	10.9516	63.2573	77.3628	-0.666202	0.0874217	-1.86389	-2.8205	-0.956611
NM_013908	Fbxw5	12.5966	9.63159	5.31464	15.292	45.4689	45.4894	44.8275	39.8217	11.1141	10.3033	45.4792	42.3246	-0.109282	-0.0312199	-2.03282	-2.03839	-0.00557159
NM_053117	Pard6g	3.77678	4.813	5.31156	6.54989	11.8129	12.7527	17.676	10.8011	4.29489	5.93073	12.2828	14.2385	0.465588	0.0641677	-1.51595	-1.26352	0.252428
NM_053185	Col4a6	9.56854	8.43768	7.50944	9.26019	3.93603	3.39814	6.14853	5.38182	9.00311	8.38482	3.66708	5.76517	-0.102644	0.196492	1.29579	0.540415	-0.755376
NM_001163155	Col4a5	24.9465	20.9581	27.4846	29.2622	20.7634	14.5949	31.5348	28.758	22.9523	28.3734	17.6792	30.1464	0.305898	0.231774	0.376591	-0.0874487	-0.46404
NM_007735	Col4a4	4.29452	3.28367	3.62381	4.09628	3.81186	3.5392	3.71644	4.38159	3.78909	3.86005	3.67553	4.04901	0.0267656	0.042029	0.0438989	-0.0689528	-0.112852
NM_007734	Col4a3	2.59677	3.30924	3.19552	3.75288	2.01224	1.56046	1.71981	2.1744	2.953	3.4742	1.78635	1.94711	0.234499	0.0374242	0.725171	0.83535	0.110179
NM_009932	Col4a2	360.536	434.918	406.62	352.26	467.433	510.103	528.902	461.411	397.727	379.44	488.768	495.156	-0.0679069	0.0056395	-0.297371	-0.384011	-0.0866409
NM_009931	Col4a1	494.425	575.531	615.214	552.8	786.199	789.962	1000.01	879.227	534.978	584.007	788.081	939.621	0.126506	0.0763819	-0.558863	-0.686093	-0.12723
NM_025404	Arl4d	17.1996	25.1151	18.8977	21.75	21.8094	23.9934	30.06	21.6031	21.1574	20.3239	22.9014	25.8315	-0.057986	0.0522874	-0.114278	-0.345959	-0.231681
NM_001039515	Arl4a	205.984	197.333	284.879	274.791	176.258	193.935	271.57	278.622	201.658	279.835	185.096	275.096	0.472662	0.172086	0.123636	0.0246415	-0.0989945
NM_133757	Pgs1	5.22064	6.653	6.88328	7.92218	31.003	32.2683	28.9284	23.9087	5.93682	7.40273	31.6357	26.4185	0.318366	-0.0782682	-2.41379	-1.83542	0.578367
NM_146116	Tubb4b	193.925	219.029	184.709	158.878	154.613	216.679	131.871	165.683	206.477	171.793	185.646	148.777	-0.265307	-0.0961507	0.153426	0.207525	0.0540983
NM_009451	Tubb4a	10.4006	13.4612	6.28508	8.45496	6.86881	8.83547	5.88367	4.39632	11.9309	7.37002	7.85214	5.13999	-0.694964	-0.184026	0.603546	0.519902	-0.0836441
NM_019932	Pf4	372.026	305.026	370.284	426.962	116.778	158.51	146.746	112.061	338.526	398.623	137.644	129.404	0.23576	-0.0268112	1.29832	1.62315	0.324825
NM_001161541	Islr2	5.42695	4.93994	5.11092	3.36132	5.73455	5.04705	7.44515	4.79392	5.18344	4.23612	5.3908	6.11954	-0.291167	0.0550653	-0.0565891	-0.530679	-0.474089
NM_001159521	Plxnb2	20.863	17.2416	16.5458	20.4032	28.5763	27.4935	30.509	34.2521	19.0523	18.4745	28.0349	32.3806	-0.0444311	0.062585	-0.557258	-0.809592	-0.252334
NM_001164108	Ripk3	6.15484	6.53626	4.20778	10.3776	7.08181	7.33845	9.51133	9.38245	6.34555	7.29266	7.21013	9.44689	0.200701	0.117346	-0.184279	-0.373394	-0.189114
NM_026437	Fam45a	35.5587	41.1953	39.0694	24.527	25.7896	22.5474	24.4422	27.1723	38.377	31.7982	24.1685	25.8073	-0.271298	0.0284922	0.667114	0.301167	-0.365947
NM_019537	Psmg1	29.9361	47.6869	37.7157	45.4272	29.7349	28.9827	32.6033	29.309	38.8115	41.5714	29.3588	30.9562	0.0991094	0.023009	0.402691	0.425366	0.0226753
NM_011706	Trpv2	6.87607	3.65109	15.4456	10.7655	10.1721	10.3299	23.9504	21.3329	5.26358	13.1056	10.251	22.6416	1.31606	0.34414	-0.961654	-0.788799	0.172855
NM_008033	Fnta	72.7088	75.5891	63.2371	69.6844	100.122	92.5313	78.3986	75.7212	74.149	66.4607	96.3265	77.0599	-0.157925	-0.0969176	-0.377506	-0.213477	0.164029
NM_001253885	Apbb1	6.10095	3.88742	3.57509	3.52687	8.50972	7.97252	7.54244	8.09519	4.99419	3.55098	8.24112	7.81882	-0.492034	-0.0228451	-0.722591	-1.13874	-0.416144
XM_887605	Gm6404	16.4388	13.0932	30.7051	26.7273	16.0678	16.1701	24.4963	23.427	14.766	28.7162	16.1189	23.9617	0.959585	0.172181	-0.126478	0.261135	0.387613
NM_010501	Ifit3	40.0994	12.5472	20.7703	20.1797	23.4561	23.0516	27.0316	26.2898	26.3233	20.475	23.2538	26.6607	-0.362473	0.0593772	0.178871	-0.380848	-0.559719
NM_001007465	Rffl	5.56374	11.395	4.1918	6.8921	18.8131	21.1519	17.3712	13.9764	8.47938	5.54195	19.9825	15.6738	-0.613566	-0.105476	-1.23671	-1.49989	-0.263181
NM_026010	Lipt2	8.73387	7.9501	6.58022	18.9334	7.11945	6.96213	6.05979	5.54524	8.34199	12.7568	7.04079	5.80252	0.612807	-0.0840048	0.244654	1.13652	0.891865
NM_029282	Tti1	7.98724	11.451	7.72271	4.04014	10.5781	10.8565	9.46298	10.3408	9.71912	5.88143	10.7173	9.90191	-0.72466	-0.0343661	-0.141042	-0.75154	-0.610498
NM_001037918	Lipt1	5.41484	6.16115	4.75955	6.70765	8.82786	9.18617	8.19701	7.4738	5.788	5.7336	9.00702	7.83541	-0.0136223	-0.0605194	-0.637985	-0.450566	0.187419
NM_001161369	Ss18	19.386	29.6932	30.8029	19.3962	42.2301	38.0847	45.2661	45.0964	24.5396	25.0996	40.1574	45.1812	0.0325517	0.0511924	-0.710555	-0.848061	-0.137506
NM_020618	Smarce1	26.6815	31.3176	19.7495	22.8318	62.3232	59.9749	66.1883	75.1658	28.9995	21.2907	61.149	70.677	-0.445809	0.0628885	-1.0763	-1.73102	-0.65472
NM_011526	Tagln	88.8648	84.478	154.961	170.893	90.2669	152.574	181.625	195.813	86.6714	162.927	121.42	188.719	0.910598	0.191525	-0.486381	-0.212015	0.274366
NM_001163770	Dom3z	18.1716	12.7365	19.8059	9.45425	30.5689	36.191	32.7348	27.1078	15.454	14.6301	33.38	29.9213	-0.0790461	-0.0475055	-1.111	-1.03223	0.0787639
NM_019566	Rhog	30.1617	40.8393	35.7907	22.8848	62.149	72.2835	64.2554	48.9574	35.5005	29.3377	67.2162	56.6064	-0.275083	-0.0746086	-0.92097	-0.948209	-0.0272388
NM_013599	Mmp9	32.0434	33.3989	32.6859	29.1578	20.483	17.5462	18.7766	18.5756	32.7211	30.9219	19.0146	18.6761	-0.0815961	-0.0078002	0.783117	0.727432	-0.0556843
NM_010810	Mmp7	11.8787	17.2021	3.7968	30.4329	4.7926	34.7639	17.1647	87.2244	14.5404	17.1149	19.7783	52.1946	0.23518	0.421437	-0.443846	-1.60865	-1.1648
NM_008610	Mmp2	123.878	100.056	107.353	116.307	73.7464	67.3391	77.036	73.1612	111.967	111.83	70.5428	75.0986	-0.00176897	0.0271793	0.666507	0.57445	-0.0920565
NM_033398	Jmjd6	10.7409	11.4065	7.55285	12.4183	20.5808	28.4815	31.4578	28.642	11.0737	9.98557	24.5311	30.0499	-0.149222	0.0881256	-1.14748	-1.58944	-0.441969
NM_028101	Jmjd8	82.9909	69.4902	51.4374	62.2762	55.5401	50.5408	42.28	52.222	76.2406	56.8568	53.0405	47.251	-0.423226	-0.0501966	0.523465	0.266989	-0.256476
NM_001162913	Susd2	15.2638	15.7716	11.9662	24.1461	7.67216	9.44386	9.01618	7.09471	15.5177	18.0561	8.55801	8.05544	0.218575	-0.0262831	0.858568	1.16445	0.305885
NM_007604	Capza2	192.588	163.832	155.987	170.495	137.232	137.63	147.137	130.153	178.21	163.241	137.431	138.645	-0.126574	0.00382143	0.374873	0.235605	-0.139268
NM_009797	Capza1	87.7232	67.4603	85.0837	76.5043	68.1897	63.0442	65.8891	75.9877	77.5917	80.794	65.617	70.9384	0.0583454	0.0338652	0.241834	0.187682	-0.0541524
NM_153783	Paox	22.9101	16.4227	24.1651	21.1076	36.7972	37.1223	35.7833	30.9891	19.6664	22.6364	36.9597	33.3862	0.202909	-0.0441617	-0.910221	-0.56061	0.349611
NM_009982	Ctsc	292.381	241.832	365.728	352.128	183.392	155.265	215.157	233.356	267.107	358.928	169.328	224.257	0.426277	0.122016	0.657594	0.678544	0.0209494
NM_181421	Gm15800	3.27078	4.89759	4.08244	5.24693	8.84779	7.09445	10.9177	9.29078	4.08419	4.66468	7.97112	10.1042	0.191731	0.102983	-0.964734	-1.11511	-0.150372
NM_153550	Dirc2	31.4009	25.9721	30.2548	36.6539	44.5388	45.4458	36.9271	40.0237	28.6865	33.4543	44.9923	38.4754	0.221821	-0.0679549	-0.649305	-0.201743	0.447562
NM_030225	Dlst	95.9966	130.639	49.7335	46.8577	118.904	124.069	79.0158	90.2922	113.318	48.2956	121.486	84.654	-1.23041	-0.15688	-0.100419	-0.809686	-0.709267
NM_025317	Mrpl54	46.8729	44.1211	54.3097	23.0936	98.6091	106.388	90.7785	68.7542	45.497	38.7016	102.499	79.7663	-0.233376	-0.108898	-1.17176	-1.04339	0.128376
NM_178603	Mrpl50	88.7062	69.2107	76.38	86.3383	50.1191	45.5868	45.1609	33.2327	78.9585	81.3591	47.853	39.1968	0.0432103	-0.0866581	0.722486	1.05357	0.331082
NM_025595	Mrpl51	161.748	207.557	193.514	209.41	157.148	216.317	179.036	187.097	184.653	201.462	186.732	183.066	0.125694	-0.00861027	-0.0161566	0.13814	0.154297
NM_026851	Mrpl52	71.2725	64.3359	50.1178	72.1027	86.8602	110.472	82.343	100.538	67.8042	61.1102	98.6661	91.4403	-0.14996	-0.0330304	-0.54118	-0.581416	-0.0402358
NM_026744	Mrpl53	56.0236	93.1234	57.8079	105.608	125.09	118.841	110.236	75.3091	74.5735	81.7079	121.966	92.7726	0.131812	-0.118818	-0.70974	-0.183223	0.526517
NM_013671	Sod2	398.525	382.554	417.617	368.647	238.677	264.853	204.044	232.029	390.539	393.132	251.765	218.036	0.00954652	-0.0624661	0.63339	0.850445	0.217054
NM_011435	Sod3	650.074	742.808	657.216	617.477	521.138	478.034	356.753	297.618	696.441	637.346	499.586	327.185	-0.127924	-0.183816	0.479269	0.96197	0.482701
NM_001277095	Nfyc	12.6237	13.9216	17.0707	18.9455	25.0366	25.8418	24.6528	30.2101	13.2726	18.0081	25.4392	27.4314	0.440196	0.0327445	-0.938602	-0.607181	0.331421
NM_001110832	Nfya	12.471	13.2438	11.6926	16.2209	14.4078	13.2039	19.4555	18.3146	12.8574	13.9567	13.8058	18.885	0.118361	0.136056	-0.102678	-0.436284	-0.333606
NM_024263	Mxra8	132.554	96.7347	88.9626	83.5161	125.577	120.705	99.0327	86.5572	114.644	86.2393	123.141	92.795	-0.410745	-0.122879	-0.103152	-0.105701	-0.00254884
NM_001271772	Skil	11.569	7.5391	8.78227	13.6797	9.33525	6.0191	14.3953	14.2261	9.55404	11.231	7.67718	14.3107	0.233301	0.270459	0.315536	-0.349608	-0.665144
NM_178060	Thra	20.4118	29.1514	14.2295	25.9391	139.081	134.643	108.148	103.503	24.7816	20.0843	136.862	105.825	-0.303201	-0.111693	-2.46538	-2.39754	0.0678352
NM_139307	Vasn	25.7441	25.2891	19.6115	19.533	38.4474	36.2199	25.2909	22.3859	25.5166	19.5723	37.3337	23.8384	-0.382627	-0.194823	-0.549041	-0.284479	0.264562
NM_027698	Eri2	6.29585	4.01161	5.16501	5.4593	7.00752	5.8251	8.06137	8.51601	5.15373	5.31216	6.41631	8.28869	0.0436813	0.111201	-0.316127	-0.641846	-0.325719
NM_080469	Eri3	15.4084	27.2721	16.5534	18.557	49.0261	58.2988	49.3232	51.2778	21.3402	17.5552	53.6624	50.3005	-0.281678	-0.0280982	-1.33034	-1.51868	-0.188338
NM_026067	Eri1	10.8707	10.6564	8.08514	7.25099	10.4266	8.61422	8.67639	11.6341	10.7635	7.66807	9.52038	10.1552	-0.489217	0.0280349	0.17706	-0.405287	-0.582347
NM_009499	Vasp	13.8498	22.0621	18.2605	13.3439	60.0026	79.8135	82.383	81.3281	17.9559	15.8022	69.908	81.8556	-0.184332	0.0685213	-1.961	-2.37295	-0.411955
NM_026539	Chd1l	2.56743	4.0898	3.38509	2.78286	7.39279	7.76003	7.79341	7.75179	3.32861	3.08397	7.57641	7.7726	-0.110132	0.0111026	-1.18659	-1.33361	-0.147014
NM_010658	Mafb	44.6523	32.7195	47.8833	34.8473	49.8256	30.9213	46.3307	34.3409	38.6859	41.3653	40.3734	40.3358	0.0966142	-0.000405491	-0.0615989	0.0363624	0.0979613
NM_001167768	1110057K04Rik	60.4248	45.594	48.4534	39.0672	41.2223	35.1882	32.9979	41.3786	53.0094	43.7603	38.2052	37.1882	-0.276627	-0.0117175	0.472478	0.234776	-0.237702
NM_009029	Rb1	18.5033	16.9856	20.6747	17.6764	29.4939	25.5317	29.2171	29.8765	17.7445	19.1756	27.5128	29.5468	0.1119	0.0309756	-0.632732	-0.623731	0.00900086
NM_011221	Purb	17.8059	29.7823	13.3034	19.3	26.3413	17.3238	25.3543	24.257	23.7941	16.3017	21.8325	24.8056	-0.54558	0.0554467	0.124126	-0.605644	-0.72977
NM_008989	Pura	31.451	25.7657	12.6377	21.428	21.8393	18.1282	16.4653	18.7531	28.6084	17.0328	19.9837	17.6092	-0.748119	-0.0549357	0.517612	-0.0480146	-0.565627
NM_138668	Ufsp2	19.4091	16.955	18.1609	16.2872	24.7434	25.7095	23.912	23.7128	18.182	17.2241	25.2265	23.8124	-0.0780857	-0.0250526	-0.472425	-0.467288	0.00513731
NM_181397	Rftn1	15.1126	9.13139	7.32893	9.03759	18.1718	18.1182	23.4691	20.2404	12.122	8.18326	18.145	21.8548	-0.566877	0.0807895	-0.581947	-1.4172	-0.835254
NM_025899	Uqcrc2	333.862	241.555	291.219	317.677	204.4	209.485	184.12	207.945	287.708	304.448	206.943	196.033	0.0815873	-0.0235218	0.475375	0.635101	0.159725
NM_026775	Tmed10	138.165	134.15	105.252	122.659	157.676	157.016	135.079	160.952	136.158	113.955	157.346	148.015	-0.256808	-0.0265482	-0.20866	-0.377277	-0.168617
NM_029090	Naa60	20.2493	20.8717	16.7518	10.3287	42.5425	44.9919	43.3883	45.113	20.5605	13.5403	43.7672	44.2507	-0.602623	0.00477095	-1.08997	-1.70844	-0.618472
NM_212442	Acsm3	21.9027	16.6521	34.1287	29.1361	30.5083	18.8738	36.155	41.073	19.2774	31.6324	24.691	38.614	0.714494	0.194206	-0.357077	-0.28772	0.0693571
NM_178758	Acsm5	6.99313	5.56988	8.7812	7.57992	9.28967	7.00388	13.0122	10.8105	6.28151	8.18056	8.14677	11.9114	0.381089	0.164976	-0.375118	-0.542068	-0.166949
NM_001145799	Ctla2a	55.9451	44.559	107.29	121.279	77.9258	97.1447	136.418	151.838	50.252	114.285	87.5352	144.128	1.18538	0.216566	-0.800681	-0.334723	0.465958
NM_001145801	Ctla2b	30.7863	20.4339	56.3764	27.808	18.4344	23.8594	41.9117	49.5747	25.6101	42.0922	21.1469	45.7432	0.716839	0.33508	0.276268	-0.120006	-0.396273
NM_008441	Kif1b	37.6803	32.4124	38.8612	46.2876	21.3414	15.85	22.9588	23.4452	35.0464	42.5744	18.5957	23.202	0.28072	0.0961128	0.914295	0.875735	-0.0385592
NM_153103	Kif1c	23.11	29.7015	18.6974	19.9254	185.036	195.985	176.651	173.957	26.4057	19.3114	190.51	175.304	-0.451398	-0.0361276	-2.85095	-3.18233	-0.331384
NM_026913	Mitd1	21.9971	11.0654	7.12344	15.0586	14.4357	16.5646	16.8687	20.1344	16.5312	11.091	15.5001	18.5015	-0.575801	0.0768725	0.0929146	-0.738251	-0.831166
NM_175352	Unc119b	24.1194	10.9775	16.1528	9.95931	30.5838	25.3067	27.8911	31.0712	17.5484	13.056	27.9452	29.4812	-0.426623	0.0232367	-0.671263	-1.17508	-0.503814
NM_009062	Rgs4	11.2434	13.4327	11.1181	15.2335	18.1181	22.5214	12.4107	23.8987	12.3381	13.1758	20.3197	18.1547	0.094778	-0.048929	-0.719765	-0.462449	0.257317
NM_009063	Rgs5	101.83	91.2438	124.471	134.519	194.693	247.91	212.861	236.125	96.537	129.495	221.301	224.493	0.423741	0.00621916	-1.19686	-0.793774	0.403082
NM_009061	Rgs2	28.6774	47.8571	178.849	121.374	29.7256	22.2737	116.368	148.036	38.2672	150.112	25.9997	132.202	1.97185	0.706269	0.557615	0.183293	-0.374323
NM_001159301	Lgals9	77.9359	78.4847	77.9531	62.1428	85.0038	106.766	103.825	109.4	78.2103	70.048	95.8848	106.613	-0.159015	0.0460604	-0.293943	-0.605968	-0.312024
NM_018886	Lgals8	48.3778	43.6209	51.3488	45.5114	52.2773	42.3139	47.3548	54.1492	45.9994	48.4301	47.2956	50.752	0.0742904	0.0306324	-0.040093	-0.0675611	-0.0274681
NM_008037	Fosl2	20.3514	35.238	14.7775	23.0182	35.156	29.8778	40.2403	32.8286	27.7947	18.8979	32.5169	36.5344	-0.556589	0.0505938	-0.226377	-0.951035	-0.724658
NM_010705	Lgals3	107.028	114.821	109.435	85.2311	138.945	152.195	134.535	125.144	110.925	97.3333	145.57	129.839	-0.188575	-0.0496655	-0.392134	-0.415724	-0.0235894
NM_008495	Lgals1	4497.67	4378.17	4445.9	4106.04	2793.03	2817.3	2277.46	2166.79	4437.92	4275.97	2805.16	2222.12	-0.0536305	-0.10119	0.661798	0.944315	0.282516
NM_008496	Lgals7	80.3699	30.3219	31.6038	77.9437	25.0306	11.499	15.875	22.8866	55.3459	54.7737	18.2648	19.3808	-0.014991	0.0257566	1.59941	1.49885	-0.100553
NM_170598	Rbm12	7.57081	6.49383	4.09514	5.04988	8.123	8.08238	7.71395	8.10243	7.03232	4.57251	8.10269	7.90819	-0.621013	-0.0105524	-0.204401	-0.790359	-0.585958
NM_001167775	Rbm10	2.79826	4.4575	4.09936	4.04407	17.2812	21.5752	20.5917	20.1868	3.62788	4.07172	19.4282	20.3893	0.166512	0.0209686	-2.42096	-2.3241	0.0968553
NM_152824	Rbm17	12.8255	17.0254	12.526	12.3571	50.7466	64.634	62.4482	64.2989	14.9255	12.4415	57.6903	63.3736	-0.262612	0.0408055	-1.95055	-2.34872	-0.398165
NM_001045807	Rbm15	3.60311	5.7396	5.27845	9.1127	7.23394	6.35809	8.6172	8.0068	4.67135	7.19557	6.79602	8.312	0.623269	0.0874512	-0.540848	-0.208086	0.332763
NM_019869	Rbm14	10.3592	16.5017	9.86432	9.35699	24.3556	19.7621	19.82	19.0166	13.4304	9.61066	22.0588	19.4183	-0.482799	-0.0553717	-0.71585	-1.01471	-0.298858
NM_001159635	Rbm18	19.7897	17.195	15.8135	19.5002	17.8697	19.8201	16.681	22.5966	18.4923	17.6568	18.8449	19.6388	-0.0667014	0.017921	-0.027248	-0.153482	-0.126234
NM_173752	Lgalsl	35.1547	26.6666	23.5431	14.516	21.9346	18.6822	18.8478	25.2314	30.9106	19.0295	20.3084	22.0396	-0.699862	0.035529	0.606029	-0.211858	-0.817887
NM_146008	Tcp11l2	39.6443	41.8046	54.9693	56.8909	31.389	36.909	39.6921	41.0005	40.7244	55.9301	34.149	40.3463	0.45773	0.0724258	0.25405	0.471187	0.217137
NM_013528	Gfpt1	50.46	47.9582	54.7896	48.719	18.6396	13.1652	16.6628	21.8774	49.2091	51.7543	15.9024	19.2701	0.0727544	0.0834195	1.62968	1.42532	-0.204359
NM_013529	Gfpt2	62.2416	40.4687	52.1041	54.155	28.0975	20.2339	33.4636	31.6635	51.3551	53.1295	24.1657	32.5635	0.0490053	0.129533	1.08755	0.706256	-0.381294
NM_011178	Prtn3	17.0252	9.04012	28.932	63.9729	19.1895	12.0171	48.1092	37.7235	13.0326	46.4525	15.6033	42.9164	1.83363	0.439406	-0.259723	0.114227	0.373951
NM_001081342	Gpr133	42.2219	26.4954	34.8631	33.9768	29.2026	19.267	33.0473	29.359	34.3587	34.42	24.2348	31.2032	0.00257066	0.109759	0.503593	0.141553	-0.362041
NM_011843	Esyt1	152.108	174.036	135.096	137.632	216.915	204.611	163.87	155.755	163.072	136.364	210.763	159.812	-0.25805	-0.120185	-0.370114	-0.228918	0.141196
NM_028731	Esyt2	40.6743	40.2911	34.5502	35.5662	39.8737	28.5598	38.7094	39.0341	40.4827	35.0582	34.2167	38.8718	-0.207553	0.0553962	0.242604	-0.148971	-0.391575
NM_016776	Mybbp1a	30.5243	29.7907	33.6324	22.8337	33.3902	33.5853	35.6389	34.8916	30.1575	28.2331	33.4877	35.2652	-0.0951323	0.022461	-0.151115	-0.320861	-0.169746
NM_010495	Id1	42.7741	49.5544	66.6505	63.2226	77.2486	91.2433	233.498	204.757	46.1643	64.9366	84.2459	219.128	0.492254	0.415148	-0.86783	-1.75467	-0.886839
NM_008153	Cmklr1	66.1055	63.1819	103.906	94.4125	91.2191	75.4426	117.436	101.139	64.6437	99.1595	83.3308	109.287	0.617241	0.117764	-0.366341	-0.140304	0.226037
NM_001081204	B3galtl	25.3828	15.0451	10.8961	10.2373	25.8236	24.155	18.3746	20.5318	20.214	10.5667	24.9893	19.4532	-0.93583	-0.108762	-0.305955	-0.880485	-0.57453
NM_145968	Tagap	4.44899	2.57711	4.6216	5.26069	5.04307	4.68729	7.32165	8.20619	3.51305	4.94114	4.86518	7.76392	0.492122	0.202982	-0.46977	-0.651941	-0.182171
NM_025812	Hmg20a	12.5069	13.282	17.5894	16.2677	16.3877	15.6279	18.7753	24.0066	12.8945	16.9285	16.0078	21.3909	0.392704	0.125899	-0.312018	-0.337541	-0.025523
NM_025346	Rmnd5b	19.8247	18.714	12.9078	14.3255	25.6036	28.9949	22.207	22.2755	19.2694	13.6167	27.2993	22.2413	-0.500938	-0.0889914	-0.502551	-0.707866	-0.205315
NM_028597	Thoc3	27.1241	22.2584	18.7843	24.9455	34.5675	36.221	33.932	29.2242	24.6912	21.8649	35.3942	31.5781	-0.175384	-0.0495469	-0.519516	-0.530309	-0.0107927
NM_001033422	Thoc2	13.7758	8.66219	7.48825	5.1082	10.4578	7.90989	10.6441	9.52697	11.219	6.29823	9.18383	10.0856	-0.832923	0.040676	0.288773	-0.679273	-0.968046
NM_153552	Thoc1	7.91114	10.5017	10.4306	5.71663	20.8989	19.9969	26.1003	27.1769	9.20644	8.07363	20.4479	26.6386	-0.189426	0.114863	-1.15124	-1.72223	-0.570994
NM_025435	Thoc7	77.6762	69.7414	49.6553	58.1703	67.1555	66.2777	50.197	62.4949	73.7088	53.9128	66.7166	56.3459	-0.451209	-0.0733715	0.143791	-0.0636835	-0.207474
NM_001008425	Thoc6	16.074	10.7811	5.20533	7.33588	14.6608	16.7039	14.9412	12.9146	13.4275	6.2706	15.6823	13.9279	-1.09852	-0.0515249	-0.223945	-1.1513	-0.927357
NM_172438	Thoc5	17.7573	18.1843	14.4935	16.4977	15.9939	17.4216	14.4673	17.8102	17.9708	15.4956	16.7078	16.1387	-0.213796	-0.0150498	0.105134	-0.0586684	-0.163802
NM_133360	Acaca	376.459	486.42	191.392	172.301	173.442	142.599	65.4256	62.958	431.439	181.846	158.02	64.1918	-1.24644	-0.391233	1.44905	1.50226	0.0532124
NM_020025	B3galt2	149.084	165.585	248.259	182.348	262.316	188.353	280.358	297.728	157.335	215.304	225.335	289.043	0.452536	0.108134	-0.518234	-0.42491	0.0933233
NM_133904	Acacb	25.0252	35.3512	39.3244	36.3374	43.4076	39.0818	95.196	85.0131	30.1882	37.8309	41.2447	90.1045	0.325578	0.339379	-0.450222	-1.25204	-0.801813
NM_001199083	Wnk1	17.6071	17.7049	17.6043	18.1302	33.838	29.0333	39.6473	41.5504	17.656	17.8673	31.4356	40.5989	0.0171634	0.111092	-0.832245	-1.18412	-0.351875
NM_023386	Rtp4	33.5745	27.6635	36.6349	12.5489	41.839	38.9267	58.7849	54.8102	30.619	24.5919	40.3829	56.7976	-0.316246	0.148132	-0.399317	-1.20765	-0.808331
NM_025287	Spop	17.7441	18.4341	11.5281	18.3968	132.391	146.255	134.208	138.045	18.0891	14.9624	139.323	136.127	-0.273778	-0.0100786	-2.94524	-3.18554	-0.240297
NM_170680	Abcc10	1.15491	1.22649	1.01515	1.6691	7.20022	6.44441	9.39112	7.02982	1.1907	1.34212	6.82232	8.21047	0.172706	0.0804363	-2.51845	-2.61295	-0.0944971
NM_001159604	Pum1	26.992	23.629	30.779	32.6833	25.1815	27.8337	33.0689	36.1345	25.3105	31.7312	26.5076	34.6017	0.326164	0.115727	-0.0666696	-0.124941	-0.0582716
NM_008587	Mertk	18.889	14.8132	16.3476	15.7492	19.9596	20.1237	30.4088	32.0076	16.8511	16.0484	20.0417	31.2082	-0.0704115	0.192335	-0.250162	-0.959497	-0.709334
NM_153680	Snx17	58.3421	49.8922	54.5206	43.9335	79.0406	94.6331	70.4999	73.457	54.1172	49.227	86.8368	71.9785	-0.136637	-0.0815014	-0.68222	-0.548115	0.134105
NM_172926	Snx14	21.2742	21.9562	21.5968	20.7858	22.67	19.5063	19.1831	22.6389	21.6152	21.1913	21.0882	20.911	-0.0285726	-0.00366353	0.0356122	0.0192096	-0.0164026
NM_001014973	Snx13	3.01512	8.64532	5.83052	7.18985	15.3566	12.2947	17.5726	17.537	5.83022	6.51019	13.8257	17.5548	0.159149	0.103709	-1.24573	-1.43109	-0.185366
NM_001110311	Snx12	57.5841	43.1666	50.6154	44.0583	35.0771	34.1673	32.155	26.1817	50.3753	47.3368	34.6222	29.1683	-0.0897538	-0.0744433	0.541019	0.69856	0.157541
NM_001127349	Snx10	78.8317	125.575	141.103	152.25	53.0091	43.6804	74.0424	81.7041	102.204	146.676	48.3447	77.8733	0.521192	0.207039	1.08002	0.913437	-0.166578
NM_028874	Snx19	10.4301	13.8456	10.9505	11.3053	17.3892	15.8765	16.8856	18.587	12.1379	11.1279	16.6328	17.7363	-0.125331	0.0278969	-0.454519	-0.672521	-0.218002
NM_130796	Snx18	11.2678	11.2182	11.9675	11.1955	31.8497	25.5929	28.1917	23.4969	11.243	11.5815	28.7213	25.8443	0.0427995	-0.0458395	-1.3531	-1.15802	0.195075
XM_003946023	LOC101056370	110.245	110.087	134.507	185.485	69.5484	74.1587	57.7573	64.545	110.166	159.996	71.8535	61.1511	0.538361	-0.0700435	0.616546	1.38759	0.77104
NM_001243712	Itch	14.3745	23.4304	24.0945	25.3638	21.4769	19.2273	26.1986	29.3267	18.9024	24.7291	20.3521	27.7627	0.387639	0.134852	-0.106603	-0.166934	-0.0603303
NM_001033275	Gxylt1	4.65375	9.88429	6.81761	8.40706	8.03196	5.77063	6.16426	5.2457	7.26902	7.61234	6.9013	5.70498	0.0665781	-0.0826768	0.0748931	0.416118	0.341225
NM_001252556	Gstz1	504.198	546.836	532.76	375.964	763.268	757.97	548.252	580.423	525.517	454.362	760.619	564.338	-0.209894	-0.129628	-0.533437	-0.312717	0.22072
NM_145459	Zfp503	38.5301	34.5685	36.203	36.4827	65.4232	50.6286	48.6897	38.3392	36.5493	36.3428	58.0259	43.5144	-0.00817327	-0.124989	-0.666854	-0.259822	0.407031
NM_027030	Dcps	23.0443	12.2362	17.2547	22.2026	21.6449	24.423	15.8273	20.4506	17.6402	19.7287	23.0339	18.1389	0.161422	-0.103757	-0.384889	0.121205	0.506094
NM_025809	Clec14a	10.69	4.00676	2.76363	8.17905	13.8209	17.8141	15.548	15.3103	7.34838	5.47134	15.8175	15.4291	-0.425533	-0.0107959	-1.10602	-1.49569	-0.389669
NM_028233	Lrpprc	26.9816	27.4415	27.1826	22.9466	19.87	21.0839	18.4195	19.6118	27.2115	25.0646	20.477	19.0157	-0.118567	-0.0321543	0.410217	0.398464	-0.0117532
NM_026880	Pink1	67.6993	68.1942	45.9425	37.769	184.207	174.351	158.906	156.308	67.9468	41.8558	179.279	157.607	-0.698978	-0.0559534	-1.39973	-1.91283	-0.513105
NM_011607	Tnc	3.14858	4.10364	7.04467	5.27429	6.71459	7.35115	10.8055	11.5045	3.62611	6.15948	7.03287	11.155	0.764386	0.200338	-0.955691	-0.856813	0.0988779
NM_172965	Sap130	4.65032	5.66476	7.21333	8.89504	19.8869	19.0213	21.9214	21.3021	5.15754	8.05419	19.4541	21.6117	0.643055	0.0456794	-1.91532	-1.424	0.491312
NM_001270360	Gm21541	28.112	13.7789	32.3131	23.4391	15.0812	26.2988	13.8444	12.9537	20.9454	27.8761	20.69	13.3991	0.412392	-0.188687	0.0177004	1.0569	1.0392
NM_008713	Nos3	14.9011	21.0569	14.3653	11.9833	42.5642	53.4375	53.9073	46.3955	17.979	13.1743	48.0009	50.1514	-0.448581	0.0190337	-1.41675	-1.92856	-0.51181
NM_010696	Lcp2	7.58281	6.03954	5.71299	5.87077	11.2177	8.67938	12.0767	9.00087	6.81118	5.79188	9.94852	10.5388	-0.233872	0.0250331	-0.546578	-0.863608	-0.317031
NM_001247984	Lcp1	107.3	110.037	124.674	119.797	53.8198	50.0755	61.3037	68.876	108.668	122.235	51.9477	65.0899	0.16973	0.0979474	1.0648	0.909157	-0.155644
NM_010908	Nfkbib	12.0549	14.0821	7.77043	15.6797	27.3446	29.3211	26.2579	24.2259	13.0685	11.7251	28.3329	25.2419	-0.156501	-0.0501683	-1.11638	-1.10623	0.0101547
NM_010907	Nfkbia	84.5102	45.3615	130.803	113.506	72.7992	85.4286	185.756	174.663	64.9359	122.154	79.1139	180.21	0.911618	0.357525	-0.284916	-0.56097	-0.276053
NM_001162410	Chuk	10.0411	11.5164	13.7685	15.6724	21.56	19.1361	26.0684	32.9848	10.7788	14.7204	20.348	29.5266	0.449631	0.161691	-0.9167	-1.00419	-0.0874936
NM_001110201	Yif1b	47.7587	62.6521	38.6866	20.3004	59.5694	56.541	41.5533	36.7335	55.2054	29.4935	58.0552	39.1434	-0.904412	-0.171183	-0.0726151	-0.40837	-0.335755
NM_026553	Yif1a	35.434	36.062	33.7414	38.4072	54.7076	55.6267	43.0239	40.1314	35.748	36.0743	55.1671	41.5776	0.013109	-0.122821	-0.625947	-0.204836	0.421111
NM_181282	Bre	42.3573	65.5991	32.0603	38.2596	56.445	62.7919	43.8974	45.4715	53.9782	35.1599	59.6185	44.6845	-0.618445	-0.125224	-0.143382	-0.345842	-0.20246
NM_001134465	Dennd6a	9.0676	9.12271	5.87282	5.17287	20.9786	24.6499	20.6501	23.5159	9.09515	5.52284	22.8142	22.083	-0.719686	-0.0141474	-1.32676	-1.99945	-0.67269
NM_001161854	Csde1	125.384	119.959	146.948	147.741	259.89	252.285	230.42	246.869	122.672	147.344	256.088	238.644	0.264387	-0.0306375	-1.06183	-0.695671	0.366163
NM_011900	Mpdu1	78.1951	66.9285	78.9907	101.202	115.678	137.427	117.489	124.037	72.5618	90.0961	126.553	120.763	0.312255	-0.0203383	-0.802457	-0.42264	0.379817
NM_011732	Ybx1	90.4773	109.879	92.1264	106.808	651.065	715.83	587.751	650.863	100.178	99.4672	683.447	619.307	-0.0102717	-0.042799	-2.77027	-2.63836	0.131903
NM_139064	Tnip2	8.72518	7.48399	8.84917	5.81987	19.1487	23.2389	27.4113	25.29	8.10458	7.33452	21.1938	26.3507	-0.144035	0.0945832	-1.38683	-1.84506	-0.458233
NM_009743	Bcl2l1	22.2663	21.6756	23.921	37.5428	36.8611	37.6985	137.909	129.078	21.971	30.7319	37.2798	133.494	0.484136	0.553987	-0.762795	-2.11897	-1.35617
NM_007537	Bcl2l2	13.4326	19.02	5.24756	19.4129	58.0376	50.8233	62.9328	49.3171	16.2263	12.3302	54.4304	56.1249	-0.396133	0.0133142	-1.74608	-2.18644	-0.440362
NM_010207	Fgfr2	8.25201	4.3817	8.76449	5.21758	7.62977	8.90421	9.56413	13.8196	6.31685	6.99104	8.26699	11.6919	0.1463	0.150536	-0.388157	-0.741927	-0.35377
NM_001079909	Fgfr1	75.2501	75.9386	55.7545	65.7638	157.782	145.545	140.466	135.969	75.5943	60.7591	151.664	138.218	-0.315177	-0.040318	-1.00452	-1.18577	-0.181244
NM_029334	Zc3h14	18.0738	10.0142	12.0876	12.7763	32.6331	31.9307	34.2622	40.9226	14.044	12.4319	32.2819	37.5924	-0.1759	0.0661415	-1.20077	-1.59639	-0.395617
NM_010753	Mxd4	118.561	98.8233	65.436	71.726	162.574	179.298	156.13	144.919	108.692	68.581	170.936	150.525	-0.664365	-0.0552259	-0.653209	-1.13412	-0.480909
NM_177648	Dolk	70.2801	74.0613	90.2865	83.209	75.4062	85.7806	103.117	104.361	72.1707	86.7478	80.5934	103.739	0.265413	0.109642	-0.159248	-0.258059	-0.0988107
NM_011630	Nr2c2	5.32885	8.48862	8.94211	9.45161	9.41894	6.51534	13.3683	13.3863	6.90873	9.19686	7.96714	13.3773	0.41272	0.225066	-0.205641	-0.540575	-0.334934
NM_029580	Trmt5	9.79503	10.0961	9.62257	6.24525	9.86316	9.15058	11.0663	10.577	9.94557	7.93391	9.50687	10.8217	-0.326022	0.0562571	0.0650834	-0.447821	-0.512904
NM_198653	Iars2	44.2423	46.8325	43.1533	51.3578	64.0625	66.7308	62.8873	61.5536	45.5374	47.2556	65.3967	62.2205	0.0534338	-0.0216225	-0.522167	-0.396904	0.125262
NM_025859	Arl1	240.256	245.851	208.384	227.648	124.079	135.451	123.642	135.28	243.054	218.016	129.765	129.461	-0.156842	-0.00101833	0.905374	0.751915	-0.15346
NM_019718	Arl3	49.054	37.8101	30.5996	27.4426	62.5358	66.7888	54.1466	56.2619	43.4321	29.0211	64.6623	55.2043	-0.581658	-0.0686784	-0.574163	-0.927677	-0.353513
NM_019722	Arl2	90.7845	92.2549	71.543	74.6499	83.0293	86.6689	49.4136	60.4919	91.5197	73.0965	84.8491	54.9528	-0.324281	-0.188658	0.109183	0.41161	0.302427
NM_001081114	Clip3	9.50011	4.20368	8.81434	9.15311	10.0386	7.77789	12.5836	9.89262	6.85189	8.98372	8.90824	11.2381	0.390811	0.100902	-0.378637	-0.323016	0.0556204
NM_001039162	Clip2	7.13585	5.91089	2.00713	4.33138	15.8045	15.1104	14.241	13.8441	6.52337	3.16926	15.4575	14.0425	-1.04147	-0.0416927	-1.24461	-2.14759	-0.902973
NM_019765	Clip1	15.7852	16.8737	14.2401	10.8061	28.9265	27.9043	35.8108	31.1847	16.3295	12.5231	28.4154	33.4978	-0.382886	0.071462	-0.799196	-1.41947	-0.620278
NM_001042614	Sepp1	452.557	509.229	405.132	419.75	1455.81	1404.84	1379.6	1370.29	480.893	412.441	1430.33	1374.94	-0.22153	-0.01715	-1.57256	-1.73711	-0.164559
NM_001039156	Triobp	6.02585	6.17073	4.66607	5.5984	17.7984	17.9	15.1716	13.751	6.09829	5.13224	17.8492	14.4613	-0.248818	-0.0914121	-1.54938	-1.49454	0.0548467
NM_011692	Vbp1	33.8041	21.0711	28.4213	31.8613	33.5459	31.1223	37.638	42.6007	27.4376	30.1413	32.3341	40.1193	0.135588	0.0936928	-0.236901	-0.412553	-0.175652
NM_145609	Msantd4	27.5949	23.9768	27.1955	27.1912	21.0298	27.8766	21.5987	24.5608	25.7858	27.1933	24.4532	23.0797	0.0766746	-0.025105	0.0765564	0.236628	0.160071
NM_010312	Gnb2	222.302	220.31	204.349	169.221	383.734	415.909	366.947	312.499	221.306	186.785	399.822	339.723	-0.244665	-0.0707409	-0.853313	-0.862982	-0.00966855
NM_181315	Car5b	662.418	708.783	977.354	879.748	306.523	281.986	383.07	410.379	685.6	928.551	294.254	396.724	0.437613	0.129766	1.2203	1.22684	0.00654026
NM_001080981	Ddx23	16.2216	23.0315	15.8083	17.5827	42.3309	45.7626	54.8846	52.9468	19.6265	16.6955	44.0467	53.9157	-0.233347	0.0878015	-1.16623	-1.69125	-0.525017
NM_017397	Ddx20	6.65152	5.57662	8.00057	9.86583	7.62042	9.51677	11.0517	12.2442	6.11407	8.9332	8.56859	11.648	0.547043	0.13334	-0.486924	-0.382828	0.104097
NM_153065	Ddx27	18.9997	12.7116	18.3705	10.7089	42.161	41.3743	42.1122	38.4028	15.8557	14.5397	41.7677	40.2575	-0.125004	-0.0159933	-1.39739	-1.46926	-0.0718759
NM_001159502	Ddx24	43.8212	42.2908	52.5758	55.4724	50.2258	52.6754	53.1017	62.3647	43.056	54.0241	51.4506	57.7332	0.327388	0.0500352	-0.256973	-0.0957987	0.161174
NM_028038	Ddx28	8.55387	17.884	15.5073	6.95371	15.9307	15.6807	14.3989	13.6364	13.219	11.2305	15.8057	14.0177	-0.235184	-0.0521386	-0.257837	-0.319821	-0.0619835
NM_013462	Adrb3	103.163	120.665	79.2646	73.5038	1025.77	902.852	694.069	556.079	111.914	76.3842	964.31	625.074	-0.551048	-0.188285	-3.1071	-3.03268	0.0744212
NM_173763	Ccbl2	21.9879	24.0802	23.5548	35.7493	19.3134	17.8926	12.4387	16.7297	23.0341	29.6521	18.603	14.5842	0.364362	-0.105701	0.308232	1.02373	0.715494
NM_007566	Birc6	18.7415	18.4228	17.5682	17.8712	12.1831	10.8616	13.6299	12.87	18.5821	17.7197	11.5223	13.25	-0.0685616	0.0606744	0.68948	0.419362	-0.270118
NM_007464	Birc3	8.63312	3.05604	9.27466	12.4767	16.6231	17.43	25.1999	27.0621	5.84458	10.8757	17.0266	26.131	0.895933	0.186029	-1.54262	-1.26466	0.277959
NM_007465	Birc2	9.43578	11.2731	13.6849	14.3185	23.3312	25.9208	28.7464	30.6317	10.3544	14.0017	24.626	29.6891	0.435355	0.0812024	-1.24993	-1.08433	0.165607
NM_145582	Ctu1	4.12273	4.37822	3.01984	13.406	5.80855	5.99698	5.3092	4.51437	4.25048	8.21292	5.90277	4.91178	0.95027	-0.0798167	-0.473766	0.74165	1.21542
NM_172570	Trim47	9.00934	14.3515	11.4826	7.81224	33.7008	40.7976	40.4747	35.7757	11.6804	9.64743	37.2492	38.1252	-0.275874	0.0100952	-1.67312	-1.98253	-0.30941
NM_020267	Trim44	29.2673	23.9768	26.4605	32.6295	57.4344	47.6175	65.719	73.8439	26.6221	29.545	52.5259	69.7815	0.15029	0.123366	-0.980408	-1.23993	-0.259524
NM_145377	Trim41	4.58324	5.84072	6.8486	4.96781	38.4536	36.1976	42.7996	34.3627	5.21198	5.9082	37.3256	38.5811	0.180888	0.0143683	-2.84026	-2.7071	0.133158
NM_026908	Cab39l	25.6806	28.6357	28.5922	14.8456	34.0107	33.926	31.1813	32.4208	27.1581	21.7189	33.9684	31.8011	-0.322434	-0.0286328	-0.322807	-0.550125	-0.227318
NM_010781	Tpsb2	11.4923	8.32126	11.9382	20.3836	7.06544	4.03597	7.84189	8.68096	9.9068	16.1609	5.55071	8.26142	0.706016	0.172707	0.835748	0.968045	0.132297
NM_016742	Cdc37	130.186	111.574	82.3105	100.675	138.531	148.904	116.81	118.574	120.88	91.4928	143.718	117.692	-0.401846	-0.0867628	-0.24966	-0.363286	-0.113626
NM_016804	Mtx2	69.0649	80.3302	60.7069	42.7772	50.0432	60.5442	41.8687	56.1367	74.6976	51.742	55.2937	49.0027	-0.529725	-0.0524557	0.433946	0.0784755	-0.35547
NM_001161824	Mtx1	20.0787	19.9903	20.958	14.9624	31.56	35.5508	26.0417	30.3116	20.0345	17.9602	33.5554	28.1767	-0.157685	-0.0758723	-0.744057	-0.6497	0.0943576
NM_024471	Lias	36.3568	25.8768	45.5557	40.2459	44.9567	44.8241	43.0343	45.7397	31.1168	42.9008	44.8904	44.387	0.463311	-0.00489772	-0.528712	-0.0491319	0.47958
NM_001271465	Gfm2	18.9561	20.1308	15.3553	13.6978	18.8523	19.517	17.1495	21.0441	19.5435	14.5265	19.1846	19.0968	-0.427997	-0.00199334	0.0267337	-0.394642	-0.421375
NM_021502	Trappc2l	66.2261	56.0444	49.1161	40.378	75.6658	92.0891	65.3344	77.9826	61.1353	44.747	83.8775	71.6585	-0.450213	-0.0683774	-0.456278	-0.679347	-0.223068
NM_009415	Tpi1	655.908	769.796	519.726	562.482	444.186	500.277	322.606	307.354	712.852	541.104	472.231	314.98	-0.397696	-0.175872	0.594108	0.780646	0.186538
NM_001127233	Trp53	18.9334	22.9216	22.6333	16.4176	38.2525	42.801	35.9462	31.6101	20.9275	19.5255	40.5267	33.7781	-0.100044	-0.079106	-0.953474	-0.790734	0.16274
NM_001252518	Nono	97.6381	100.125	91.7225	79.3731	104.462	114.29	102.655	111.08	98.8813	85.5478	109.376	106.867	-0.208968	-0.0100766	-0.145525	-0.321019	-0.175494
NM_028022	Gatsl3	5.22904	11.1062	6.12831	7.55706	14.5503	21.3224	22.318	17.8509	8.1676	6.84269	17.9363	20.0844	-0.25535	0.0491264	-1.1349	-1.55344	-0.418545
NM_019832	Gkap1	18.9196	22.6036	24.945	17.0893	39.4842	36.8822	38.1129	49.6595	20.7616	21.0171	38.1832	43.8862	0.017649	0.0604553	-0.879021	-1.0622	-0.183179
NM_001012401	Hspb6	12.4386	16.9836	12.4952	23.1125	14.6458	20.0849	16.8682	13.3913	14.7111	17.8039	17.3653	15.1297	0.275288	-0.0598516	-0.239306	0.234805	0.47411
NM_001159589	Sirt1	11.1703	3.29516	11.6368	6.27802	9.53021	9.94443	10.3207	10.4727	7.23274	8.9574	9.73732	10.3967	0.308537	0.0284542	-0.428982	-0.214969	0.214014
NM_153056	Sirt7	4.30703	5.71743	7.57161	7.78071	44.9047	46.1149	41.0443	34.2616	5.01223	7.67616	45.5098	37.6529	0.614933	-0.0823064	-3.18265	-2.29431	0.888349
NM_178848	Sirt5	13.9563	8.89268	8.1782	16.1358	13.3709	13.9777	11.0917	7.73089	11.4245	12.157	13.6743	9.41129	0.0896598	-0.162256	-0.259339	0.369322	0.628661
NM_013560	Hspb1	175.084	160.313	182.979	179.315	182.677	211.449	236.782	216.579	167.699	181.147	197.063	226.681	0.111288	0.0608091	-0.232787	-0.323503	-0.0907156
NM_030704	Hspb8	82.3056	119.403	83.9721	108.329	109.645	100.517	100.26	101.39	100.854	96.1503	105.081	100.825	-0.0689095	-0.0179573	-0.0592282	-0.0684846	-0.00925645
NM_175309	Upk3b	270.592	206.367	209.378	154.009	81.4734	35.5763	49.8191	51.2782	238.48	181.694	58.5248	50.5486	-0.39236	-0.0636308	2.02675	1.84576	-0.180983
NM_010329	Pdpn	215.95	117.333	163.33	170.563	27.2413	28.2627	29.1956	37.5237	166.642	166.947	27.752	33.3596	0.00263809	0.0799264	2.58608	2.32321	-0.262872
NM_001122605	Dazap1	26.2988	35.0994	28.739	26.1942	67.5959	70.17	67.002	52.329	30.6991	27.4666	68.8829	59.6655	-0.160516	-0.0623881	-1.16595	-1.11922	0.0467327
NM_011873	Dazap2	63.4081	57.3279	67.7853	52.0108	143.421	150.305	158.141	160.277	60.368	59.8981	146.863	159.209	-0.0112745	0.0350573	-1.28261	-1.41034	-0.127732
NM_001102405	Acp5	872.441	1035.65	1153.01	1139.75	703.957	681.936	770.217	723.605	954.044	1146.38	692.946	746.911	0.264954	0.0325692	0.461312	0.618073	0.156761
NM_019800	Acp6	37.9723	38.4925	23.6673	26.9401	40.1246	40.0062	31.3977	36.5543	38.2324	25.3037	40.0654	33.976	-0.595447	-0.0715975	-0.0675621	-0.425167	-0.357605
NM_001277100	Add3	102.258	93.1746	75.8613	71.8233	53.5084	46.5257	48.3101	49.0832	97.7163	73.8423	50.0171	48.6967	-0.404152	-0.0116193	0.966179	0.600625	-0.365554
NM_001110239	Acp1	34.6131	26.1176	36.8294	27.6444	37.73	35.7088	32.9782	34.4982	30.3653	32.2369	36.7194	33.7382	0.0862882	-0.0367738	-0.274118	-0.0656697	0.208448
NM_007387	Acp2	55.2628	43.4722	65.9661	66.5554	36.3348	32.701	33.1358	39.0232	49.3675	66.2607	34.5179	36.0795	0.424592	0.0192163	0.516218	0.876975	0.360757
NM_001098231	Pdp1	11.0657	6.40988	5.3054	11.9942	10.9488	8.49194	11.6593	12.2465	8.73779	8.6498	9.72038	11.9529	-0.0146018	0.0897891	-0.153744	-0.466619	-0.312875
NM_001024606	Pdp2	9.76763	14.695	9.06255	9.41086	11.0094	10.559	7.06798	6.50118	12.2313	9.23671	10.7842	6.78458	-0.405129	-0.201265	0.181661	0.445119	0.263458
NM_027203	Leng1	7.73253	10.5579	7.76773	9.5787	22.178	21.6527	20.7286	18.5706	9.14524	8.67321	21.9153	19.6496	-0.0764536	-0.0473946	-1.26085	-1.17986	0.0809878
NM_175529	Leng9	2.9758	4.74032	2.61568	5.16079	6.91784	6.98259	6.70086	5.75026	3.85806	3.88824	6.95021	6.22556	0.0112395	-0.0478196	-0.849181	-0.679088	0.170093
NM_172736	Leng8	17.2915	15.2374	9.37804	11.9632	163.433	144.019	214.013	185.762	16.2644	10.6706	153.726	199.888	-0.608076	0.114039	-3.24057	-4.22747	-0.986905
NM_010950	Numbl	9.56062	6.85335	7.56326	5.18142	20.9122	24.6906	23.428	17.3659	8.20698	6.37234	22.8014	20.397	-0.365029	-0.0483963	-1.4742	-1.67846	-0.20426
NM_018881	Fmo2	67.9905	65.3274	72.5687	76.035	30.9044	32.1945	50.8665	56.3061	66.6589	74.3019	31.5495	53.5863	0.1566	0.230061	1.07918	0.471534	-0.607647
NM_010231	Fmo1	79.2263	118.424	123.06	124.694	166.975	177.718	153.579	178.363	98.8254	123.877	172.347	165.971	0.325954	-0.0163706	-0.802359	-0.422023	0.380336
NM_001161763	Fmo5	27.0815	29.3349	33.3258	32.8763	21.5196	20.691	20.2076	27.2119	28.2082	33.101	21.1053	23.7098	0.230762	0.0505358	0.418509	0.481395	0.0628859
NM_010442	Hmox1	36.9212	39.7391	67.5375	49.7536	45.5514	51.3978	76.001	63.0529	38.3301	58.6455	48.4746	69.527	0.613542	0.156639	-0.338751	-0.245552	0.0931987
NM_001136066	Hmox2	48.531	37.9246	50.7066	67.4909	56.3132	61.3138	60.2402	68.299	43.2278	59.0987	58.8135	64.2696	0.451168	0.0385287	-0.444188	-0.12101	0.323178
NM_001002927	Penk	163.532	118.253	139.959	135.272	116.413	116.68	152.483	149.892	140.892	137.616	116.547	151.187	-0.0339482	0.113015	0.273686	-0.135691	-0.409376
NM_001081319	C030046E11Rik	7.11111	7.12026	7.85782	9.24935	18.721	20.087	24.0414	23.6739	7.11568	8.55358	19.404	23.8577	0.265527	0.0897363	-1.44728	-1.47985	-0.0325708
NM_021355	Fmod	111.271	79.457	85.6641	88.1685	29.354	19.2142	26.5975	29.5088	95.3642	86.9163	24.2841	28.0532	-0.13382	0.0626601	1.97344	1.63146	-0.341972
NM_173788	Npr2	10.76	17.1403	13.0955	8.37336	48.8615	58.0671	68.2172	60.9367	13.9502	10.7344	53.4643	64.5769	-0.378033	0.0820133	-1.9383	-2.58877	-0.650476
NM_053181	Pdxdc1	45.8712	35.074	34.1913	42.1627	61.0349	55.34	55.1701	62.6853	40.4726	38.177	58.1875	58.9277	-0.0842405	0.00549002	-0.523764	-0.626242	-0.102478
NM_178759	Timd4	13.4572	13.398	13.3072	12.7631	13.509	10.2287	11.1407	8.61379	13.4276	13.0352	11.8689	9.87725	-0.0427919	-0.079773	0.178018	0.400227	0.222208
NM_027353	Cd2bp2	25.3059	26.8741	20.7605	27.4293	38.506	35.6034	44.3204	32.7627	26.09	24.0949	37.0547	38.5416	-0.114769	0.0170866	-0.506158	-0.677687	-0.17153
NM_028865	Mettl23	21.6502	9.07576	12.0191	17.2914	32.9916	32.2807	24.6525	27.5234	15.363	14.6552	32.6361	26.088	-0.0680449	-0.0972583	-1.08701	-0.831971	0.25504
NM_144533	Nmnat3	12.9425	18.7426	10.342	10.2025	11.6869	10.2689	9.61068	9.32167	15.8426	10.2723	10.9779	9.46618	-0.625047	-0.0643442	0.529205	0.117905	-0.4113
NM_025423	1110059E24Rik	18.5685	29.5788	29.3785	36.2278	20.4058	19.6597	22.5458	26.9105	24.0736	32.8031	20.0328	24.7281	0.446379	0.0914509	0.265094	0.407679	0.142586
NM_001081118	Phrf1	6.01232	7.93553	7.09663	10.0545	17.462	19.4164	26.4322	23.3353	6.97393	8.57557	18.4392	24.8837	0.298261	0.130174	-1.40273	-1.5369	-0.134166
NM_194348	Atg2a	8.75603	10.5812	10.6157	5.8908	17.8985	15.5518	19.4634	17.2405	9.66862	8.25326	16.7251	18.352	-0.228347	0.0403129	-0.790635	-1.1529	-0.362263
NM_029654	Atg2b	4.59546	4.65841	7.71144	6.33952	8.97612	8.66707	10.6677	10.5214	4.62693	7.02548	8.82159	10.5946	0.602541	0.0795362	-0.930983	-0.592656	0.338327
NM_001110330	Fiz1	3.46398	6.43762	2.02985	5.00618	17.4475	13.9598	15.9316	14.949	4.9508	3.51801	15.7037	15.4403	-0.492901	-0.00734456	-1.66537	-2.13387	-0.468502
XM_980604	Gm7866	69.5422	88.17	103.541	98.4521	197.057	201.231	161.67	134.105	78.8561	100.996	199.144	147.887	0.357009	-0.129236	-1.33652	-0.550195	0.786321
NM_138674	Pkhd1l1	29.4514	20.2611	22.9577	23.8866	3.3205	1.9074	3.82899	3.60124	24.8562	23.4222	2.61395	3.71511	-0.0857317	0.152675	3.2493	2.6564	-0.592906
NM_029576	Rab1b	308.16	312.797	255.749	273.428	237.481	236.448	196.181	207.168	310.479	264.589	236.964	201.675	-0.230742	-0.070032	0.389824	0.391723	0.00189923
NM_001113199	Naca	23.915	21.0472	21.2531	22.6277	35.6579	40.8521	40.4279	42.663	22.4811	21.9404	38.255	41.5454	-0.0351216	0.0358349	-0.766936	-0.921099	-0.154163
NM_010101	S1pr3	6.10668	9.72768	12.0772	14.8929	19.3584	19.6588	15.8405	15.7827	7.91718	13.4851	19.5086	15.8116	0.768307	-0.0912493	-1.30105	-0.229621	1.07143
NM_007901	S1pr1	18.1285	25.2682	36.517	32.7495	57.3086	92.0788	148.578	174.861	21.6984	34.6332	74.6937	161.72	0.674568	0.335478	-1.7834	-2.22327	-0.439867
NM_181070	Rab18	152.45	147.045	138.919	127.343	110.843	115.864	99.1136	111.078	149.748	133.131	113.353	105.096	-0.16969	-0.0328495	0.401705	0.341138	-0.0605663
NM_019651	Ptpn9	11.6853	11.6339	12.411	10.5549	27.4736	26.9593	30.2039	32.3647	11.6596	11.4829	27.2164	31.2843	-0.0220266	0.0604949	-1.22296	-1.44595	-0.222986
NM_026928	Fuom	37.6203	41.9493	51.2548	44.8547	31.8022	39.8311	22.424	28.3512	39.7848	48.0547	35.8167	25.3876	0.272461	-0.149464	0.151587	0.920556	0.768969
NM_021536	Rhot1	31.5743	23.3259	22.1221	21.8238	26.4977	26.8433	25.0532	29.5335	27.4501	21.973	26.6705	27.2933	-0.321082	0.0100244	0.0415632	-0.312819	-0.354382
NM_145999	Rhot2	7.91704	6.67668	6.54959	8.07656	33.3647	36.9807	33.3108	33.2066	7.29686	7.31307	35.1727	33.2587	0.00320302	-0.0243008	-2.26911	-2.18518	0.0839284
NM_010325	Got2	57.0492	54.5262	63.714	52.3789	35.7442	43.7889	40.4502	42.2797	55.7877	58.0464	39.7666	41.3649	0.0572603	0.0171144	0.488392	0.488799	0.000407476
NM_177682	Ccz1	19.2432	12.453	15.3287	10.429	43.5909	41.643	34.9149	38.8113	15.8481	12.8788	42.617	36.8631	-0.29931	-0.0629908	-1.42711	-1.51717	-0.090059
NM_026677	Rab13	28.5246	18.1754	33.8481	18.5508	37.3754	50.6069	34.6345	44.371	23.35	26.1995	43.9912	39.5028	0.166114	-0.0467378	-0.913791	-0.592417	0.321374
NM_024448	Rab12	35.5875	22.6757	29.1954	48.8599	61.6716	69.4173	65.47	65.0996	29.1316	39.0276	65.5445	65.2848	0.421911	-0.00172388	-1.16989	-0.742251	0.427637
NM_019933	Ptpn4	7.7981	11.9252	18.3698	14.8763	3.75749	2.54385	5.71549	4.52058	9.86162	16.623	3.15067	5.11803	0.753285	0.2107	1.64617	1.69952	0.0533551
NM_001033430	Jhdm1d	8.91116	7.34229	10.8038	13.3226	3.83144	1.40687	5.08773	4.15641	8.12673	12.0632	2.61916	4.62207	0.569867	0.246675	1.63357	1.384	-0.249569
NM_001001881	2510009E07Rik	23.2479	20.3681	12.2607	20.1589	19.6525	17.2964	16.1667	18.643	21.808	16.2098	18.4745	17.4049	-0.427992	-0.0259015	0.239326	-0.102623	-0.341949
XM_485792	Gm5576	13.3407	10.0664	9.87477	13.6991	1.92905	2.91335	1.70508	3.39196	11.7036	11.7869	2.4212	2.54852	0.0102403	0.022257	2.27315	2.20946	-0.0636959
XM_907802	LOC633406	14.5495	20.859	30.693	22.0784	12.6068	19.5679	17.6659	17.431	17.7042	26.3857	16.0873	17.5485	0.575661	0.0377551	0.138169	0.58841	0.450241
NM_001081378	Kidins220	19.6603	19.5096	19.9724	17.8165	26.2238	22.2959	30.6309	34.2848	19.5849	18.8945	24.2599	32.4579	-0.0517819	0.126432	-0.308825	-0.780605	-0.471779
NM_026487	Atad1	57.5435	85.2987	73.7621	90.0927	45.7728	41.623	37.7576	53.1259	71.4211	81.9274	43.6979	45.4417	0.197996	0.0169942	0.708787	0.850329	0.141542
NM_011952	Mapk3	37.9662	41.1254	44.0506	37.8598	156.3	189.036	164.949	152.01	39.5458	40.9552	172.668	158.479	0.0505205	-0.0372407	-2.12641	-1.95218	0.174231
NM_001038663	Mapk1	132.168	114.255	126.09	129.281	71.703	70.3363	70.9873	83.7813	123.211	127.686	71.0197	77.3843	0.051463	0.0372744	0.794844	0.722485	-0.0723598
NM_027418	Mapk6	12.4337	12.7783	26.0885	29.5624	71.2018	61.7474	148.49	135.709	12.606	27.8255	66.4746	142.099	1.1423	0.329936	-2.3987	-2.35242	0.0462736
NM_001163672	Mapk9	34.8374	43.4305	33.9499	26.2682	32.3306	30.0149	27.7538	31.0247	39.1339	30.1091	31.1727	29.3893	-0.378223	-0.025586	0.328136	0.0349087	-0.293228
NM_010466	Hoxc8	26.205	30.3589	19.8928	12.9108	116.551	100.38	86.5136	89.9959	28.282	16.4018	108.466	88.2548	-0.786026	-0.0895535	-1.93928	-2.42782	-0.488536
NM_019766	Ptges3	104.346	91.7066	90.1367	167.702	34.2187	36.2939	41.7025	41.3692	98.0261	128.919	35.2563	41.5359	0.395229	0.0711865	1.47529	1.63404	0.158753
NM_133783	Ptges2	18.7857	22.7429	17.1728	24.4344	43.9887	43.5423	34.6705	27.7335	20.7643	20.8036	43.7655	31.202	0.00272873	-0.146949	-1.07569	-0.584806	0.490884
NM_175730	Hoxc5	9.08689	16.5429	11.4103	14.0705	18.1065	21.1734	11.7497	10.2845	12.8149	12.7404	19.64	11.0171	-0.00840873	-0.251072	-0.615972	0.209663	0.825635
NM_001190846	Kat2b	9.03689	10.6401	7.94327	12.7763	35.8714	32.4366	43.1096	43.3522	9.83847	10.3598	34.154	43.2309	0.0744874	0.102352	-1.79555	-2.06107	-0.26552
NM_001038010	Kat2a	3.48392	3.32984	3.36854	5.28676	19.1433	20.6864	19.8433	17.0996	3.40688	4.32765	19.9148	18.4715	0.34513	-0.0326752	-2.54732	-2.09364	0.453675
NM_033578	Pcdhgb6	5.27992	2.96847	4.36796	4.03973	4.33208	4.04378	2.87974	3.60092	4.12419	4.20384	4.18793	3.24033	0.0275958	-0.11141	-0.0221248	0.375567	0.397692
NM_007992	Fbln2	155.211	127.768	139.548	153.36	86.1547	96.479	109.063	98.2059	141.49	146.454	91.3168	103.634	0.0497496	0.0549528	0.631745	0.498946	-0.1328
NM_010180	Fbln1	130.666	97.8741	90.0104	112.771	55.7484	46.0642	43.4051	37.3593	114.27	101.391	50.9063	40.3822	-0.17252	-0.100582	1.16653	1.32814	0.161606
NM_009270	Sqle	11.1043	16.8847	7.54223	8.75352	17.3873	22.6761	12.2572	14.9226	13.9945	8.14788	20.0317	13.5899	-0.780367	-0.168502	-0.517422	-0.738038	-0.220616
NM_011812	Fbln5	159.128	160.095	165.919	205.3	75.0195	96.8768	98.2773	102.953	159.611	185.609	85.9481	100.615	0.217709	0.0684262	0.893023	0.883425	-0.00959823
NM_010709	Eif2d	13.5982	9.99756	7.35545	11.3379	23.4325	23.2722	21.4758	25.4679	11.7979	9.34666	23.3524	23.4718	-0.336006	0.00221606	-0.985039	-1.32841	-0.343368
NM_022984	Retn	4623.11	6256.14	4750.51	4803.38	2633.3	3086.57	2261.04	2280.61	5439.63	4776.94	2859.93	2270.82	-0.18742	-0.100172	0.927527	1.07287	0.145345
NM_001005509	Eif2a	13.4172	19.7898	25.3342	20.4679	40.7478	41.3088	36.6413	44.8434	16.6035	22.901	41.0283	40.7424	0.463925	-0.00303716	-1.30513	-0.831116	0.474014
NM_001161624	Cdkn1c	24.8704	25.0911	12.3877	10.7829	31.3609	38.5491	25.0732	29.1553	24.9807	11.5853	34.955	27.1142	-1.10852	-0.110312	-0.484682	-1.22675	-0.742071
NM_009875	Cdkn1b	73.1154	74.5406	46.2724	72.9104	80.6591	67.3695	89.4221	72.3373	73.828	59.5914	74.0143	80.8797	-0.309065	0.0385242	-0.00363602	-0.440675	-0.437039
NM_001111099	Cdkn1a	94.1372	115.351	179.811	133.432	51.2669	47.6589	189.436	165.114	104.744	156.622	49.4629	177.275	0.580412	0.554368	1.08245	-0.178707	-1.26116
NM_001080797	G3bp2	142.529	158.357	173.708	131.12	91.3768	81.2273	83.5542	85.6328	150.443	152.414	86.302	84.5935	0.0187799	-0.00868386	0.801748	0.849375	0.047627
NM_023719	Txnip	1644.67	1565.89	2539.63	2311.07	1148.22	1151.13	1517	1691.26	1605.28	2425.35	1149.68	1604.13	0.595367	0.144663	0.481599	0.596405	0.114806
NM_001081959	Klc1	30.3929	40.8498	25.88	26.7663	63.4284	65.7713	76.8463	63.7766	35.6214	26.3232	64.5999	70.3115	-0.43641	0.0367945	-0.858787	-1.41743	-0.558639
NM_008451	Klc2	6.99689	4.4583	6.15015	6.0672	15.0827	15.4168	16.2704	14.2415	5.7276	6.10867	15.2498	15.2559	0.0929287	0.000175482	-1.41278	-1.32044	0.0923458
NM_029091	Klc4	7.46335	6.68745	4.92012	11.1232	20.0117	22.6247	22.346	22.534	7.0754	8.02166	21.3182	22.44	0.181088	0.0222726	-1.5912	-1.4841	0.1071
NM_211355	Smek1	11.9752	16.2707	12.3836	12.9801	21.0652	19.4519	26.2037	26.8835	14.123	12.6818	20.2585	26.5436	-0.155284	0.117352	-0.520484	-1.0656	-0.545118
NM_134034	Smek2	15.1452	15.7097	17.9562	12.2165	25.1592	22.5763	30.9468	27.0196	15.4274	15.0864	23.8677	28.9832	-0.0322529	0.0843356	-0.629563	-0.941973	-0.31241
NM_028595	Ms4a6c	33.1986	25.3843	45.5224	57.5749	9.26122	11.3999	33.7136	30.7925	29.2915	51.5486	10.3305	32.253	0.815453	0.494447	1.50356	0.676499	-0.827065
NM_027209	Ms4a6b	23.628	20.7011	48.8063	46.0991	12.7333	10.1419	29.7323	26.253	22.1646	47.4527	11.4376	27.9927	1.09823	0.38871	0.954473	0.761441	-0.193032
NM_026835	Ms4a6d	18.6735	18.5913	38.9824	48.0708	9.86594	9.51805	19.3238	20.0714	18.6324	43.5266	9.692	19.6976	1.22409	0.308	0.942944	1.14388	0.200932
NM_026598	Ebpl	30.7698	17.8236	33.193	33.3516	43.1548	41.623	27.4801	31.6207	24.2967	33.2723	42.3889	29.5504	0.453561	-0.156689	-0.802926	0.171144	0.97407
NM_028984	Mgme1	9.38842	17.6745	9.00246	14.8017	13.528	12.8221	10.9283	13.1939	13.5315	11.9021	13.175	12.0611	-0.185102	-0.0383644	0.0385089	-0.0191491	-0.057658
NM_001146318	Cnp	35.3496	41.3709	24.7306	34.406	24.8514	26.0111	20.8635	25.7896	38.3603	29.5683	25.4312	23.3265	-0.375563	-0.037517	0.593013	0.342078	-0.250935
NM_025680	Ctnnbl1	18.9737	17.1543	17.1283	25.5682	21.7831	21.2773	19.8114	19.5209	18.064	21.3482	21.5302	19.6661	0.241001	-0.0393291	-0.253245	0.118404	0.371649
NM_001206385	Mavs	24.1034	22.8546	25.222	21.1495	32.7466	32.1051	34.0806	30.0526	23.479	23.1858	32.4259	32.0666	-0.0181312	-0.00483856	-0.465776	-0.467834	-0.00205782
NM_001081357	Map4k3	14.1838	13.8647	11.0506	13.2775	32.7688	33.208	43.6243	43.043	14.0242	12.1641	32.9884	43.3337	-0.205297	0.118464	-1.23403	-1.83286	-0.598828
NM_201519	Map4k5	8.18386	6.51827	5.39511	7.39213	21.1149	23.0769	25.5196	28.5311	7.35107	6.39362	22.0959	27.0253	-0.201321	0.08746	-1.58775	-2.07961	-0.491857
NM_001252201	Map4k4	32.4146	32.4132	28.9078	34.878	92.705	99.458	95.5344	99.486	32.4139	31.8929	96.0815	97.5102	-0.0233779	0.00641025	-1.56765	-1.61232	-0.0446723
NM_172442	Dtx4	13.1244	16.4266	6.59207	6.09671	29.3216	24.4113	15.0043	16.4845	14.7755	6.34439	26.8665	15.7444	-1.21965	-0.232084	-0.862598	-1.31129	-0.44869
NM_001256098	Dtx2	23.1777	36.9211	38.0883	36.0453	64.8491	57.7449	50.1667	50.9211	30.0494	37.0668	61.297	50.5439	0.302792	-0.0837702	-1.02848	-0.44741	0.581071
NM_001162903	Ccdc71l	14.5406	16.8455	18.5905	17.1935	42.742	44.6345	51.0686	34.7386	15.693	17.892	43.6882	42.9036	0.189186	-0.00787062	-1.47712	-1.26179	0.215332
NM_028887	Smchd1	14.9732	10.5498	11.7691	15.6053	9.73654	9.12542	12.1732	11.6568	12.7615	13.6872	9.43098	11.915	0.101036	0.101537	0.436315	0.200051	-0.236264
NM_175930	Rapgef5	8.87018	5.08673	9.97982	11.5374	8.92305	11.6251	18.4855	23.7906	6.97845	10.7586	10.2741	21.138	0.624509	0.313322	-0.558028	-0.974354	-0.416325
NM_001252498	Rapgef6	6.66525	9.5557	3.51518	7.22452	2.67636	1.90728	3.53146	3.21988	8.11047	5.36985	2.29182	3.37567	-0.594905	0.16818	1.82329	0.669708	-1.15359
NM_054050	Rapgef1	6.91591	13.1353	8.41703	6.91958	48.176	52.596	64.1247	64.5579	10.0256	7.6683	50.386	64.3413	-0.386713	0.10618	-2.32933	-3.06877	-0.739435
NM_001099624	Rapgef2	5.99501	6.46921	6.11943	7.96534	14.6722	16.1311	16.4367	16.5545	6.23211	7.04238	15.4017	16.4956	0.176343	0.0297997	-1.3053	-1.22795	0.0773508
NM_001177811	Rapgef3	9.21484	12.6542	6.14459	8.26597	30.9574	40.3257	64.6766	52.4362	10.9345	7.20528	35.6416	58.5564	-0.601762	0.215618	-1.70467	-3.0227	-1.31803
NM_030131	Cnih4	37.2522	42.8575	49.1161	40.378	50.7354	60.1096	45.2315	62.786	40.0548	44.747	55.4225	54.0088	0.159815	-0.0112222	-0.468496	-0.271402	0.197094
NM_011340	Serpinf1	311.426	304.267	255.489	267.045	191.743	246.85	181.045	189.361	307.847	261.267	219.296	185.203	-0.236687	-0.0733838	0.48933	0.496419	0.00708895
NM_001114085	Nde1	17.2884	11.5956	12.7968	13.8077	27.8832	30.2035	32.341	32.8796	14.442	13.3022	29.0433	32.6103	-0.118602	0.0503077	-1.00794	-1.29366	-0.28572
NM_029612	Slamf9	13.1539	11.2827	13.3409	8.77395	16.6794	18.6754	16.5299	19.1612	12.2183	11.0574	17.6774	17.8456	-0.144035	0.00411083	-0.53286	-0.690551	-0.157691
NM_027859	Rnf215	16.7491	18.1914	16.0606	8.25206	25.4215	27.6676	32.2699	25.5978	17.4702	12.1563	26.5446	28.9338	-0.523193	0.0374307	-0.603516	-1.25105	-0.647535
NM_178709	Rnf214	10.8069	6.19739	6.83936	7.49679	12.8812	12.1842	14.1238	17.0403	8.50216	7.16807	12.5327	15.582	-0.246245	0.0945794	-0.559795	-1.12023	-0.560431
NM_207110	Rnf216	10.1569	10.6178	9.20676	7.56882	19.6542	19.2552	18.6389	19.1973	10.3874	8.38779	19.4547	18.9181	-0.30847	-0.0121454	-0.905283	-1.17341	-0.268124
XM_001477846	Rnf213	14.9957	11.9878	14.9319	18.9529	11.3083	9.65884	16.2104	14.4242	13.4917	16.9424	10.4836	15.3173	0.328564	0.164674	0.363946	0.145476	-0.21847
NM_001081022	D430042O09Rik	2.33297	1.42936	3.31258	3.50132	6.56125	6.6502	10.3799	9.81379	1.88117	3.40695	6.60573	10.0969	0.856854	0.184266	-1.81209	-1.56735	0.244736
XM_003086365	LOC100504912	88.6856	117.727	86.6146	74.7655	104.125	97.2811	112.033	83.7813	103.206	80.6901	100.703	97.907	-0.355068	-0.0122288	0.0354242	-0.279021	-0.314445
NM_001110338	Gprc5c	12.4628	11.4937	8.0718	8.53171	10.3967	14.4528	9.26763	12.4214	11.9782	8.30175	12.4248	10.8445	-0.528927	-0.0590772	-0.0528027	-0.38548	-0.332677
NM_001195774	Gprc5b	30.8944	33.5546	39.4991	39.5751	54.7554	54.0477	58.9029	58.3417	32.2245	39.5371	54.4016	58.6223	0.295051	0.0324514	-0.755491	-0.568242	0.18725
NM_016881	Pmm2	48.8367	51.2306	53.3965	46.4791	31.4663	33.7439	26.033	36.3666	50.0337	49.9378	32.6051	31.1998	-0.00276759	-0.0191342	0.617799	0.678594	0.060795
NM_013872	Pmm1	59.4239	45.5769	38.6908	28.6267	83.0251	88.643	48.1015	49.5458	52.5004	33.6587	85.834	48.8237	-0.641347	-0.245029	-0.709222	-0.5366	0.172622
NM_001141931	Rbms1	51.0934	35.5363	46.8078	48.3605	65.0915	65.4835	81.1809	78.4277	43.3148	47.5842	65.2875	79.8043	0.13562	0.0871961	-0.591946	-0.745985	-0.154039
NM_001172126	Rbms3	14.9508	10.7172	8.54199	16.2053	9.63694	5.98952	7.09628	6.21137	12.834	12.3737	7.81323	6.65383	-0.0527008	-0.0697593	0.715982	0.895017	0.179035
NM_001039080	Rbms2	46.3238	58.2567	72.1491	82.8037	166.6	169.998	179.234	200.698	52.2902	77.4764	168.299	189.966	0.567215	0.0525945	-1.68642	-1.29392	0.3925
NM_021528	Chst12	55.7895	43.8866	39.9569	34.3414	78.3112	80.0189	52.7623	48.4454	49.8381	37.1492	79.165	50.6039	-0.423918	-0.19435	-0.667616	-0.445918	0.221698
NM_029935	Chst15	7.20479	7.37802	9.04698	16.7343	17.9453	18.8496	38.0597	34.4075	7.29141	12.8906	18.3975	36.2336	0.822054	0.294353	-1.33524	-1.491	-0.155766
NM_028117	Chst14	13.813	24.4483	19.5611	19.9627	19.1369	17.1281	15.0776	13.494	19.1307	19.7619	18.1325	14.2858	0.0468352	-0.103553	0.0773107	0.468141	0.390831
NM_172870	Bnc2	6.43784	8.0258	6.15081	5.46106	5.91543	4.52542	4.81985	5.35465	7.23182	5.80594	5.22042	5.08725	-0.31683	-0.0112229	0.470192	0.190644	-0.279548
NM_013632	Pnp	324.308	244.793	271.027	263.91	136.654	137.632	135.921	135.554	284.55	267.469	137.143	135.737	-0.0893133	-0.00447427	1.053	0.978551	-0.0744501
NM_008891	Pnn	11.9332	7.60365	16.0833	10.3476	72.7996	83.4333	107.396	101.921	9.76844	13.2155	78.1164	104.659	0.436026	0.127033	-2.99943	-2.98539	0.0140311
NM_010378	H2-Aa	802.957	640.435	649.362	783.665	528.122	501.108	583.253	582.552	721.696	716.513	514.615	582.903	-0.0103972	0.0541137	0.487897	0.297738	-0.190159
NM_212433	Fbxo3	52.9189	46.9384	60.7864	61.2701	48.6744	45.7729	48.456	50.1991	49.9287	61.0283	47.2237	49.3275	0.289609	0.0189297	0.0803578	0.307084	0.226726
NM_134099	Fbxo4	14.2401	17.9083	16.4695	22.7463	33.104	32.0627	38.2207	40.9855	16.0742	19.6079	32.5833	39.6031	0.286685	0.0847336	-1.01938	-1.01418	0.00520633
NM_001163707	Fbxo6	34.2167	37.3753	24.0607	36.0281	33.2636	35.668	34.0999	24.1804	35.796	30.0444	34.4658	29.1402	-0.252703	-0.0728965	0.0546327	0.044087	-0.0105457
NM_153195	Fbxo7	9.38353	7.03414	9.70348	7.17945	13.9982	18.8749	19.375	20.4787	8.20884	8.44147	16.4365	19.9268	0.0403158	0.0836279	-1.00166	-1.23915	-0.23749
NM_015791	Fbxo8	22.6055	17.2846	23.8439	15.6815	42.0409	38.8119	33.1367	37.7409	19.9451	19.7627	40.4264	35.4388	-0.013255	-0.0571855	-1.01926	-0.842552	0.176711
NM_001081490	Fbxo9	11.8878	14.7286	8.70764	12.8853	46.0592	51.4984	41.6986	39.434	13.3082	10.7965	48.7788	40.5663	-0.301756	-0.0800659	-1.87394	-1.90972	-0.0357824
NM_009302	Swap70	16.2868	27.5165	16.4849	17.1184	21.2778	24.7149	30.9433	31.8531	21.9017	16.8017	22.9963	31.3982	-0.382437	0.135247	-0.0703621	-0.902078	-0.831716
NM_008209	Mr1	50.7599	39.0815	27.5139	33.0115	24.8518	25.54	17.7427	23.377	44.9207	30.2627	25.1959	20.5599	-0.569842	-0.0883097	0.834192	0.557708	-0.276484
NM_013737	Pla2g7	55.0987	52.2439	86.4836	112.334	25.2294	22.6177	47.207	47.6578	53.6713	99.4089	23.9235	47.4324	0.889223	0.297249	1.16572	1.0675	-0.0982179
NM_001042675	Rbpms	55.0155	79.2908	67.931	65.3109	63.6704	75.903	69.9806	62.2665	67.1532	66.621	69.7867	66.1235	-0.0114791	-0.0234166	-0.0554968	0.0108125	0.0663093
NM_153194	Zfp740	17.1956	23.4787	17.2738	21.3011	35.3022	37.9587	63.9922	52.6897	20.3371	19.2875	36.6304	58.341	-0.0764536	0.202131	-0.848926	-1.59685	-0.74792
NM_010946	Ntan1	26.9821	17.7854	15.5386	10.0849	51.9105	58.0407	50.3234	47.4641	22.3837	12.8117	54.9756	48.8938	-0.804985	-0.0509166	-1.29634	-1.93219	-0.635844
NM_008224	Hcfc1	11.1626	11.4792	12.9167	8.27035	20.2162	18.5587	24.0502	21.3242	11.3209	10.5935	19.3875	22.6872	-0.0958055	0.068259	-0.776139	-1.0987	-0.322557
NM_026401	Mrp63	50.6775	49.3332	24.747	30.5165	73.185	81.3697	69.6125	45.6989	50.0054	27.6318	77.2773	57.6557	-0.855754	-0.12721	-0.627962	-1.06113	-0.433172
NM_199322	Dot1l	5.06556	4.18404	4.28763	5.28725	34.8519	27.9436	35.9095	30.1265	4.6248	4.78744	31.3978	33.018	0.0498634	0.0218518	-2.7632	-2.78593	-0.0227267
NM_026620	Fam98b	20.1819	22.5042	18.9222	14.5835	22.4632	24.6405	17.9702	21.1891	21.3431	16.7529	23.5518	19.5796	-0.349359	-0.0802204	-0.142073	-0.224946	-0.0828728
NM_133747	Fam98a	19.0582	12.5007	15.2737	15.7968	16.2292	19.5687	18.6856	21.2297	15.7795	15.5353	17.899	19.9576	-0.0225014	0.0472812	-0.181827	-0.361393	-0.179566
NM_001081116	Arhgef17	1.96664	1.11885	1.60517	1.52261	12.9734	12.6822	13.0559	12.1336	1.54274	1.56389	12.8278	12.5947	0.0196411	-0.00796337	-3.0557	-3.00961	0.0460948
NM_133962	Arhgef18	11.8826	17.5765	11.4393	11.653	17.2199	18.0132	16.8637	16.5649	14.7295	11.5462	17.6165	16.7143	-0.351296	-0.022832	-0.258218	-0.533667	-0.275449
NM_023721	Atp6v1d	81.6964	72.5059	77.9648	48.0708	62.6487	65.6245	66.9892	66.3034	77.1011	63.0178	64.1366	66.6463	-0.290993	0.0166699	0.265604	-0.0807655	-0.346369
NM_025381	Atp6v1f	82.1255	96.1929	72.1869	73.3077	173.561	184.202	145.575	147.026	89.1592	72.7473	178.882	146.301	-0.29349	-0.0873194	-1.00455	-1.00797	-0.00342091
NM_007508	Atp6v1a	106.697	111.818	97.8983	82.1724	53.8011	53.1627	45.5599	53.4428	109.258	90.0353	53.4819	49.5014	-0.279173	-0.0335895	1.03061	0.863023	-0.167591
NM_133826	Atp6v1h	146.417	142.798	135.527	115.302	80.3262	84.6506	72.2991	80.6056	144.607	125.415	82.4884	76.4524	-0.205435	-0.0330018	0.809879	0.714074	-0.0958051
NM_001081232	D5Ertd579e	7.86435	13.8463	8.0041	7.17831	39.2325	36.6284	38.3326	35.6321	10.8553	7.5912	37.9304	36.9823	-0.516	-0.0109937	-1.80495	-2.28444	-0.47948
XM_003086388	Gm12854	765.483	1138.41	869.969	570.428	380.422	447.931	332.04	336.859	951.945	720.198	414.176	334.449	-0.402483	-0.0928552	1.20063	1.10661	-0.0940247
NM_011062	Pdpk1	14.9776	22.2132	20.4285	16.7941	16.2631	11.158	20.067	21.856	18.5954	18.6113	13.7106	20.9615	0.00123455	0.184367	0.439654	-0.171564	-0.611218
NM_001167763	Ift122	10.5094	11.2905	7.7338	10.0667	10.4853	9.65134	9.55014	10.0122	10.8999	8.90024	10.0683	9.78117	-0.292404	-0.0125657	0.114499	-0.136163	-0.250662
NM_011490	Stau1	37.934	44.3763	44.8051	26.9831	43.4663	50.9674	49.3307	58.9848	41.1552	35.8941	47.2168	54.1577	-0.197327	0.0595637	-0.198228	-0.593421	-0.395193
NM_025303	Stau2	2.02605	3.22741	4.89737	4.3921	7.81424	7.68182	8.05098	7.34065	2.62673	4.64473	7.74803	7.69582	0.82233	-0.00293648	-1.56056	-0.728478	0.832085
NM_009005	Rab7	395.297	388.014	357.247	419.414	277.096	278.806	290.993	285.905	391.656	388.33	277.951	288.449	-0.0123008	0.0161009	0.494755	0.428969	-0.0657867
NM_032396	Kremen1	9.15357	12.6371	9.655	14.5517	16.5076	13.6205	18.1869	16.2728	10.8953	12.1034	15.064	17.2299	0.151699	0.0583408	-0.467399	-0.509504	-0.0421051
NM_030732	Tbl1xr1	13.479	7.15715	13.8224	15.8275	11.0383	8.43731	12.7706	12.6974	10.3181	14.825	9.73782	12.734	0.522855	0.116503	0.083503	0.219344	0.135841
NM_016865	Htatip2	30.4079	55.1196	42.3961	18.1845	46.7568	54.1581	42.1295	37.2812	42.7637	30.2903	50.4574	39.7053	-0.497532	-0.104077	-0.23868	-0.390477	-0.151797
NM_176933	Dusp4	34.8019	30.0289	22.9427	25.1481	41.0649	32.3657	17.6068	17.3727	32.4154	24.0454	36.7153	17.4898	-0.430919	-0.322063	-0.179702	0.459249	0.638951
NM_026268	Dusp6	35.5947	43.4305	23.9646	22.9847	34.8914	54.8286	32.6024	31.0247	39.5126	23.4747	44.86	31.8135	-0.751208	-0.149247	-0.183117	-0.438536	-0.25542
NM_013642	Dusp1	14.1511	28.8038	41.4619	40.9027	96.3651	124.069	239.857	223.012	21.4775	41.1823	110.217	231.434	0.939202	0.32218	-2.35945	-2.49051	-0.131056
NM_028207	Dusp3	112.091	143.837	125.894	131.621	84.5562	95.3346	104.825	97.7699	127.964	128.758	89.9454	101.297	0.00892198	0.0516196	0.508616	0.346061	-0.162554
NM_001045489	Mfge8	583.293	711.169	611.553	823.89	350.914	408.07	304.65	331.46	647.231	717.721	379.492	318.055	0.149143	-0.0767003	0.770212	1.17415	0.403936
NM_145970	Cc2d1a	11.3333	7.80688	4.30778	8.63216	13.7235	14.1555	14.4032	11.6009	9.57008	6.46997	13.9395	13.0021	-0.564771	-0.0302332	-0.542573	-1.00691	-0.464338
NM_177870	Slc5a6	16.3957	20.3137	62.0495	36.5301	25.8912	19.0273	53.7907	60.6359	18.3547	49.2898	22.4593	57.2133	1.42514	0.406101	-0.291165	-0.21506	0.0761051
NM_008521	Ltc4s	126.619	143.634	160.199	162.197	180.422	181.711	180.846	151.251	135.126	161.198	181.066	166.049	0.254521	-0.0376025	-0.422209	-0.0427752	0.379434
NM_177783	Ubr3	23.8623	24.3664	25.8148	23.8749	32.1004	22.8265	27.589	29.4986	24.1143	24.8449	27.4635	28.5438	0.0430573	0.0167564	-0.187623	-0.200229	-0.0126062
NM_146078	Ubr2	21.2383	19.4073	20.26	21.0574	21.955	21.0825	31.512	33.3407	20.3228	20.6587	21.5187	32.4264	0.0236475	0.178081	-0.0824933	-0.650419	-0.567926
NM_009461	Ubr1	13.8139	14.6699	18.7914	19.6074	9.38369	7.55282	11.5812	10.9632	14.2419	19.1994	8.46825	11.2722	0.430923	0.124215	0.750004	0.768293	0.0182894
NM_025666	Ubr7	31.2364	32.451	22.6812	20.6088	18.5126	20.5	21.7369	22.8316	31.8437	21.645	19.5063	22.2842	-0.556971	0.0578232	0.707069	-0.0419869	-0.749056
NM_001112721	Ubr5	26.7038	25.7206	32.297	30.0663	32.5266	27.8407	42.2033	41.8607	26.2122	31.1817	30.1836	42.032	0.250459	0.143809	-0.203526	-0.43079	-0.227264
NM_001160319	Ubr4	18.691	20.1751	23.0987	23.8273	25.363	23.7488	30.5467	31.007	19.433	23.463	24.5559	30.7768	0.271877	0.0980679	-0.337559	-0.391457	-0.0538973
NM_001163243	Fis1	166.683	126.438	141.279	172.066	158.518	192.491	153.323	157.593	146.56	156.672	175.504	155.458	0.0962569	-0.0526748	-0.260013	0.011226	0.271239
NM_020581	Angptl4	670.069	722.059	893.986	865.144	628.32	635.348	908.07	846.382	696.064	879.565	631.834	877.226	0.337571	0.142509	0.139675	0.0038419	-0.135833
NM_011923	Angptl2	100.709	105.395	94.6971	83.7732	100.354	101.282	107.027	105.561	103.052	89.2351	100.818	106.294	-0.207688	0.022972	0.031619	-0.25238	-0.283999
NM_025613	Eid1	110.43	77.862	92.2925	74.5649	125.489	115.521	96.3167	96.1999	94.1461	83.4287	120.505	96.2583	-0.174358	-0.0975673	-0.356121	-0.206367	0.149753
NM_001256515	AI837181	19.0932	17.7419	18.1811	34.4921	39.342	38.928	47.4195	36.8945	18.4175	26.3366	39.135	42.157	0.515991	0.0323047	-1.08738	-0.678704	0.408677
NM_023281	Sdha	437.488	429.501	461.759	400.664	350.528	352.544	310.961	329.999	433.494	431.211	351.536	320.48	-0.00761827	-0.040169	0.30234	0.428161	0.12582
NM_025321	Sdhc	415.686	390.789	435.762	313.919	239.066	259.35	193.691	201.47	403.237	374.84	249.208	197.581	-0.105354	-0.100817	0.69428	0.923834	0.229554
NM_023374	Sdhb	427.439	402.345	341.556	385.718	261.491	259.11	189.177	196.807	414.892	363.637	260.301	192.992	-0.190238	-0.129936	0.672556	0.913957	0.241401
NM_025848	Sdhd	365.687	392.194	361.214	372.824	231.083	227.675	183.042	183.654	378.94	367.019	229.379	183.348	-0.0461162	-0.097278	0.724236	1.00127	0.277034
NM_001201569	Atp9b	12.856	10.8418	11.7433	15.3009	27.3824	24.9941	29.6612	33.3664	11.8489	13.5221	26.1883	31.5138	0.190564	0.0803943	-1.14417	-1.22067	-0.0764998
NM_015731	Atp9a	35.8668	37.7965	27.4036	29.3068	96.6735	107.055	69.009	72.9855	36.8316	28.3552	101.864	70.9972	-0.377333	-0.156781	-1.46763	-1.32415	0.143482
NM_016843	Atxn10	242.461	207.151	239.826	222.628	128.423	130.676	116.309	128.696	224.806	231.227	129.55	122.503	0.0406264	-0.0242915	0.795175	0.916496	0.121321
NM_025575	Sys1	18.45	38.207	27.5692	35.9965	100.598	93.9754	60.6888	67.3816	28.3285	31.7829	97.2867	64.0352	0.165997	-0.181635	-1.77999	-1.01061	0.769375
NM_011342	Sec22b	134.026	151.583	90.7111	116.218	76.7596	86.6755	73.6741	83.9108	142.805	103.464	81.7175	78.7925	-0.46491	-0.0158304	0.805326	0.393003	-0.412323
NM_133704	Sec22a	21.6083	25.4416	27.2512	20.3664	20.8476	23.6577	20.1182	19.4249	23.5249	23.8088	22.2526	19.7716	0.0173053	-0.0513401	0.0802141	0.268067	0.187853
NM_019912	Ube2d2a	107.66	130.961	101.513	118.815	125.758	138.352	122.293	121.795	119.31	110.164	132.055	122.044	-0.115068	-0.0342386	-0.146421	-0.147751	-0.00132982
NM_177325	Tsr1	7.19327	8.021	11.381	7.79685	14.0618	15.7466	14.2127	14.4558	7.60713	9.5889	14.9042	14.3343	0.334013	-0.0169337	-0.970295	-0.580029	0.390266
NM_001163718	Tsr3	18.2558	23.2645	12.0349	17.8088	19.4834	19.3286	18.3374	16.7563	20.7601	14.9218	19.406	17.5468	-0.47639	-0.0437374	0.0973124	-0.233785	-0.331097
NM_001164578	Tsr2	17.7271	16.4724	15.5818	25.6193	18.1075	20.9247	18.9152	21.1237	17.0997	20.6006	19.5161	20.0194	0.268709	0.0110597	-0.190689	0.0412813	0.23197
NM_008630	Mt2	206.241	253.866	1095.93	741.767	197.128	205.887	811.268	681.12	230.053	918.849	201.508	746.194	1.99786	0.56856	0.191135	0.300278	0.109143
NM_001081102	Whsc1	5.28749	4.04292	5.20533	5.50191	7.91146	8.62428	10.9725	11.0346	4.6652	5.35362	8.26787	11.0035	0.198574	0.124138	-0.825576	-1.03938	-0.213805
NM_013602	Mt1	998.393	978.131	2410.23	1818.85	529.968	511.029	1294.51	1003.56	988.262	2114.54	520.498	1149.04	1.09738	0.343915	0.925	0.879918	-0.0450822
NM_019411	Ppp2ca	297.761	295.893	280.598	248.889	191.151	205	191.847	213.016	296.827	264.743	198.075	202.431	-0.165029	0.00944649	0.583573	0.387164	-0.19641
NM_017374	Ppp2cb	74.6737	87.7271	67.2778	76.8925	80.4844	89.0784	83.8685	96.8581	81.2004	72.0852	84.7814	90.3633	-0.171785	0.0276914	-0.0622608	-0.326034	-0.263773
NM_033374	Dock2	14.7001	11.0788	15.6999	17.8182	12.2596	8.97835	15.1445	13.5309	12.8895	16.759	10.619	14.3377	0.378746	0.130395	0.279546	0.22513	-0.0544162
NM_001159405	Llgl1	6.52809	4.3329	2.62995	4.71724	17.1303	17.902	19.6959	14.7695	5.4305	3.6736	17.5162	17.2327	-0.563892	-0.00708595	-1.68953	-2.22988	-0.540353
NM_027823	Arhgap42	4.1211	4.92355	5.1317	4.4669	3.48375	4.32398	7.58156	8.22882	4.52233	4.7993	3.90386	7.90519	0.0857584	0.306418	0.212162	-0.719976	-0.932139
NM_001159288	Morc2a	13.742	11.6153	10.8464	12.1592	19.4995	19.7017	23.2792	23.1401	12.6787	11.5028	19.6006	23.2097	-0.140413	0.0733992	-0.628496	-1.01274	-0.38424
NM_008913	Ppp3ca	34.3535	35.3056	36.0405	57.6558	34.8955	42.334	34.1279	48.5022	34.8295	46.8482	38.6147	41.315	0.427682	0.0293552	-0.148841	0.181325	0.330166
NM_008914	Ppp3cb	25.2941	26.2777	18.3665	20.2644	40.0917	33.5937	33.9896	35.7014	25.7859	19.3154	36.8427	34.8455	-0.416829	-0.0242052	-0.514798	-0.851219	-0.336421
NM_001165992	Arfrp1	35.8326	61.6461	31.4962	37.2857	28.4734	40.3992	33.857	35.7282	48.7394	34.3909	34.4363	34.7926	-0.503058	0.00447027	0.501156	-0.0167523	-0.517908
NM_024406	Fabp4	42435.8	43706.3	55252.5	58335.8	26434.6	32248.8	37985.3	38627.4	43071	56794.1	29341.7	38306.4	0.399024	0.115786	0.553766	0.568158	0.0143918
NM_010634	Fabp5	933.197	1215.03	556.206	942.219	514.208	769.409	593.588	694.129	1074.11	749.213	641.808	643.859	-0.519697	0.00138505	0.74293	0.218631	-0.524298
NM_020580	Nelfcd	22.4726	16.3425	23.6177	18.0039	28.5989	31.3142	27.5018	29.4533	19.4075	20.8108	29.9565	28.4776	0.100716	-0.0219891	-0.626254	-0.452492	0.173762
NM_019879	Suclg1	146.748	128.836	131.921	121.104	134.626	150.91	113.756	130.344	137.792	126.512	142.768	122.05	-0.123214	-0.0680919	-0.0511814	0.0518008	0.102982
NM_177683	Vgll4	31.149	35.2135	44.1604	47.9212	37.1616	41.1166	43.0339	40.9684	33.1813	46.0408	39.1391	42.0012	0.472545	0.0306502	-0.238242	0.132484	0.370727
NM_016714	Nup50	19.2011	23.6799	15.2442	16.1127	17.6715	17.0151	25.0232	21.7831	21.4405	15.6785	17.3433	23.4032	-0.451558	0.130143	0.305962	-0.577921	-0.883883
NM_183392	Nup54	13.0185	16.2297	16.4183	18.4055	18.1824	18.1406	19.3684	20.5625	14.6241	17.4119	18.1615	19.9654	0.251725	0.0411268	-0.312533	-0.197428	0.115105
NM_001163263	Rnf20	13.6559	14.1869	15.3955	14.8017	22.8369	22.8089	22.6759	26.9615	13.9214	15.0986	22.8229	24.8187	0.117114	0.0364077	-0.71318	-0.71701	-0.00382949
NM_001039878	Strn4	9.58811	18.9391	7.75356	9.97693	46.9294	49.1665	49.7848	45.5776	14.2636	8.86524	48.048	47.6812	-0.686105	-0.00332784	-1.75214	-2.42719	-0.67505
NM_001172098	Strn3	29.2024	32.9503	19.9643	23.7395	41.1435	36.2109	37.5168	38.0112	31.0764	21.8519	38.6772	37.764	-0.508058	-0.0103766	-0.315665	-0.789252	-0.473587
NM_133224	Atp13a1	18.0556	11.8882	13.7545	15.6565	25.7948	26.3155	30.1342	26.8882	14.9719	14.7055	26.0551	28.5112	-0.0259027	0.0391218	-0.799313	-0.955176	-0.155862
NM_001128094	Atp13a3	13.2715	18.4983	11.0405	9.76129	21.4363	14.8855	25.0607	24.2254	15.8849	10.4009	18.1609	24.643	-0.610948	0.132557	-0.193181	-1.24447	-1.05129
NM_029097	Atp13a2	5.93091	7.87307	5.6476	8.03571	34.6256	33.059	32.5695	29.4631	6.90199	6.84165	33.8423	31.0163	-0.0126677	-0.0378701	-2.29374	-2.18061	0.113134
NM_008861	Pkd2	13.4558	14.7659	12.353	13.6125	33.4291	34.0547	38.1549	38.655	14.1108	12.9828	33.7419	38.4049	-0.120207	0.056217	-1.25774	-1.56469	-0.306956
NM_013630	Pkd1	6.26076	8.7935	8.63927	5.69156	26.2349	23.6367	29.6789	26.8366	7.52713	7.16541	24.9358	28.2578	-0.0710494	0.0543146	-1.72805	-1.97952	-0.251479
NM_008160	Gpx1	675.086	559.382	1006.62	913.499	1536.05	1372.34	1957.06	1693.63	617.234	960.059	1454.2	1825.35	0.637306	0.0987217	-1.23633	-0.926974	0.30936
NM_008161	Gpx3	358.336	333.144	353.082	232.213	1136.21	873.772	744.624	879.458	345.74	292.647	1004.99	812.041	-0.240525	-0.0925847	-1.53942	-1.47239	0.0670344
NM_008162	Gpx4	813.043	945.733	809.766	748.124	2152.14	2373.83	1461.1	1514.56	879.388	778.945	2262.99	1487.83	-0.174979	-0.182129	-1.36366	-0.933618	0.43004
NM_024198	Gpx7	43.3574	17.2666	46.2769	50.3523	43.8515	43.6456	44.782	42.4891	30.312	48.3146	43.7485	43.6355	0.67257	-0.00112308	-0.529344	0.146956	0.6763
NM_027127	Gpx8	103.396	83.4508	50.8947	65.7488	109.839	101.977	75.4781	81.2506	93.4234	58.3218	105.908	78.3643	-0.67975	-0.130811	-0.180958	-0.426163	-0.245205
NM_153176	Spg7	19.2289	19.4388	18.527	13.6277	51.1096	58.4101	48.4913	39.7291	19.3338	16.0774	54.7599	44.1102	-0.266096	-0.0939232	-1.50199	-1.45608	0.0459101
XM_001477326	Gm14535	13.2727	21.1428	17.4997	33.5682	37.8675	41.7782	39.0682	52.1496	17.2077	25.5339	39.8228	45.6089	0.569358	0.0589175	-1.21054	-0.8369	0.373639
NM_026201	Ccar1	13.6122	15.6604	15.9532	14.2079	23.1206	25.2105	30.5516	31.3693	14.6363	15.0806	24.1655	30.9604	0.0431379	0.107611	-0.723397	-1.03774	-0.314338
XM_890719	Gm12271	20.9963	26.757	16.6099	40.9646	7.09966	4.80653	6.02578	6.89725	23.8767	28.7872	5.9531	6.46152	0.269828	0.0355916	2.00389	2.15548	0.151595
NM_139229	Cog8	11.2792	15.0926	14.2765	17.605	22.979	26.4663	22.6096	21.1851	13.1859	15.9408	24.7226	21.8973	0.273723	-0.0527035	-0.906835	-0.458035	0.4488
NM_177381	Cog3	6.27863	6.66772	4.90561	9.07395	10.6889	9.78176	12.7828	14.4915	6.47318	6.98978	10.2353	13.6372	0.110773	0.124622	-0.661014	-0.964228	-0.303213
NM_029746	Cog2	20.1479	27.6895	20.4876	23.1231	37.0694	33.0661	30.176	27.4055	23.9187	21.8053	35.0678	28.7907	-0.133458	-0.0856556	-0.552007	-0.400923	0.151084
NM_001033318	Cog7	27.3797	23.8984	37.5829	31.7098	24.6513	25.5435	25.5025	25.1489	25.6391	34.6464	25.0974	25.3257	0.43436	0.00393226	0.0308042	0.452101	0.421297
NM_026225	Cog6	16.2618	18.9031	15.0665	12.386	21.4562	22.2607	23.0924	22.6757	17.5825	13.7263	21.8584	22.8841	-0.3572	0.0199148	-0.314052	-0.737407	-0.423355
NM_001163126	Cog5	16.026	14.4293	12.2492	14.3498	10.7497	9.57058	11.1523	12.7237	15.2277	13.2995	10.1601	11.938	-0.195325	0.0700321	0.583778	0.155812	-0.427966
NM_133973	Cog4	46.3558	53.917	55.2981	48.6504	65.2334	64.1135	60.5085	64.9776	50.1364	51.9743	64.6735	62.7431	0.0519383	-0.0131602	-0.367315	-0.271659	0.0956555
NM_025679	Sike1	48.7162	39.91	31.8097	30.1737	30.2982	30.0712	34.1079	30.9305	44.3131	30.9917	30.1847	32.5192	-0.515853	0.032353	0.553916	-0.0694116	-0.623328
NM_152803	Hpse	10.7921	4.29785	6.16597	12.8675	4.78962	4.24628	6.43277	5.52634	7.545	9.51672	4.51795	5.97955	0.334943	0.121727	0.739852	0.670426	-0.0694256
NM_001040072	Nynrin	3.92588	6.75406	2.2085	3.74466	5.90733	5.66195	5.65082	5.06754	5.33997	2.97658	5.78464	5.35918	-0.843176	-0.0331781	-0.115396	-0.848356	-0.732961
NM_009834	Ccrn4l	10.0909	12.8595	25.4267	27.7087	25.3066	21.8492	69.356	58.2374	11.4752	26.5677	23.5779	63.7967	1.21115	0.432293	-1.03891	-1.26381	-0.224898
NM_011026	P2rx4	40.1595	43.8329	28.1089	41.9171	39.6068	42.8814	51.5527	41.5314	41.9962	35.013	41.2441	46.542	-0.26237	0.0524839	0.0260736	-0.410644	-0.436718
NM_173432	Pskh1	4.76455	4.33699	2.9914	10.3287	17.6931	18.5032	18.4823	16.9667	4.55077	6.66004	18.0981	17.7245	0.54942	-0.00905958	-1.99166	-1.41214	0.579515
NM_001172099	Cuedc1	8.11799	12.9316	5.1895	6.39939	48.5054	48.3604	55.8826	47.2028	10.5248	5.79444	48.4329	51.5427	-0.861049	0.0270265	-2.2022	-3.15302	-0.95083
NM_021366	Klf13	12.9723	42.9182	20.1735	21.632	28.4696	23.5573	33.0439	33.3583	27.9452	20.9028	26.0135	33.2011	-0.41891	0.105954	0.103344	-0.667538	-0.770882
NM_178357	Klf11	8.62548	3.66401	4.54899	7.47939	16.892	19.4166	24.6275	24.7788	6.14474	6.01419	18.1543	24.7032	-0.0309828	0.133773	-1.56289	-2.03825	-0.475369
NM_001164291	Cuedc2	76.1547	64.6993	38.3782	28.6155	70.6001	81.7923	55.368	59.059	70.427	33.4968	76.1962	57.2135	-1.0721	-0.124435	-0.113591	-0.77233	-0.65874
NM_023184	Klf15	13.2124	24.3699	15.2808	16.5822	59.813	57.6069	75.5299	59.2583	18.7911	15.9315	58.7099	67.3941	-0.238167	0.0599104	-1.64355	-2.08074	-0.437185
NM_207255	Zfp532	2.78826	2.22079	2.45083	3.02222	8.48535	9.01592	10.5874	9.8598	2.50452	2.73652	8.75063	10.2236	0.127809	0.0675636	-1.80485	-1.90148	-0.0966328
NM_019678	Tfg	67.5983	69.4717	67.7235	37.817	68.6649	61.1503	61.9394	62.2215	68.535	52.7702	64.9076	62.0804	-0.377118	-0.0193408	0.0784543	-0.234415	-0.312869
NM_001167864	Hps5	23.2579	18.5244	20.211	20.6259	19.8843	20.1928	20.5379	25.8928	20.8911	20.4184	20.0386	23.2154	-0.0330196	0.0639084	0.0601099	-0.185209	-0.245319
NM_176785	Hps6	6.0991	2.85753	2.83818	5.44424	7.65794	7.64842	6.89069	5.47681	4.47831	4.14121	7.65318	6.18375	-0.112903	-0.0925901	-0.773104	-0.578429	0.194674
NM_019424	Hps1	4.51213	8.49446	3.60553	5.33534	13.3501	13.4985	12.8589	10.7798	6.50329	4.47044	13.4243	11.8193	-0.540755	-0.0552971	-1.0456	-1.40266	-0.357062
NM_001146324	Hps3	4.64959	11.8506	6.13036	14.1112	9.72801	8.78127	9.54606	10.7815	8.25007	10.1208	9.25464	10.1638	0.294845	0.0406961	-0.16577	-0.00611392	0.159656
NM_009254	Serpinb6a	194.65	169.018	168.411	201.882	151.157	174.089	144.081	152.37	181.834	185.146	162.623	148.226	0.0260403	-0.0402592	0.161092	0.32087	0.159779
NM_011454	Serpinb6b	21.43	9.75343	10.091	11.6141	7.76388	7.3368	12.5032	10.7962	15.5917	10.8525	7.55034	11.6497	-0.522745	0.188348	1.04616	-0.10226	-1.14842
NM_009687	Apex1	59.1444	56.5287	66.3833	59.1758	53.2665	56.8919	52.6294	57.8469	57.8366	62.7796	55.0792	55.2382	0.118313	0.00125142	0.0704741	0.18463	0.114156
NM_029943	Apex2	6.15396	7.12944	11.8019	6.06393	7.21216	9.7654	11.4861	13.0807	6.6417	8.93294	8.48878	12.2834	0.427582	0.160472	-0.354005	-0.459501	-0.105496
XM_001481037	Gm4581	103.097	101.238	119.173	122.464	223.255	246.117	234.772	211.227	102.167	120.818	234.686	223	0.241902	-0.0221824	-1.19979	-0.884203	0.31559
NM_001252658	Ldlr	23.5328	27.8311	12.8497	19.3238	11.9059	13.7231	6.61204	7.9923	25.6819	16.0868	12.8145	7.30217	-0.67488	-0.244248	1.00298	1.13948	0.136495
NM_008845	Pip4k2a	9.26288	7.9452	11.2734	10.8124	21.684	18.1464	23.4377	20.9281	8.60404	11.0429	19.9152	22.1829	0.360036	0.0468338	-1.21078	-1.00633	0.204458
NM_025596	Prelid1	43.8222	59.2301	30.3483	28.7874	152.67	177.458	135.734	126.506	51.5261	29.5679	165.064	131.12	-0.801275	-0.0999838	-1.67965	-2.14878	-0.469136
NM_023162	Znrd1	51.4212	29.7861	28.7626	50.669	25.686	37.7891	35.6037	32.0672	40.6036	39.7158	31.7376	33.8355	-0.0318968	0.0277987	0.355418	0.231176	-0.124242
NM_175380	Gpd1l	49.3165	45.8261	37.5686	53.4546	30.3986	25.7545	22.6818	22.077	47.5713	45.5116	28.0765	22.3794	-0.0638582	-0.0984955	0.760726	1.02406	0.263337
XM_003688939	Gm9763	35.3938	31.7142	40.8326	47.9546	12.6225	14.5591	6.34859	12.3962	33.554	44.3936	13.5908	9.3724	0.403866	-0.161394	1.30386	2.24386	0.940004
NM_194339	Bms1	9.44998	11.1109	7.31752	9.75516	19.258	19.4763	19.0739	21.3475	10.2804	8.53634	19.3671	20.2107	-0.26821	0.0185162	-0.913711	-1.24343	-0.329719
NM_026115	Hat1	22.8927	14.3658	16.4637	33.0848	17.593	19.5532	18.3777	21.9842	18.6293	24.7743	18.5731	20.181	0.41127	0.0360578	0.00435816	0.295847	0.291489
NM_001163401	Il11ra1	8.68485	10.642	8.22105	11.5859	47.1562	50.2774	44.8352	43.117	9.66342	9.9035	48.7168	43.9761	0.0354044	-0.0444623	-2.33382	-2.15071	0.183105
NM_001040690	Rap1gds1	23.3079	22.7317	24.2502	22.6857	31.3643	32.2592	28.4579	34.4685	23.0198	23.4679	31.8117	31.4632	0.0278163	-0.00478502	-0.466685	-0.422973	0.0437118
XM_904087	LOC630855	28.8135	37.156	28.9446	35.6928	29.2868	37.1028	26.9583	25.9828	32.9848	32.3187	33.1948	26.4706	-0.0294302	-0.0983067	-0.00915787	0.28798	0.297138
NM_172733	Dera	29.933	33.2328	31.0943	21.6297	26.4538	33.483	25.8316	24.1879	31.5829	26.362	29.9684	25.0098	-0.260683	-0.0785538	0.0757013	0.0759679	0.000266563
NM_023211	Usmg5	468.063	329.636	459.057	715.613	132.239	172.709	150.102	140.905	398.849	587.335	152.474	145.503	0.55834	-0.0203223	1.38728	2.01313	0.625849
NM_198936	Slu7	25.664	22.7994	19.0877	21.3981	27.6402	29.6578	25.6045	30.8994	24.2317	20.2429	28.649	28.252	-0.259481	-0.0060614	-0.241589	-0.480935	-0.239346
NM_009510	Ezr	83.266	57.2938	51.1026	70.4932	24.0529	27.14	33.6098	44.9373	70.2799	60.7979	25.5964	39.2735	-0.20909	0.18592	1.45717	0.630465	-0.826704
NM_010391	H2-Q10	52.3662	56.5539	31.2061	28.8611	75.5924	68.3203	32.9181	30.0138	54.4601	30.0336	71.9563	31.4659	-0.858622	-0.359228	-0.401923	-0.0672142	0.334709
NM_001123370	9030025P20Rik	8.56606	5.24821	5.21267	9.99904	13.647	10.6533	11.6374	14.1333	6.90714	7.60586	12.1502	12.8853	0.139023	0.0255137	-0.814816	-0.760548	0.0542684
NM_026185	Abhd15	20.7512	30.0507	30.9526	25.9003	48.1074	39.047	52.4744	47.632	25.4009	28.4265	43.5772	50.0532	0.162354	0.0601728	-0.778691	-0.816227	-0.0375361
NM_001111065	Reps1	4.88852	5.39114	5.94959	5.7063	17.5631	15.8717	16.7692	17.512	5.13983	5.82795	16.7174	17.1406	0.181267	0.0108565	-1.70156	-1.55636	0.145202
NM_001190437	Abhd11	31.7404	30.3367	25.6673	24.7707	63.8592	73.0243	45.6864	52.256	31.0386	25.219	68.4418	48.9712	-0.29955	-0.14538	-1.14082	-0.957422	0.183394
NM_024465	Abhd12	64.5286	54.283	60.5433	50.2962	83.2024	92.1179	75.0692	79.0178	59.4058	55.4197	87.6602	77.0435	-0.100204	-0.0560662	-0.561317	-0.475273	0.0860435
NM_026868	Abhd13	7.70418	6.81802	6.01942	7.42278	16.2817	16.2894	19.4647	21.1728	7.2611	6.7211	16.2855	20.3187	-0.111491	0.0960944	-1.16533	-1.59604	-0.430709
NM_001252293	Mest	96.4482	84.5712	104.22	141.946	124.729	111.915	119.549	130.289	90.5097	123.083	118.322	124.919	0.443487	0.023562	-0.386574	-0.0213583	0.365215
NM_026512	Bphl	57.4796	50.5172	51.3946	55.8575	54.0355	62.5306	55.5707	70.8551	53.9984	53.6261	58.283	63.2129	-0.00998198	0.0352633	-0.11016	-0.237284	-0.127124
NM_030749	Sil1	52.7614	54.3831	45.8307	47.0964	51.9477	48.8459	39.8765	41.261	53.5722	46.4636	50.3968	40.5687	-0.205385	-0.0942118	0.0881526	0.195732	0.10758
NM_175179	Amer1	6.63504	4.47164	3.81329	6.63856	6.57967	4.92915	5.07036	5.12846	5.55334	5.22592	5.75441	5.09941	-0.0876694	-0.0524806	-0.0513128	0.0353547	0.0866675
NM_145475	Cerk	6.524	6.9283	7.64598	7.07142	17.809	19.7576	30.3655	28.1547	6.72615	7.3587	18.7833	29.2601	0.12967	0.192504	-1.4816	-1.99141	-0.509814
NM_023402	Myl12b	393.397	381.332	325.189	344.755	263.569	355.44	314.869	308.923	387.365	334.972	309.504	311.896	-0.209653	0.00334333	0.323734	0.102974	-0.220759
NM_026064	Myl12a	544.06	562.665	497.348	544.349	526.784	614.595	611.999	604.908	553.363	520.849	570.689	608.453	-0.087361	0.0278275	-0.0444799	-0.224282	-0.179802
NM_001277183	Gm1966	5.11346	3.97805	3.86749	3.3513	2.26185	1.59935	2.23148	1.53959	4.54576	3.60939	1.9306	1.88553	-0.332765	-0.0102576	1.23547	0.936783	-0.29869
NM_010175	Fadd	22.4868	42.5369	14.8242	18.2803	18.4151	16.4889	20.1673	16.8377	32.5119	16.5522	17.452	18.5025	-0.973943	0.0253864	0.897576	-0.160699	-1.05828
NM_025379	Cox7b	512.406	428.098	475.593	512.678	292.307	371.693	321.958	301.197	470.252	494.135	332	311.578	0.0714724	-0.0275721	0.50225	0.665315	0.163065
NM_007749	Cox7c	635.606	723.209	610.565	659.413	160.232	252.684	189.43	178.09	679.408	634.989	206.458	183.76	-0.0975462	-0.0505815	1.71843	1.78891	0.070482
NM_026378	Dalrd3	14.4882	6.83827	11.3199	17.4488	50.6913	48.9058	45.6078	46.0383	10.6633	14.3844	49.7985	45.823	0.431854	-0.0361328	-2.22346	-1.67157	0.551885
NM_025626	Fam107b	35.125	55.9526	50.1707	23.7952	23.1975	22.3009	24.2322	27.9978	45.5388	36.9829	22.7492	26.115	-0.300237	0.059924	1.00128	0.501981	-0.4993
NM_023040	Gfer	20.3693	34.765	24.2986	28.3865	42.7401	51.6259	40.471	33.4563	27.5671	26.3426	47.183	36.9637	-0.0655537	-0.106011	-0.775318	-0.488712	0.286606
NM_175158	Utp20	5.90602	6.43707	4.46269	6.28928	4.55467	4.77358	4.02586	3.9443	6.17155	5.37598	4.66413	3.98508	-0.199104	-0.0683332	0.404025	0.431918	0.0278938
NM_026029	Glod4	66.7782	81.7081	80.8145	48.2543	63.2001	54.6954	49.7815	69.5684	74.2432	64.5344	58.9478	59.675	-0.20219	0.00532466	0.33282	0.112943	-0.219878
NM_153781	Pygb	200.77	199.204	169.848	167.112	190.211	161.226	121.169	119.234	199.987	168.48	175.718	120.201	-0.247331	-0.164908	0.186643	0.487125	0.300482
NM_133198	Pygl	171.255	180.244	129.922	144.375	162.076	176.915	101.643	110.767	175.75	137.148	169.495	106.205	-0.357784	-0.203011	0.0522768	0.368882	0.316605
NM_011224	Pygm	3.77319	6.55695	4.5226	8.92319	5.4369	6.57642	4.54354	5.96544	5.16507	6.7229	6.00666	5.25449	0.380295	-0.0581027	-0.217776	0.355532	0.573308
NM_001159519	Pfas	5.61821	4.47478	4.93831	7.02649	8.35698	6.678	9.54071	7.9752	5.04649	5.9824	7.51749	8.75796	0.245442	0.0663298	-0.57497	-0.549871	0.0250997
NM_172611	Gramd4	14.1408	15.2593	9.62283	6.92201	29.7882	31.0661	32.2246	27.7655	14.7	8.27242	30.4271	29.9951	-0.829438	-0.00621128	-1.04954	-1.85834	-0.808805
NM_001012765	Adcy5	18.5425	28.0788	38.4324	45.6556	82.0509	71.5	121.188	109.04	23.3106	42.044	76.7754	115.114	0.85091	0.175905	-1.71966	-1.45309	0.266567
NM_001166669	Gemin5	4.42128	6.12427	4.90003	3.75047	5.68752	5.72074	6.23828	7.35478	5.27278	4.32525	5.70413	6.79653	-0.28578	0.0760976	-0.113443	-0.652014	-0.53857
NM_029012	Sppl3	17.2829	13.1669	13.2099	17.9186	44.4651	49.0254	49.6004	47.0453	15.2249	15.5642	46.7453	48.3229	0.0318	0.0144151	-1.61839	-1.63447	-0.0160859
XM_003689418	LOC100862604	58.2296	47.6321	47.0328	44.3515	32.9269	29.9476	33.0059	29.8024	52.9308	45.6921	31.4373	31.4042	-0.212162	-0.000457187	0.751633	0.540989	-0.210643
NM_001024922	Ddx49	17.4392	22.9902	23.786	23.4652	31.8989	31.4043	29.0736	29.98	20.2147	23.6256	31.6516	29.5268	0.224943	-0.0301796	-0.646874	-0.321676	0.325198
NM_007542	Bgn	448.04	516.909	486.604	489.872	246.715	288.971	328.494	365.948	482.474	488.238	267.843	347.221	0.0171318	0.112725	0.849063	0.491729	-0.357334
NM_001253715	Msra	73.133	80.8351	59.0351	58.2388	63.0843	62.5682	68.5342	63.4489	76.9841	58.6369	62.8262	65.9915	-0.39275	0.021347	0.293193	-0.170471	-0.463663
NM_007802	Ctsk	66.6363	50.281	73.9859	64.6247	41.1362	43.1543	53.23	44.898	58.4586	69.3053	42.1453	49.064	0.24555	0.0660142	0.472046	0.498301	0.0262553
NM_010220	Fkbp5	67.0932	51.4218	115.722	126.236	50.6974	36.8584	194.648	181.628	59.2575	120.979	43.7779	188.138	1.02969	0.633222	0.436795	-0.637035	-1.07383
NM_010222	Fkbp7	93.853	82.1217	96.438	77.3706	62.0178	70.356	71.7879	68.7109	87.9874	86.9043	66.1869	70.2494	-0.0178688	0.0258705	0.41075	0.306941	-0.103809
NM_008020	Fkbp2	193.156	288.05	169.781	182.636	109.435	129.949	105.244	92.1198	240.603	176.209	119.692	98.6817	-0.449369	-0.0838278	1.00733	0.836432	-0.1709
NM_013902	Fkbp3	104.212	77.8791	74.6376	64.1481	67.4309	75.472	65.3263	70.3564	91.0457	69.3929	71.4515	67.8414	-0.391803	-0.0225167	0.349626	0.0326227	-0.317004
NM_001199631	Fkbp8	85.9272	104.94	49.7229	43.464	214.434	217.095	166.142	141.688	95.4336	46.5935	215.764	153.915	-1.03437	-0.146699	-1.17689	-1.72393	-0.547046
NM_012056	Fkbp9	123.589	130.71	114.866	118.587	178.229	174.435	150.956	178.525	127.149	116.726	176.332	164.74	-0.123398	-0.0295315	-0.47177	-0.497066	-0.0252961
NM_175094	Pdhx	31.6898	50.4805	37.9838	44.9658	47.4893	51.0289	46.5548	45.7596	41.0852	41.4748	49.2591	46.1572	0.0136177	-0.0282467	-0.261773	-0.154322	0.107451
NM_028074	Ddx42	25.8061	18.3253	28.4223	21.5684	40.3448	43.3284	46.1941	47.8836	22.0657	24.9953	41.8366	47.0389	0.179852	0.0509007	-0.922959	-0.912195	0.0107635
NM_019861	Ctsf	81.8418	73.6444	71.9375	82.6145	69.5807	67.5763	62.892	58.7918	77.7431	77.276	68.5785	60.8419	-0.00869359	-0.0519851	0.180959	0.344956	0.163997
NM_024221	Pdhb	438.798	467.271	266.314	280.492	357.348	398.767	234.902	244.278	453.035	273.403	378.058	239.59	-0.728592	-0.19809	0.261014	0.190461	-0.0705529
NM_201232	Nipbl	9.55743	8.55313	10.0055	8.38062	14.4792	11.677	16.9742	16.8496	9.05528	9.19304	13.0781	16.9119	0.0217833	0.111648	-0.530327	-0.879429	-0.349102
NM_007457	Ap1s1	83.8001	75.4508	88.0703	43.4412	87.78	104.781	79.6303	83.7813	79.6254	65.7558	96.2803	81.7058	-0.276112	-0.0712846	-0.274012	-0.313321	-0.0393099
NM_026887	Ap1s2	28.785	31.5241	45.859	42.9004	13.6875	20.8497	17.4753	27.1159	30.1546	44.3797	17.2686	22.2956	0.557524	0.110963	0.804227	0.993139	0.188912
NM_001267695	Ctss	148.896	129.373	173.263	176.061	94.4012	95.7447	136.899	128.492	139.135	174.662	95.0729	132.695	0.328086	0.144799	0.549374	0.396447	-0.152927
NM_019757	Fzr1	19.322	14.9232	16.4691	12.6929	26.1093	28.8181	29.0836	21.61	17.1226	14.581	27.4637	25.3468	-0.231815	-0.0348358	-0.681623	-0.797716	-0.116093
NM_023215	Chtop	42.4568	61.4835	41.8423	58.57	89.9986	101.059	96.5693	89.7479	51.9702	50.2062	95.5287	93.1586	-0.0498192	-0.0109109	-0.878251	-0.891825	-0.013574
NM_001159866	Uchl5	11.433	15.4104	8.50334	17.1586	19.7014	25.6694	19.2211	21.4127	13.4217	12.831	22.6854	20.3169	-0.0649357	-0.0478887	-0.757197	-0.663049	0.0941472
NM_011670	Uchl1	14.2155	16.4689	15.903	14.0076	11.1977	12.2035	10.8413	8.24079	15.3422	14.9553	11.7006	9.54104	-0.0368512	-0.0886119	0.390927	0.648439	0.257511
NM_016723	Uchl3	26.3152	35.9305	13.2175	43.464	17.2137	15.9568	14.1086	14.0443	31.1229	28.3408	16.5853	14.0764	-0.135097	-0.0712296	0.908073	1.0096	0.101523
NM_007492	Arx	7.16652	8.15425	2.24973	12.2066	15.9027	14.2818	6.66743	7.02299	7.66038	7.22817	15.0923	6.84521	-0.0837852	-0.343367	-0.978321	0.0785361	1.05686
NM_054070	Afg3l1	15.7397	18.0757	15.4437	10.3156	40.1485	40.1691	37.9798	38.1242	16.9077	12.8796	40.1588	38.052	-0.392589	-0.0234034	-1.24804	-1.56288	-0.314844
NM_027130	Afg3l2	21.9668	24.6666	22.1572	28.1036	40.7921	40.0853	46.2686	45.022	23.3167	25.1304	40.4387	45.6453	0.108071	0.0525992	-0.794372	-0.861032	-0.0666601
NM_024172	Hspbp1	17.7794	25.7471	23.4416	28.0309	27.8391	31.5664	24.2638	21.5505	21.7632	25.7362	29.7028	22.9071	0.24191	-0.112826	-0.448705	0.168004	0.616709
NM_026653	Rpa1	46.8103	46.5119	35.8495	36.1697	32.2248	29.6412	23.9421	29.4645	46.6611	36.0096	30.933	26.7033	-0.373839	-0.0638567	0.593074	0.431362	-0.161712
NM_026632	Rpa3	30.8847	41.6291	35.5001	36.0513	35.1457	42.1493	26.7484	30.7581	36.2569	35.7757	38.6475	28.7532	-0.0192758	-0.128435	-0.0921198	0.315257	0.407377
NM_011284	Rpa2	13.8829	18.7126	15.9576	18.5204	10.3817	15.1266	14.1454	11.7624	16.2978	17.239	12.7542	12.9539	0.0810006	0.00674882	0.353706	0.412287	0.0585815
NM_025931	Ift27	30.9696	32.0666	32.6661	23.4977	33.3795	33.2327	22.9038	25.4336	31.5181	28.0819	33.3061	24.1687	-0.166539	-0.13927	-0.0796054	0.216502	0.296107
NM_018854	Ift20	69.7205	72.8842	53.6227	42.5085	47.887	55.488	43.7702	38.7331	71.3024	48.0656	51.6875	41.2516	-0.568945	-0.0979444	0.464134	0.220553	-0.243581
NM_145550	Yipf1	23.5638	28.5275	25.6831	24.5194	44.0222	50.032	33.2929	42.6192	26.0456	25.1012	47.0271	37.9561	-0.0532829	-0.0930672	-0.852451	-0.596572	0.25588
NM_145353	Yipf3	74.8259	82.1117	79.6555	66.6858	95.2319	104.917	84.7965	90.6091	78.4688	73.1707	100.075	87.7028	-0.100853	-0.05731	-0.350884	-0.261357	0.0895271
NM_023311	Yipf5	87.5001	78.6268	70.9948	97.274	41.7254	46.2248	42.8437	46.3886	83.0635	84.1344	43.9751	44.6161	0.018482	0.00628516	0.917527	0.91513	-0.0023969
NM_026417	Yipf4	74.9966	97.0664	84.4609	86.3701	76.5234	89.1953	80.7129	83.7813	86.0315	85.4155	82.8593	82.2471	-0.0103674	-0.00322086	0.054201	0.0545331	0.000332059
NM_207633	Yipf6	28.0907	15.5643	22.5442	29.124	21.9396	22.5421	18.8738	26.9044	21.8275	25.8341	22.2408	22.8891	0.243128	0.0124786	-0.0270621	0.174613	0.201675
NM_010592	Jund	37.2239	48.515	27.5139	25.6756	253.524	259.031	257.736	208.432	42.8695	26.5947	256.278	233.084	-0.68881	-0.0411988	-2.57969	-3.13164	-0.551951
NM_172458	Zfp871	24.4135	20.1927	16.9196	20.3554	1.4883	1.07477	3.00574	2.81237	22.3031	18.6375	1.28154	2.90905	-0.259035	0.35602	4.1213	2.67959	-1.44171
NM_013851	Abca8b	10.3444	9.09144	7.05458	6.5728	11.3077	8.31888	9.25279	8.58147	9.71793	6.81369	9.81328	8.91713	-0.512213	-0.0415891	-0.0140863	-0.388144	-0.374057
NM_153145	Abca8a	43.1879	38.9467	34.5104	42.1692	45.6358	37.2793	34.552	31.0365	41.0673	38.3398	41.4576	32.7942	-0.0991477	-0.101806	-0.0136452	0.225401	0.239046
NM_026012	Nradd	11.3766	26.1768	5.55546	10.961	9.08285	10.8515	6.1393	6.59503	18.7767	8.25825	9.96717	6.36716	-1.18504	-0.194626	0.913687	0.375185	-0.538502
NM_009912	Ccr1	27.6317	29.7756	18.573	10.5707	8.58762	10.3487	10.0472	11.7781	28.7037	14.5719	9.46818	10.9126	-0.978051	0.0616623	1.60008	0.417187	-1.18289
NM_009915	Ccr2	33.2626	27.1091	29.9172	26.8306	37.7636	27.7799	27.6649	27.5036	30.1858	28.3739	32.7718	27.5843	-0.0893073	-0.0748384	-0.118581	0.0407193	0.1593
NM_009917	Ccr5	18.7448	23.3684	7.16361	15.9007	9.64526	8.74544	6.4771	6.92928	21.0566	11.5322	9.19535	6.70319	-0.868606	-0.137286	1.19529	0.782744	-0.41255
NM_001033217	Prickle1	8.33129	5.52974	5.79742	6.77277	7.92317	10.1818	9.65602	9.18979	6.93052	6.2851	9.05247	9.4229	-0.141028	0.0174176	-0.385349	-0.584237	-0.198888
NM_015783	Isg15	78.6691	37.0253	53.4332	81.3942	30.9841	26.3486	38.2869	29.3667	57.8472	67.4137	28.6664	33.8268	0.220794	0.0718877	1.01289	0.994877	-0.0180121
NM_030168	Rictor	5.5825	5.12003	5.79909	2.20033	3.18184	1.57325	4.29476	3.72652	5.35127	3.99971	2.37755	4.01064	-0.419984	0.227085	1.17041	-0.00393704	-1.17434
NM_001033380	Itpripl2	5.39607	6.01699	4.74305	4.67908	35.3519	27.099	25.1354	24.5036	5.70653	4.71106	31.2255	24.8195	-0.276561	-0.0997159	-2.45204	-2.39735	0.0546879
NM_001163527	Itpripl1	3.69449	5.88515	7.88652	8.00897	13.3848	18.4253	19.225	18.8674	4.78982	7.94774	15.905	19.0462	0.730574	0.0782735	-1.73144	-1.26089	0.470555
NM_001159527	Wdr35	11.111	7.07971	9.98337	12.3109	7.61844	7.27738	6.05046	8.82662	9.09533	11.1471	7.44791	7.43854	0.293474	-0.000546396	0.288292	0.583581	0.295289
NM_001110016	Wdr36	19.9532	18.7582	16.101	17.0184	20.4621	18.9075	15.309	18.5197	19.3557	16.5597	19.6848	16.9144	-0.225085	-0.0658748	-0.0243214	-0.0305754	-0.00625409
NM_028866	Wdr33	10.4266	6.22844	9.5467	7.53435	18.5463	20.0462	20.3807	22.0367	8.32754	8.54052	19.2963	21.2087	0.0364343	0.0410405	-1.21236	-1.31226	-0.0998992
NM_173758	Vwa8	20.0368	18.1754	21.0366	19.3049	28.3476	23.4918	26.1717	27.3714	19.1061	20.1708	25.9197	26.7716	0.0782318	0.0140434	-0.440017	-0.408437	0.0315806
NM_001077631	Vwa9	16.2555	10.7149	16.2591	27.9482	25.3508	24.2203	23.3879	27.8368	13.4852	22.1037	24.7855	25.6124	0.712906	0.0142522	-0.878118	-0.212556	0.665562
NM_147776	Vwa1	25.034	12.1849	17.1145	6.02989	31.4496	30.1466	25.7907	27.1433	18.6095	11.5722	30.7981	26.467	-0.68537	-0.0658194	-0.726805	-1.19353	-0.466723
NM_008958	Ptch2	4.15488	4.28259	3.00759	4.2386	21.9519	17.9039	11.3846	11.2401	4.21874	3.62309	19.9279	11.3124	-0.219589	-0.245909	-2.23991	-1.64261	0.597302
NM_008957	Ptch1	4.8354	6.41882	2.30221	2.62057	14.264	13.0872	10.319	9.5383	5.62711	2.46139	13.6756	9.92863	-1.19292	-0.139056	-1.28113	-2.01212	-0.730988
XM_001478443	Gm3873	80.2502	110.08	82.295	38.6595	89.0389	93.1312	86.1209	77.1047	95.1653	60.4773	91.085	81.6128	-0.654042	-0.0476889	0.0632208	-0.432402	-0.495623
NM_026062	Fam69a	34.3892	33.298	23.1152	21.9264	39.046	35.1174	40.49	37.0045	33.8436	22.5208	37.0817	38.7473	-0.587628	0.0190811	-0.131824	-0.782838	-0.651014
NM_026566	9430023L20Rik	47.5874	33.691	74.3618	85.9674	33.2438	41.2301	72.3715	57.2165	40.6392	80.1646	37.237	64.794	0.980093	0.240561	0.126137	0.307104	0.180967
NM_009384	Tiam1	3.26883	2.89284	3.51175	2.36208	7.59905	5.30052	5.93346	6.10595	3.08083	2.93691	6.44979	6.01971	-0.0690216	-0.0299701	-1.06593	-1.03539	0.0305367
XM_001478655	Gm3934	101.533	89.6116	110.954	104.104	43.2053	47.7036	34.5309	28.6341	95.5724	107.529	45.4544	31.5825	0.170062	-0.15813	1.07217	1.76753	0.695357
NM_011742	Zfp1	4.45072	5.90817	9.12825	8.04029	9.40598	10.9316	12.7732	11.6104	5.17944	8.58427	10.1688	12.1918	0.728898	0.0787984	-0.973281	-0.506146	0.467135
NM_008403	Itgb1bp1	102.272	87.1936	89.895	103.047	131.813	147.357	159.317	163.666	94.7326	96.4708	139.585	161.491	0.0262309	0.0633096	-0.559213	-0.743292	-0.184079
NM_011261	Reln	2.9225	1.59614	2.78902	4.88735	1.00586	1.57699	1.49313	2.00075	2.25932	3.83818	1.29142	1.74694	0.764532	0.131209	0.806928	1.13559	0.328664
NM_009046	Relb	4.65653	9.89019	5.91212	6.72966	19.4632	22.134	18.3896	18.1959	7.27336	6.32089	20.7986	18.2928	-0.202494	-0.055754	-1.51579	-1.53307	-0.0172827
NM_009045	Rela	20.5087	30.9941	28.6579	22.7995	55.0113	64.8558	56.3042	55.0752	25.7514	25.7287	59.9335	55.6897	-0.00126927	-0.031895	-1.21871	-1.11403	0.104684
XM_985615	LOC675851	124.301	169.72	182.098	102.652	41.9058	41.9208	30.0546	40.6039	147.01	142.375	41.9133	35.3292	-0.0462235	-0.0742179	1.81044	2.01076	0.200323
NM_198001	1110008P14Rik	24.1834	33.0198	21.2568	37.4466	107.328	124.069	80.8448	73.4338	28.6016	29.3517	115.698	77.1393	0.0373469	-0.17605	-2.0162	-1.39402	0.622173
NM_001163144	Pcsk5	35.9865	30.171	31.354	39.6904	18.813	16.9821	21.5338	22.0204	33.0788	35.5222	17.8975	21.7771	0.102816	0.0852065	0.886144	0.70591	-0.180233
XM_003688931	LOC100862375	4.76455	6.07178	6.28194	5.16434	19.3329	20.519	17.145	20.531	5.41817	5.72314	19.926	18.838	0.0790019	-0.0243851	-1.87877	-1.71877	0.160008
NM_001122963	Gpbp1	12.815	7.77666	10.7278	5.29154	47.9751	47.3225	44.8611	53.5351	10.2958	8.00966	47.6488	49.1981	-0.362248	0.0138967	-2.21038	-2.61879	-0.408412
NM_001271797	Rchy1	40.4235	39.4666	69.9169	48.0555	50.7065	53.5454	48.3624	50.6468	39.945	58.9862	52.126	49.5046	0.562362	-0.0224088	-0.383986	0.252816	0.636802
NM_025460	Tmem126a	36.7436	46.8247	24.5457	28.6752	34.7883	37.2206	28.2285	25.5604	41.7842	26.6105	36.0045	26.8944	-0.650963	-0.126694	0.214781	-0.0153146	-0.230095
NM_026734	Tmem126b	33.8338	37.9267	57.2758	32.598	41.3129	37.113	40.3893	36.5635	35.8803	44.9369	39.213	38.4764	0.32471	-0.00823495	-0.128141	0.223926	0.352066
NM_011258	Rfc1	11.2384	12.613	10.5519	5.53702	23.9668	22.6576	20.1302	19.841	11.9257	8.04448	23.3122	19.9856	-0.568008	-0.0668662	-0.967008	-1.31289	-0.345883
NM_145467	Itgbl1	35.0599	26.0628	31.3307	45.6021	10.9907	12.1226	13.4159	16.5982	30.5614	38.4664	11.5566	15.007	0.331889	0.113464	1.40299	1.35796	-0.0450294
XM_001004356	Gm8842	22.6384	25.0866	32.8762	23.4711	78.6291	84.6371	62.7974	73.2254	23.8625	28.1736	81.6331	68.0114	0.239601	-0.0792842	-1.77441	-1.27143	0.502978
XM_992869	Gm8841	4.92139	7.83956	18.1684	14.9361	100.679	91.5376	84.3094	86.1588	6.38047	16.5523	96.1081	85.2341	1.37529	-0.0521466	-3.91292	-2.3644	1.54852
NM_001170978	Abat	33.1519	23.816	32.5681	38.0473	8.51733	11.7186	10.6193	22.484	28.4839	35.3077	10.118	16.5517	0.309835	0.213748	1.49323	1.09301	-0.400221
NM_145568	Krcc1	47.299	50.2302	28.7066	21.9719	108.29	135.67	114.861	120.34	48.7646	25.3392	121.98	117.601	-0.944461	-0.0158789	-1.32274	-2.21445	-0.891712
NM_009419	Tpst2	14.0579	18.8577	18.2098	27.267	63.1715	67.2215	73.6663	69.3412	16.4578	22.7384	65.1965	71.5038	0.466357	0.0401046	-1.98602	-1.65289	0.333133
NM_013837	Tpst1	12.477	8.69542	6.85439	6.76194	71.8537	90.9316	75.0588	72.7813	10.5862	6.80817	81.3927	73.92	-0.636845	-0.041823	-2.94272	-3.44063	-0.497912
NM_019951	Sec11a	160.881	92.2595	124.442	149.967	76.5	82.6357	66.7712	87.0455	126.57	137.205	79.5678	76.9084	0.116391	-0.014764	0.669681	0.835117	0.165436
NM_025468	Sec11c	30.0051	21.5086	22.4179	35.7751	48.51	50.0138	50.6738	46.674	25.7569	29.0965	49.2619	48.6739	0.175889	-0.00521485	-0.935515	-0.742303	0.193212
NM_009888	Cfh	247.361	182.315	234.463	250.109	98.896	74.0846	114.514	106.566	214.838	242.286	86.4903	110.54	0.173462	0.106552	1.31264	1.13214	-0.180497
NM_013459	Cfd	30605.1	27124.8	39650.5	44637.9	19773.5	15864.4	22728.1	19644.6	28864.9	42144.2	17818.9	21186.4	0.546015	0.0751747	0.695908	0.992197	0.29629
NM_001142706	Cfb	290.805	279.363	392.674	347.692	185.485	199.055	247.765	264.61	285.084	370.183	192.27	256.187	0.376854	0.124646	0.568252	0.53104	-0.0372119
NM_001037764	Rai1	2.14149	2.43664	2.68904	3.64756	12.963	10.4394	14.2166	11.0546	2.28906	3.1683	11.7012	12.6356	0.468953	0.0333659	-2.35383	-1.99571	0.358113
NM_198409	Rai2	7.09436	11.301	7.19517	7.09812	17.6455	18.4268	19.276	19.8249	9.19768	7.14665	18.0362	19.5504	-0.364003	0.035012	-0.971552	-1.45186	-0.48031
NM_008823	Cfp	105.75	69.3638	123.572	122.714	81.2443	74.5836	103.957	82.6995	87.5568	123.143	77.914	93.3282	0.492044	0.0783975	0.168337	0.39995	0.231613
NM_028534	Smap1	45.9156	34.481	37.4762	25.5951	45.8843	49.5524	47.7862	46.3903	40.1983	31.5357	47.7183	47.0882	-0.35015	-0.00577287	-0.247409	-0.578382	-0.330973
NM_026832	Cgrrf1	17.3777	16.6092	12.9835	18.8359	36.5418	37.0466	36.2536	35.0908	16.9935	15.9097	36.7942	35.6722	-0.0950733	-0.0134493	-1.1145	-1.16489	-0.0503958
NM_001033285	Cdc42bpa	5.50518	6.90931	5.27886	4.33971	17.3459	15.6578	22.3181	18.5035	6.20724	4.80929	16.5018	20.4108	-0.368129	0.0923273	-1.4106	-2.08543	-0.674834
NM_183016	Cdc42bpb	13.1565	13.7031	15.2709	13.8948	42.7048	49.9557	60.1002	57.8207	13.4298	14.5828	46.3302	58.9604	0.11883	0.104696	-1.78651	-2.01548	-0.228963
NM_001033222	Pdzd8	5.28903	3.2096	5.09172	2.72991	11.6034	10.4502	12.8994	13.6269	4.24931	3.91082	11.0268	13.2632	-0.119759	0.0801984	-1.37571	-1.76189	-0.386172
NM_008059	G0s2	736.1	546.314	571.044	616.532	859.141	725.662	718.956	510.77	641.207	593.788	792.402	614.863	-0.110842	-0.110167	-0.305442	-0.050317	0.255125
NM_007523	Bak1	17.922	30.745	19.3885	29.8858	43.12	51.6788	35.6086	38.8937	24.3335	24.6371	47.3994	37.2512	0.017891	-0.104633	-0.961925	-0.596451	0.365474
NM_023142	Arpc1b	106.261	109.963	102.946	92.4777	325.54	340.135	304.446	272.477	108.112	97.7118	332.837	288.461	-0.145918	-0.0621448	-1.6223	-1.56177	0.0605225
NM_019767	Arpc1a	29.6328	22.3597	32.2156	23.6668	122.778	128.197	103.292	118.59	25.9962	27.9412	125.487	110.941	0.104093	-0.0535079	-2.27117	-1.98932	0.281843
NM_172566	Rundc1	5.63388	5.23514	6.60278	5.08885	14.6846	13.972	13.3704	15.4227	5.43451	5.84581	14.3283	14.3965	0.105253	0.00206238	-1.39864	-1.30024	0.0984017
NM_001163661	Telo2	7.56434	6.57255	2.72001	5.96295	8.79241	8.80582	6.37609	6.64404	7.06844	4.34148	8.79912	6.51006	-0.703205	-0.130854	-0.315966	-0.584484	-0.268518
NM_146169	Paip2b	29.6099	33.691	27.8857	22.9246	17.432	16.3407	17.7427	11.852	31.6505	25.4052	16.8864	14.7973	-0.317105	-0.0573531	0.906365	0.779782	-0.126583
NM_025617	Tceanc2	19.4865	17.7378	30.5862	24.1389	23.2384	16.5292	20.5877	18.0204	18.6121	27.3626	19.8838	19.304	0.55596	-0.012852	-0.0953509	0.503303	0.598654
NM_009381	Thrsp	2267.63	3163	1859.99	1987.95	1784.35	1960.67	1172.32	1036.15	2715.32	1923.97	1872.51	1104.23	-0.497033	-0.229363	0.536147	0.80104	0.264893
NM_001102400	Dab2	80.5248	89.0055	83.2988	92.6253	75.7119	79.9432	91.1823	115.06	84.7652	87.9621	77.8275	103.121	0.0534105	0.122215	0.123191	-0.229389	-0.35258
NM_133626	Rrbp1	81.1536	94.4948	81.4712	91.0886	81.3134	81.0425	93.9438	96.0799	87.8242	86.2799	81.1779	95.0118	-0.0255932	0.0683397	0.11353	-0.139082	-0.252613
NM_008739	Nsd1	8.48356	8.211	11.6101	10.9414	18.8366	15.2263	23.47	22.5146	8.34728	11.2757	17.0314	22.9923	0.433844	0.130331	-1.02882	-1.02793	0.000893658
NM_026162	Plxdc2	69.1758	68.5459	62.2406	47.2316	42.2465	37.6414	39.9223	40.9434	68.8608	54.7361	39.944	40.4328	-0.33119	0.00528301	0.785707	0.436967	-0.34874
NM_011591	Timm17b	46.8729	39.9999	32.3718	54.4349	49.5297	56.5255	42.4999	36.8767	43.4364	43.4034	53.0276	39.6883	-0.00109783	-0.125839	-0.287839	0.129092	0.416931
NM_011590	Timm17a	104.395	101.923	97.6811	102.204	138.424	147.196	125.64	131.122	103.159	99.9424	142.81	128.381	-0.0457002	-0.0462566	-0.469225	-0.361264	0.107961
NM_028419	Glrx5	90.8802	78.4161	98.1884	102.61	306.1	264.662	226.545	190.612	84.6482	100.399	285.381	208.578	0.246199	-0.136156	-1.75334	-1.05484	0.6985
NM_001038594	Glrx2	44.4092	48.4024	61.6341	25.3345	36.5532	39.4612	41.2797	36.5838	46.4058	43.4843	38.0072	38.9317	-0.0938108	0.0104377	0.288033	0.159549	-0.128484
NM_023140	Glrx3	175.484	115.906	176.068	148.456	259.965	254.874	213.356	225.788	145.695	162.262	257.419	219.572	0.15537	-0.0690644	-0.821166	-0.43637	0.384797
NM_023324	Peli1	17.9505	14.2972	18.2056	13.47	14.7367	17.1879	24.3866	29.7504	16.1239	15.8378	15.9623	27.0685	-0.025823	0.229369	0.0145328	-0.773238	-0.787771
NM_033602	Peli2	4.13256	10.9716	6.65949	5.97242	27.0741	23.9465	35.1242	29.014	7.5521	6.31595	25.5103	32.0691	-0.257878	0.0993707	-1.75613	-2.34411	-0.58798
NM_025669	Sfrs18	8.16056	12.4342	8.1086	13.0757	78.6578	79.2435	123.21	119.364	10.2974	10.5921	78.9507	121.287	0.0407136	0.18646	-2.93867	-3.51736	-0.578693
NM_025880	2410002F23Rik	13.2002	16.1748	16.0653	15.4084	32.4031	39.3707	38.1076	29.4314	14.6875	15.7368	35.8869	33.7695	0.0995563	-0.0264119	-1.28887	-1.10158	0.187295
NM_009774	Bub3	94.6785	95.8474	76.9986	61.3819	63.58	68.6176	61.7278	62.7505	95.2629	69.1902	66.0988	62.2392	-0.461346	-0.0261295	0.527292	0.152746	-0.374546
NM_010687	Large	8.02208	10.3448	6.71549	4.96869	11.8675	16.0141	11.3849	11.0724	9.18342	5.84209	13.9408	11.2286	-0.652547	-0.093961	-0.602212	-0.942627	-0.340416
NM_001103178	Ablim1	18.0104	14.3449	13.0372	12.6317	44.2197	56.7669	61.5116	65.9196	16.1777	12.8344	50.4933	63.7156	-0.333986	0.101012	-1.64209	-2.31163	-0.669541
NM_001164491	Ablim3	3.81071	5.39582	5.58258	4.5894	36.4193	60.0352	55.1496	60.2996	4.60327	5.08599	48.2272	57.7246	0.143872	0.0780685	-3.38912	-3.50459	-0.115466
NM_145359	Ubald1	34.3587	33.8817	31.6388	42.5619	58.4357	68.3548	63.5707	59.7535	34.1202	37.1004	63.3953	61.6621	0.120809	-0.0120386	-0.893749	-0.732949	0.1608
NM_016795	Srpk1	15.5962	12.0671	15.2755	5.79595	26.4625	25.8211	31.7746	31.5149	13.8317	10.5357	26.1418	31.6447	-0.392684	0.082966	-0.918384	-1.58667	-0.668291
NM_009975	Csnk2b	144.748	134.504	181.422	226.624	112.449	134.04	120.423	119.91	139.626	204.023	123.244	120.166	0.547167	-0.0109839	0.180045	0.7637	0.583655
NM_009274	Srpk2	18.6301	13.4896	15.6312	16.5219	33.1085	34.1673	35.6135	37.5543	16.0598	16.0765	33.6379	36.5839	0.00149874	0.0364613	-1.06663	-1.18625	-0.119623
NM_198010	Ankrd17	18.5519	20.354	20.9505	17.312	22.7192	20.2504	26.3365	27.3494	19.4529	19.1312	21.4848	26.8429	-0.0240574	0.0966987	-0.143328	-0.488612	-0.345284
NM_030564	Rnf34	9.20866	9.77933	15.514	6.65423	14.2716	17.8966	15.9246	19.2771	9.49399	11.0841	16.0841	17.6009	0.223405	0.0391376	-0.760548	-0.667155	0.0933931
NM_001025572	Ankrd12	1.55733	2.70628	3.11106	2.14837	4.3384	4.45634	6.06339	6.70251	2.1318	2.62971	4.39737	6.38295	0.302829	0.161828	-1.04457	-1.27932	-0.234753
NM_001081379	Ankrd11	4.4828	7.66341	4.99746	5.68852	36.5087	33.9777	48.9508	43.5016	6.07311	5.34299	35.2432	46.2262	-0.184787	0.117813	-2.53684	-3.11299	-0.576154
NM_001253805	Ywhaz	374.156	342.99	326.809	346.887	152.924	167.501	167.538	190.071	358.573	336.848	160.212	178.804	-0.090171	0.0476818	1.16228	0.913714	-0.248566
NM_011739	Ywhaq	321.21	298.007	314.398	329.032	190.471	201.506	194.551	210.079	309.609	321.715	195.989	202.315	0.0553384	0.0137971	0.659675	0.669181	0.00950535
NM_011738	Ywhah	132.416	119.466	123.601	109.233	110.451	141.673	153.665	154.203	125.941	116.417	126.062	153.934	-0.113447	0.0867498	-0.00138501	-0.403009	-0.401624
NM_030256	Bcl9l	10.4429	15.0948	13.0888	12.5768	39.2349	38.5709	35.5204	33.5947	12.7689	12.8328	38.9029	34.5576	0.00720668	-0.0514388	-1.60725	-1.42916	0.178083
NM_177378	Rnf150	5.9439	8.41633	3.48305	7.15849	8.37441	5.38607	8.31056	9.06089	7.18011	5.32077	6.88024	8.68572	-0.432371	0.101202	0.0615479	-0.70701	-0.768558
NM_009536	Ywhae	933.852	835.642	905.309	865.158	338.326	372.691	338.692	400.228	884.747	885.233	355.509	369.46	0.000793207	0.016717	1.31538	1.26064	-0.0547396
NM_027992	Tmem106b	97.5149	98.5471	87.5572	65.9187	42.3248	34.2051	45.1387	45.1832	98.031	76.7379	38.265	45.1609	-0.353298	0.0719613	1.35721	0.764865	-0.592348
NM_001252153	Tmem106c	11.0889	12.3648	11.6963	9.61544	34.2148	43.9476	25.9489	31.9269	11.7269	10.6559	39.0812	28.9379	-0.138167	-0.130501	-1.73666	-1.44131	0.295346
NM_144830	Tmem106a	55.2324	61.588	70.8805	50.2882	45.0563	48.047	51.2118	42.6911	58.4102	60.5843	46.5516	46.9514	0.0527254	0.00371418	0.327389	0.367776	0.0403872
NM_023662	Pcm1	15.5536	16.3659	15.3019	14.5387	13.5402	12.0659	18.9009	19.0531	15.9598	14.9203	12.803	18.977	-0.0971656	0.170914	0.317952	-0.346978	-0.66493
NM_001123386	Cdyl	2.65345	3.38147	3.26528	6.90264	8.52372	9.11153	10.0755	8.81909	3.01746	5.08396	8.81762	9.44729	0.752617	0.0299558	-1.54705	-0.893949	0.653106
NM_023734	Pi16	150.128	120.035	95.7856	109.321	120.907	93.3003	89.5749	70.0045	135.082	102.553	107.104	79.7897	-0.397458	-0.127858	0.334821	0.3621	0.0272783
NM_053191	Pi15	37.5157	22.1969	30.1492	20.9127	3.17137	2.14705	4.49599	4.55671	29.8563	25.5309	2.65921	4.52635	-0.225789	0.230996	3.48897	2.49583	-0.99314
NM_177338	Hmbox1	9.64264	12.0688	9.68653	13.4379	11.7904	11.4313	16.2696	20.3631	10.8557	11.5622	11.6108	18.3163	0.0909647	0.197976	-0.0970127	-0.663712	-0.566699
NM_025673	Golph3	58.068	60.1249	57.8462	50.3523	62.5865	62.5882	66.0192	79.293	59.0964	54.0992	62.5874	72.6561	-0.127462	0.0647856	-0.0828008	-0.425476	-0.342676
NM_001032414	Pear1	5.02857	5.78521	8.84005	9.68979	26.3908	36.1734	36.8807	34.549	5.40689	9.26492	31.2821	35.7149	0.77698	0.0575531	-2.53247	-1.94667	0.585793
NM_018860	Rpl41	1126.17	1363.39	999.78	1293.9	3243.94	3346.63	2916.27	2681	1244.78	1146.84	3295.28	2798.63	-0.118224	-0.0709467	-1.40451	-1.28706	0.117456
NM_029409	Mff	23.7846	12.6293	12.1953	10.7418	37.2803	39.5602	30.4107	38.683	18.207	11.4686	38.4202	34.5469	-0.666804	-0.0461512	-1.07738	-1.59087	-0.513493
NM_001243053	Bcat2	286.87	236.948	344.826	395.099	300.367	278.657	382.688	316.332	261.909	369.962	289.512	349.51	0.498312	0.0817931	-0.144557	0.0820438	0.226601
NM_007532	Bcat1	8.9705	5.95401	11.1703	8.10267	6.16132	4.5991	4.62083	7.36698	7.46226	9.63648	5.38021	5.9939	0.368895	0.0469106	0.471949	0.685011	0.213061
NM_001012236	Trex1	16.5346	13.1695	11.3039	7.96534	21.5486	19.1886	20.2791	15.9753	14.852	9.63464	20.3686	18.1272	-0.624358	-0.0506309	-0.455684	-0.911851	-0.456166
NM_008258	Hn1	85.9673	80.3791	60.7796	56.7187	120.462	128.614	90.3537	104.366	83.1732	58.7491	124.538	97.3596	-0.501552	-0.106923	-0.582396	-0.728757	-0.146361
NM_026737	Phf5a	101.864	79.052	66.5785	96.2558	57.9587	60.1658	60.544	52.4895	90.4579	81.4171	59.0623	56.5168	-0.151914	-0.0191328	0.61501	0.526654	-0.0883567
NM_024231	Zfpl1	22.33	25.1959	18.8099	10.0849	31.8542	33.4133	30.3995	25.1704	23.763	14.4474	32.6338	27.7849	-0.717908	-0.0698582	-0.45765	-0.943495	-0.485844
NM_011317	Khdrbs1	77.5287	65.3823	65.8557	59.3181	52.8714	53.5984	55.9489	51.8676	71.4555	62.5869	53.2349	53.9083	-0.191183	0.005459	0.424672	0.215355	-0.209318
NM_001252531	Slco2b1	26.2132	26.9396	28.2437	38.4946	80.0589	69.1421	88.6703	86.2731	26.5764	33.3692	74.6005	87.4717	0.328369	0.0691256	-1.48904	-1.3903	0.0987387
NM_148948	Dicer1	4.09318	4.34684	4.53061	3.94368	12.2707	10.5415	17.1354	15.4087	4.22001	4.23714	11.4061	16.2721	0.00584453	0.154305	-1.43449	-1.94123	-0.506746
NM_007898	Ebp	62.6552	73.8572	91.421	57.0465	60.1156	64.7237	47.8586	60.0514	68.2562	74.2338	62.4196	53.955	0.121114	-0.0632897	0.128961	0.460319	0.331358
NM_173028	Vps13a	6.48079	8.57879	6.81976	7.91503	5.16986	4.06162	4.91684	4.92105	7.52979	7.36739	4.61574	4.91895	-0.0314551	0.027631	0.706049	0.582805	-0.123243
NM_009671	Ankfy1	23.4765	23.2256	22.3732	21.9643	16.9733	13.7186	17.4577	17.9071	23.351	22.1687	15.346	17.6824	-0.0749612	0.0615463	0.605626	0.326212	-0.279413
NM_008591	Met	13.1989	16.0193	9.39179	9.08345	12.7516	10.4615	10.1753	10.8092	14.6091	9.23762	11.6065	10.4922	-0.661275	-0.0438338	0.331932	-0.18373	-0.515662
NM_145537	Edem2	9.00674	11.159	8.7964	16.2708	34.1563	36.5118	29.8253	29.9737	10.0829	12.5336	35.3341	29.8995	0.313892	-0.0725298	-1.80915	-1.25432	0.554831
NM_001039644	Edem3	9.61775	16.3091	15.5441	12.7787	12.261	11.7188	17.9448	20.8629	12.9634	14.1614	11.9899	19.4039	0.127522	0.209072	0.112622	-0.454376	-0.566999
NM_138677	Edem1	34.9871	34.5685	41.6529	46.0834	69.5414	66.4065	65.6039	64.9541	34.7778	43.8681	67.974	65.279	0.335007	-0.0175691	-0.966815	-0.573445	0.39337
NM_001253836	Atp2c1	15.9704	24.065	15.9347	17.7783	28.278	28.7785	30.6829	30.8602	20.0177	16.8565	28.5283	30.7715	-0.247972	0.032874	-0.511117	-0.868294	-0.357177
NM_025531	Slmo2	44.3176	65.8897	48.0438	51.2387	51.8248	60.2378	49.2446	54.8075	55.1037	49.6412	56.0313	52.0261	-0.150609	-0.0322093	-0.0240841	-0.0676959	-0.0436118
NM_178041	Eif5	45.0729	52.5098	48.488	58.3342	69.5222	72.8627	80.7916	82.4164	48.7914	53.4111	71.1924	81.604	0.130515	0.0592776	-0.545098	-0.611499	-0.0664012
NM_010579	Eif6	75.3019	59.9763	72.3943	48.4621	66.1427	78.2794	55.3264	53.2017	67.6391	60.4282	72.211	54.264	-0.162636	-0.124091	-0.0943613	0.155225	0.249587
NM_001080769	Uhrf1bp1	2.22398	4.18682	2.48797	3.9446	10.0411	7.20287	10.355	8.82937	3.2054	3.21629	8.62196	9.59221	0.00489079	0.0463125	-1.42751	-1.57647	-0.148956
NM_001198933	Me1	690.372	1002.26	295.137	230.159	593.218	670.779	196.168	198.084	846.314	262.648	631.999	197.126	-1.68806	-0.505972	0.421271	0.414013	-0.00725801
NM_145494	Me2	20.588	19.5213	16.8039	9.56381	22.5838	21.9522	21.8597	26.6168	20.0547	13.1839	22.268	24.2382	-0.605166	0.0368199	-0.151032	-0.878511	-0.727479
NM_026179	Abhd5	92.8794	134.86	213.852	201.346	167.626	161.23	261.294	279.377	113.87	207.599	164.428	270.336	0.866415	0.215927	-0.530077	-0.380954	0.149123
NM_172405	Fam175a	6.38131	9.03568	7.47874	7.68528	9.59005	9.43449	9.39171	7.2615	7.70849	7.58201	9.51227	8.32661	-0.0238685	-0.0578161	-0.303341	-0.135149	0.168192
NM_198017	Fam175b	10.2098	9.75822	15.5553	22.1329	17.9808	14.9973	18.9331	23.4114	9.98399	18.8441	16.489	21.1722	0.916423	0.108572	-0.723819	-0.168063	0.555756
NM_133744	Ccdc71	5.99872	10.6174	9.95968	5.77961	34.37	32.2331	34.2846	32.4564	8.30808	7.86965	33.3015	33.3705	-0.078217	0.00089817	-2.003	-2.0842	-0.0812006
NM_011643	Trpc1	1.78499	2.84341	3.45175	5.41735	2.94242	2.91145	5.75328	5.03585	2.3142	4.43455	2.92693	5.39456	0.938272	0.265543	-0.338876	-0.282719	0.0561566
NM_026423	Mri1	21.8937	23.6657	19.9315	16.9506	26.4397	32.5554	27.4464	17.5268	22.7797	18.441	29.4975	22.4866	-0.30483	-0.117862	-0.372845	-0.286147	0.0866979
NM_178640	B3galnt2	4.58203	8.21134	5.53784	9.933	11.257	9.01423	15.2996	12.0636	6.39668	7.73542	10.1356	13.6816	0.274155	0.130286	-0.664041	-0.822686	-0.158645
NM_020026	B3galnt1	21.7877	18.0475	13.7887	11.3356	26.1537	25.936	20.394	20.7138	19.9176	12.5621	26.0448	20.5539	-0.66496	-0.102827	-0.386953	-0.710329	-0.323376
NM_172939	Sowahc	27.627	35.0272	36.1776	28.1117	45.2788	30.7348	52.5262	39.4393	31.3271	32.1447	38.0068	45.9828	0.0371694	0.0827338	-0.278847	-0.516513	-0.237666
NM_009378	Thbd	533.399	478.245	398.477	417.617	208.745	147.837	136.644	125.503	505.822	408.047	178.291	131.073	-0.309893	-0.133615	1.50439	1.63836	0.133965
NM_023051	Clstn1	38.9464	50.76	28.5277	32.6202	55.3708	59.9025	46.963	48.8606	44.8532	30.574	57.6366	47.9118	-0.552908	-0.0802564	-0.361775	-0.648077	-0.286302
NM_022319	Clstn2	7.47542	8.57377	12.353	9.7232	2.21176	1.36903	1.98036	1.79119	8.0246	11.0381	1.7904	1.88577	0.459994	0.0225401	2.16415	2.54927	0.385117
NM_153508	Clstn3	6.64713	5.7756	4.24925	3.27495	5.42756	7.13287	5.33615	4.02851	6.21136	3.7621	6.28021	4.68233	-0.723373	-0.127512	-0.0159033	-0.31569	-0.299787
NM_018872	Tmem131	12.931	12.9967	12.8546	13.0149	27.6207	26.8709	31.9454	33.8516	12.9639	12.9347	27.2458	32.8985	-0.00324562	0.0818764	-1.07154	-1.34677	-0.275233
NM_026958	Slirp	135.973	110.343	94.7123	111.232	83.4971	97.2728	80.9915	73.8664	123.158	102.972	90.3849	77.4289	-0.258256	-0.0671928	0.446356	0.411309	-0.0350466
NM_001078649	Tmem134	22.1588	32.9448	38.9544	25.6193	339.359	335.852	340.473	321.709	27.5518	32.2869	337.605	331.091	0.2288	-0.00846207	-3.61512	-3.35821	0.256911
NM_028343	Tmem135	75.6234	85.3292	66.4717	60.1105	105.614	108.65	75.8225	84.512	80.4763	63.2911	107.132	80.1672	-0.346562	-0.125923	-0.412756	-0.34101	0.0717453
NM_028611	Ndufaf7	22.5061	32.688	20.9462	18.6547	26.8595	27.1815	20.897	26.6054	27.5971	19.8004	27.0205	23.7512	-0.478982	-0.0560071	0.030462	-0.262468	-0.29293
NM_001085493	Ndufaf6	12.128	12.4195	9.89881	7.51177	7.68923	7.93246	6.31102	7.53279	12.2738	8.70529	7.81084	6.92191	-0.495612	-0.0524723	0.652026	0.330723	-0.321303
NM_027175	Ndufaf1	38.4622	41.7741	50.7115	37.8996	24.7549	25.5141	20.2627	25.6749	40.1182	44.3055	25.1345	22.9688	0.143231	-0.0391314	0.674587	0.94781	0.273223
NM_023247	Ndufaf3	42.0341	57.0388	43.7894	50.6235	47.0488	37.1983	36.0873	40.3113	49.5364	47.2064	42.1235	38.1993	-0.0695069	-0.0424696	0.233863	0.305438	0.0715741
NM_001127346	Ndufaf2	29.1334	21.8392	19.5824	14.8602	24.2656	29.6686	25.7264	21.5248	25.4863	17.2213	26.9671	23.6256	-0.565527	-0.0574515	-0.0814776	-0.456155	-0.374677
NM_007509	Atp6v1b2	97.1658	84.5896	102.786	123.688	85.4815	91.1723	96.902	102.83	90.8777	113.237	88.3269	99.866	0.317353	0.0533247	0.0410739	0.181286	0.140212
NM_001024920	Trp53i13	17.238	14.3267	17.1283	11.3732	35.6383	32.9205	35.2425	26.0685	15.7824	14.2507	34.2794	30.6555	-0.147278	-0.048525	-1.11903	-1.10511	0.0139183
NM_023854	Arfgap2	56.6256	51.2914	53.6767	61.3769	59.7179	58.46	62.3816	63.1846	53.9585	57.5268	59.0889	62.7831	0.0923846	0.0263369	-0.131038	-0.126143	0.00489529
NM_025445	Arfgap3	25.3423	32.4709	30.992	31.0517	22.1216	25.5389	27.4868	24.0592	28.9066	31.0218	23.8302	25.773	0.101883	0.034036	0.278606	0.267423	-0.0111825
NM_001177710	Arfgap1	25.5749	38.1935	37.2323	22.5232	32.4294	33.733	38.4633	34.4391	31.8842	29.8777	33.0812	36.4512	-0.0937692	0.0421313	-0.0531702	-0.286896	-0.233726
NM_172424	Med13l	4.18976	2.91992	3.68272	3.97365	14.9696	15.0239	22.3432	23.605	3.55484	3.82819	14.9967	22.9741	0.106877	0.185242	-2.07679	-2.58527	-0.508483
NM_001113545	Lima1	46.0229	44.5984	41.8018	36.5821	49.9284	44.5572	46.9061	48.8385	45.3107	39.1919	47.2428	47.8723	-0.209295	0.0057487	-0.0602426	-0.288634	-0.228391
NM_025427	Rgcc	953.233	1030.14	954.145	1010.46	718.84	725.787	759.248	692.16	991.689	982.302	722.313	725.704	-0.0137206	0.0020338	0.457263	0.436786	-0.0204767
NM_145564	Fbxo21	43.7489	31.5439	56.6698	66.8868	52.36	39.9945	51.6456	54.2821	37.6464	61.7783	46.1772	52.9639	0.714589	0.0595516	-0.294671	0.222092	0.516763
NM_011197	Ptgfrn	30.5589	23.5543	21.9507	26.3559	35.4853	26.0455	32.7883	28.7631	27.0566	24.1533	30.7654	30.7757	-0.163759	0.000145465	-0.185329	-0.349572	-0.164242
NM_178215	Hist2h3b	29.6099	43.7983	31.6038	36.6794	8.93951	6.05213	4.20222	4.08689	36.7041	34.1416	7.49582	4.14456	-0.104412	-0.257341	2.29178	3.04224	0.750457
NM_008378	Impact	52.6094	39.0125	51.0265	39.3268	33.1631	31.5363	39.4483	41.8907	45.8109	45.1766	32.3497	40.6695	-0.0201154	0.0993983	0.501939	0.15163	-0.350309
XM_001475316	Gm2904	20.4516	26.0628	28.7626	28.818	4.75438	6.14491	4.51496	6.91591	23.2572	28.7903	5.44965	5.71544	0.307903	0.0206811	2.09344	2.33265	0.239202
NM_027346	Taco1	12.7522	14.0633	24.1424	17.0119	21.1454	17.5436	17.3244	16.1118	13.4077	20.5771	19.3445	16.7181	0.617976	-0.0633711	-0.528857	0.299633	0.82849
NM_001164483	Synj1	5.75342	6.3009	8.37592	5.0669	9.1193	8.10318	11.9473	11.3608	6.02716	6.72141	8.61124	11.654	0.157284	0.13141	-0.514742	-0.793993	-0.279252
NM_001113353	Synj2	3.90695	3.42298	2.57561	3.8113	8.00911	7.54641	7.89198	7.0211	3.66497	3.19346	7.77776	7.45654	-0.198683	-0.0183173	-1.08555	-1.22339	-0.137834
NM_025966	2310039H08Rik	17.6455	16.062	24.3729	21.8584	77.2462	76.1002	87.3698	60.8876	16.8537	23.1157	76.6732	74.1287	0.455803	-0.0146574	-2.18566	-1.68116	0.504494
NM_015818	Hs6st1	3.51072	10.0664	7.40607	6.08848	21.6647	15.3704	20.306	18.8593	6.78855	6.74728	18.5176	19.5826	-0.00879706	0.0242867	-1.44772	-1.5372	-0.0894758
NM_009660	Alox15	29.1808	20.8136	28.3292	35.878	7.9158	2.80416	5.38439	7.49024	24.9972	32.1036	5.35998	6.43732	0.360969	0.0795418	2.22147	2.3182	0.0967367
XM_003086506	LOC100503235	34.3277	26.1525	19.6784	22.6484	22.7103	28.4013	23.3939	28.552	30.2401	21.1634	25.5558	25.9729	-0.514894	0.00703144	0.242814	-0.295438	-0.538252
NM_024256	B3gat3	8.61121	9.60209	8.32601	7.46701	51.684	62.2191	59.6926	47.0906	9.10665	7.89651	56.9516	53.3916	-0.205705	-0.028033	-2.64474	-2.75733	-0.112582
NM_027469	Gfod2	5.24636	8.35723	7.24658	6.49894	22.8085	23.484	29.4514	27.3719	6.80179	6.87276	23.1463	28.4117	0.0149748	0.0890162	-1.76679	-2.04752	-0.280731
NM_001037859	Csf1r	184.487	148.824	157.743	146.13	112.343	99.7033	120.422	115.631	166.655	151.936	106.023	118.026	-0.1334	0.0465792	0.652491	0.364358	-0.288133
NM_001109910	Srrt	14.0402	16.5078	17.3363	21.7404	55.529	64.0431	66.05	64.0795	15.274	19.5383	59.7861	65.0648	0.35523	0.0367457	-1.96873	-1.73557	0.233164
NM_001013806	Ankrd13c	4.26904	14.4508	6.56672	4.62725	38.3436	33.2886	36.991	37.3278	9.35994	5.59698	35.8161	37.1594	-0.741849	0.0159906	-1.93604	-2.73101	-0.794969
NM_026718	Ankrd13a	17.6769	24.2476	16.4009	10.6445	52.5082	57.1165	62.9804	60.4402	20.9622	13.5227	54.8124	61.7103	-0.63241	0.0514791	-1.38671	-2.19013	-0.80342
NM_001256081	Myo7a	3.13097	3.94844	2.6374	1.97965	7.88511	9.68732	12.2977	12.1506	3.5397	2.30852	8.78622	12.2241	-0.616658	0.143416	-1.31161	-2.40469	-1.09308
NM_001013370	Sesn1	39.8959	36.4492	29.9108	50.8747	36.4536	36.6834	34.8416	27.8893	38.1725	40.3927	36.5685	31.3655	0.0815607	-0.0666553	0.061934	0.364919	0.302985
NM_144907	Sesn2	12.6284	22.0323	25.9003	20.8579	22.7486	18.6705	34.6494	29.5152	17.3303	23.3791	20.7096	32.0823	0.431919	0.190094	-0.256998	-0.456557	-0.199559
NM_011579	Tgtp1	6.95388	9.9695	8.55727	9.04484	14.2552	24.9729	22.2598	22.5746	8.46169	8.80106	19.6141	22.4172	0.0567309	0.0580142	-1.21287	-1.34886	-0.135988
NM_009242	Sparc	7332.56	7433.02	7662.38	8080.32	4313.07	4511.7	4468.77	4383.76	7382.79	7871.35	4412.38	4426.26	0.0924455	0.00136411	0.742608	0.830522	0.087914
NM_198096	Arap1	23.0392	18.3502	21.9969	14.639	34.5868	38.8176	40.7774	32.6221	20.6947	18.3179	36.7022	36.6998	-0.176007	-2.93649e-05	-0.826605	-1.00251	-0.17591
NM_138599	Tomm70a	31.189	33.8746	40.2911	36.8793	47.9372	46.5173	58.943	52.5973	32.5318	38.5852	47.2272	55.7702	0.246198	0.0722094	-0.537769	-0.531446	0.00632358
NM_145950	Osgin2	11.548	15.887	21.6851	14.7928	24.2941	19.6767	28.9701	28.5019	13.7175	18.2389	21.9854	28.736	0.411007	0.116291	-0.680534	-0.655837	0.0246967
NM_019814	Higd1a	102.728	129.951	130.133	137.548	93.8648	120.178	74.0391	85.2409	116.34	133.84	107.021	79.64	0.202171	-0.128339	0.120443	0.748949	0.628506
NM_175662	Hist2h2ac	69.1044	63.9176	58.7821	38.6595	45.2261	37.3163	28.0508	20.6761	66.511	48.7208	41.2712	24.3635	-0.449054	-0.228908	0.688458	0.99982	0.311362
NM_026768	Mrps18a	55.8502	58.5309	38.7564	38.2336	89.4557	90.8435	81.4407	66.173	57.1906	38.495	90.1496	73.8069	-0.571107	-0.0868668	-0.656543	-0.939085	-0.282542
NM_025878	Mrps18b	28.3753	32.5444	36.9132	24.605	34.781	42.8719	36.583	33.995	30.4599	30.7591	38.8264	35.289	0.0141045	-0.0414879	-0.350131	-0.198206	0.151924
NM_026826	Mrps18c	122.729	108.968	65.4332	78.5075	69.7323	73.9806	63.5154	65.3144	115.848	71.9704	71.8565	64.4149	-0.686762	-0.0474794	0.689048	0.160009	-0.529039
NM_175313	Eogt	2.73894	6.10822	3.37047	8.31253	11.461	13.2455	13.7862	18.2064	4.42358	5.8415	12.3532	15.9963	0.401125	0.112239	-1.4816	-1.45333	0.028275
NM_134155	Brms1	9.37458	14.9333	12.3601	10.1612	22.7837	27.4963	25.8695	24.2287	12.1539	11.2607	25.14	25.0491	-0.110132	-0.00157305	-1.04856	-1.15347	-0.104907
NM_183165	Pyroxd1	12.7522	7.38679	12.2279	12.5656	11.6375	10.2008	9.98121	14.4489	10.0695	12.3968	10.9192	12.2151	0.299976	0.0487064	-0.116872	0.0213054	0.138177
NM_001024952	Rc3h1	3.32339	5.29401	4.04474	6.09611	6.64533	3.73084	7.90118	6.52072	4.3087	5.07043	5.18809	7.21095	0.234854	0.142985	-0.26795	-0.508083	-0.240133
NM_001113423	Slain2	9.93866	10.2907	7.42553	6.46356	23.9446	26.0935	26.9873	26.3107	10.1147	6.94454	25.019	26.649	-0.5425	0.0274104	-1.30657	-1.94013	-0.633555
XM_003946189	LOC100048119	86.355	111.767	113.857	89.7009	34.9791	36.8087	36.9365	41.7168	99.0612	101.779	35.8939	39.3267	0.0390465	0.0396665	1.46458	1.37186	-0.0927229
NM_175551	Dido1	3.33026	4.89689	2.81465	2.49902	19.111	16.1088	25.223	24.8993	4.11357	2.65684	17.6099	25.0611	-0.630682	0.153244	-2.09792	-3.23767	-1.13975
NM_028063	Trmu	17.3014	8.81935	10.3412	13.5023	19.7447	18.3182	17.7226	18.0534	13.0604	11.9218	19.0314	17.888	-0.131602	-0.0269096	-0.543186	-0.585396	-0.0422101
NM_001097617	C1s	368.663	314.842	318.196	304.884	270.845	239.624	240.303	241.213	341.753	311.54	255.234	240.758	-0.133534	-0.025358	0.42113	0.371834	-0.0492963
XM_003946418	LOC101056592	182.959	194.297	145.741	156.996	87.4009	80.7128	64.7932	64.0789	188.628	151.368	84.0568	64.436	-0.317479	-0.115444	1.16611	1.23212	0.0660186
XM_003946185	LOC101056590	15.6865	9.99515	9.92746	8.1613	5.70201	5.83536	5.54079	4.36487	12.8408	9.04438	5.76868	4.95283	-0.505643	-0.0662229	1.15442	0.868768	-0.285655
NM_173427	Klhdc7a	58.2831	68.4416	69.2917	69.6529	142.992	105.092	109.45	97.6065	63.3624	69.4723	124.042	103.528	0.132812	-0.0785096	-0.96913	-0.575515	0.393615
NM_009169	Shfm1	310.865	260.628	230.101	301.48	217.837	280.91	252.838	245.811	285.746	265.791	249.374	249.325	-0.104446	-8.55424e-05	0.196426	0.0922648	-0.104161
NM_001277898	Prkaca	197.653	229.105	160.426	167.743	162.641	180.146	136.474	139.283	213.379	164.085	171.394	137.879	-0.378977	-0.094498	0.316104	0.251043	-0.0650615
NM_001164199	Prkacb	61.2706	47.4451	56.8477	57.1878	43.7018	42.6144	43.3968	54.4291	54.3578	57.0178	43.1581	48.9129	0.0689243	0.0543616	0.332857	0.221196	-0.111661
NM_021389	Sh3kbp1	17.0119	25.6344	19.8029	18.9377	38.0901	37.9574	30.3494	35.5382	21.3232	19.3703	38.0237	32.9438	-0.138576	-0.0622812	-0.834477	-0.76616	0.0683174
NM_018859	Akr1e1	28.7453	35.1056	29.4777	22.8486	35.6395	35.0957	27.0758	34.6234	31.9254	26.1632	35.3676	30.8496	-0.28717	-0.0593554	-0.147721	-0.237716	-0.0899955
NM_001122829	Upf1	38.2943	39.7122	32.0787	34.5432	41.2796	43.06	46.4118	38.1908	39.0033	33.311	42.1698	42.3013	-0.227598	0.00135181	-0.112615	-0.344704	-0.232089
NM_001081132	Upf2	4.78081	4.71444	7.40397	6.90929	13.0866	10.9444	13.419	12.9774	4.74763	7.15663	12.0155	13.1982	0.592074	0.0407747	-1.33961	-0.882991	0.456623
NM_025914	Actr6	8.01566	11.6078	14.7318	9.47808	8.316	10.5302	10.7782	9.71582	9.81174	12.1049	9.4231	10.247	0.303013	0.0364044	0.0583074	0.240388	0.182081
NM_023735	Actr3	134.629	116.577	119.55	140.687	138.32	143.331	158.97	172.099	125.603	130.119	140.826	165.534	0.0509561	0.070206	-0.165038	-0.347301	-0.182263
NM_146243	Actr2	179.435	180.833	186.69	152.418	102.774	104.159	104.286	116.615	180.134	169.554	103.467	110.451	-0.0873291	0.0283677	0.799907	0.618342	-0.181565
NM_001081421	Galnt16	9.83044	11.5386	11.8242	14.5809	9.62224	9.1793	10.3941	10.2977	10.6845	13.2026	9.40077	10.3459	0.305301	0.0416052	0.184668	0.35176	0.167092
NM_030166	Galnt15	10.4094	9.37228	10.3431	9.81117	37.8763	41.5721	47.9585	42.6778	9.89084	10.0771	39.7242	45.3181	0.0269216	0.0572173	-2.00585	-2.169	-0.16315
NM_134189	Galnt10	10.5341	11.4412	13.0472	9.34201	20.3397	21.6486	24.6296	22.2985	10.9876	11.1946	20.9942	23.4641	0.0269219	0.0483041	-0.934109	-1.06765	-0.133541
NM_144908	Galnt11	4.27401	3.02591	3.75678	5.14737	17.6636	19.7042	21.9112	26.7953	3.64996	4.45207	18.6839	24.3533	0.286597	0.115089	-2.35584	-2.45157	-0.0957214
NM_173739	Galnt18	4.17791	10.3526	5.30445	6.03796	15.4025	22.5157	31.0517	26.7311	7.26525	5.67121	18.9591	28.8914	-0.357356	0.182952	-1.3838	-2.34891	-0.965108
NM_133853	Magi3	3.59174	3.6781	6.08865	6.67391	8.24127	6.93757	10.7611	8.92345	3.63492	6.38128	7.58942	9.84228	0.811923	0.112887	-1.06207	-0.625147	0.43692
NM_023153	Cwc15	91.875	66.1595	59.7377	92.7632	98.4124	117.046	99.7459	117.221	79.0172	76.2504	107.729	108.483	-0.0514213	0.00303009	-0.44717	-0.508657	-0.061487
NM_001195086	Ppfia1	7.5305	6.54314	6.01744	8.90441	20.1586	21.9079	22.4684	22.1359	7.03682	7.46092	21.0333	22.3021	0.08443	0.02544	-1.57968	-1.57976	-7.9809e-05
NM_172205	Sbsn	22.0174	22.9322	21.586	22.947	33.3769	28.7151	39.0721	31.0907	22.4748	22.2665	31.046	35.0814	-0.0134361	0.053071	-0.466097	-0.655831	-0.189734
NM_145148	Frmd4b	17.3724	13.6022	13.7172	14.6811	14.9968	13.3548	20.346	20.0279	15.4873	14.1991	14.1758	20.1869	-0.125285	0.153523	0.127659	-0.507619	-0.635277
NM_024194	Lrrc40	11.0312	16.0442	10.5394	7.27806	10.5415	9.81295	10.2705	9.17517	13.5377	8.90872	10.1772	9.72285	-0.603692	-0.0198356	0.411639	-0.126161	-0.5378
NM_029985	Lrrc42	15.7663	10.9196	12.0507	20.8043	14.6318	15.3002	16.0411	17.7497	13.343	16.4275	14.966	16.8954	0.300035	0.0526638	-0.165608	-0.040518	0.12509
NM_153545	Lrrc45	1.72395	2.74618	1.51533	3.73722	19.0364	21.3975	25.5944	24.9012	2.23507	2.62627	20.217	25.2478	0.232697	0.096507	-3.17718	-3.26507	-0.0878925
NM_201226	Lrrc47	8.9448	8.70752	11.3567	10.7726	24.7847	25.3114	25.1223	19.589	8.82616	11.0646	25.0481	22.3557	0.326099	-0.0493868	-1.50484	-1.01468	0.490159
NM_001130412	Lpin1	108.272	115.154	196.322	182.009	100.57	81.2128	198.662	192.556	111.713	189.165	90.8915	195.609	0.759852	0.332866	0.297578	-0.0483265	-0.345905
NM_001033308	Themis2	10.0173	9.71302	7.65654	8.49743	23.3792	18.1336	20.3838	15.4013	9.86515	8.07698	20.7564	17.8925	-0.288525	-0.0644803	-1.07314	-1.14747	-0.0743261
NM_028763	Cbx6	15.3354	22.2079	19.6066	19.6444	31.5254	28.5238	22.3135	22.2249	18.7717	19.6255	30.0246	22.2692	0.0641763	-0.129772	-0.67759	-0.18232	0.495271
NM_001110216	Cbx5	75.4042	62.4601	58.3255	62.1158	23.5848	14.4567	22.9721	33.2211	68.9322	60.2206	19.0207	28.0966	-0.194919	0.169427	1.85761	1.09986	-0.757744
NM_007625	Cbx4	19.3864	19.1967	4.60549	13.6301	35.2125	37.7828	17.0035	17.0094	19.2916	9.1178	36.4977	17.0065	-1.08121	-0.331651	-0.919834	-0.899325	0.0205083
NM_007624	Cbx3	64.5247	62.6738	77.4658	68.233	72.8383	76.3326	74.3502	65.0788	63.5992	72.8494	74.5855	69.7145	0.195909	-0.0293312	-0.229886	0.0634589	0.293345
NM_007622	Cbx1	34.25	19.8396	30.1052	40.4988	50.9969	57.0226	48.8037	65.5811	27.0448	35.302	54.0097	57.1924	0.384398	0.0248663	-0.997869	-0.696074	0.301794
NM_145991	Cdc73	26.096	23.383	21.9822	29.4643	17.1196	18.6686	23.2842	24.3727	24.7395	25.7232	17.8941	23.8285	0.0562544	0.124386	0.467332	0.110385	-0.356947
NM_021398	Slc43a3	71.304	74.1961	88.4526	88.5061	94.3035	103.747	156.017	172.674	72.75	88.4793	99.0253	164.345	0.282392	0.220011	-0.444849	-0.893317	-0.448469
NM_173388	Slc43a2	23.8898	20.2422	21.8923	25.3434	17.8319	15.1268	18.0662	16.2062	22.066	23.6178	16.4793	17.1362	0.098051	0.0169758	0.42117	0.462828	0.0416585
NM_001083809	Slc43a1	20.0638	15.5906	33.5509	29.7037	22.3387	17.0139	34.7866	31.9617	17.8272	31.6273	19.6763	33.3742	0.827089	0.229467	-0.142377	-0.0775609	0.0648161
NM_028276	Utp14a	4.51836	5.99796	2.64771	4.08124	7.95744	10.0203	11.4711	10.6227	5.25816	3.36447	8.98888	11.0469	-0.644177	0.0895357	-0.773583	-1.71519	-0.941608
NM_030057	Trappc6b	91.087	113.176	54.4435	55.2888	174.02	165.251	162.478	165.451	102.132	54.8661	169.636	163.964	-0.896442	-0.0147676	-0.732009	-1.57939	-0.847385
NM_001033385	D630037F22Rik	5.57293	5.68156	5.68227	4.83244	2.96796	1.84987	2.50981	3.61832	5.62725	5.25736	2.40891	3.06406	-0.0980918	0.104476	1.22405	0.778891	-0.445155
NM_175472	Zcchc11	5.62399	3.07958	4.94339	4.19092	12.1455	9.45477	14.0452	13.2108	4.35178	4.56715	10.8001	13.628	0.0696895	0.101003	-1.31137	-1.57721	-0.265834
NM_001159633	Slc44a1	38.418	40.2159	42.4521	34.503	45.0031	38.2414	44.2238	43.3754	39.317	38.4776	41.6222	43.7996	-0.031134	0.0221446	-0.082203	-0.1869	-0.104697
NM_152808	Slc44a2	18.8155	20.1987	18.3361	16.8474	25.155	30.7245	33.0495	34.6981	19.5071	17.5918	27.9398	33.8738	-0.149096	0.0836412	-0.518322	-0.945268	-0.426946
NM_011281	Rorc	2.2378	5.34708	1.96699	4.85115	14.5426	10.7259	9.26296	10.0538	3.79244	3.40907	12.6342	9.65836	-0.15375	-0.116646	-1.73614	-1.5024	0.23374
NM_013646	Rora	7.72761	15.8268	8.24796	9.5726	5.94924	3.71179	3.41194	5.22633	11.7772	8.91028	4.83052	4.31914	-0.402456	-0.0485964	1.28575	1.04473	-0.241022
NM_001040695	Uevld	24.513	19.5241	29.6265	25.2414	12.5627	8.15434	9.60554	10.3024	22.0186	27.4339	10.3585	9.95399	0.317241	-0.0173002	1.0879	1.46261	0.374711
NM_001166454	Pls3	102.206	113.164	85.0032	92.4013	56.7602	72.3297	68.9042	83.6928	107.685	88.7022	64.5449	76.2985	-0.279776	0.0726539	0.738442	0.217315	-0.521127
NM_013464	Ahr	7.53418	6.28657	3.78424	9.33299	5.08002	5.1845	5.94025	8.11122	6.91037	6.55861	5.13226	7.02574	-0.0753731	0.136383	0.429169	-0.0992588	-0.528428
NM_009938	Copa	146.806	133.095	146.052	147.868	119.014	121.333	120.311	132.536	139.951	146.96	120.174	126.423	0.0705063	0.0220178	0.219796	0.217161	-0.00263532
NM_021538	Cope	140.467	117.846	120.175	123.833	134.575	166.675	118.044	109.839	129.156	122.004	150.625	113.941	-0.0821887	-0.121216	-0.221847	0.0986357	0.320483
NM_001253758	Anp32e	75.5868	66.8925	51.6752	77.3776	43.0417	35.4482	44.4981	45.4407	71.2396	64.5264	39.2449	44.9694	-0.142792	0.0591335	0.860174	0.520945	-0.339229
NM_130889	Anp32b	98.5878	84.4334	69.8846	78.1343	127.027	161.684	133.162	162.646	91.5106	74.0095	144.355	147.904	-0.306229	0.0105467	-0.657615	-0.998879	-0.341264
NM_009672	Anp32a	173.897	167.321	166.188	197.343	172.654	214.073	203.802	234.768	170.609	181.766	193.363	219.285	0.0913863	0.0546345	-0.180621	-0.270727	-0.0901057
NM_011574	Cirh1a	20.2054	16.0932	16.2802	18.2507	22.0624	25.7774	23.3253	23.0195	18.1493	17.2654	23.9199	23.1724	-0.0720265	-0.0137878	-0.398297	-0.424521	-0.0262246
NM_008379	Kpnb1	131.556	119.225	109.839	125.083	91.0725	98.5001	83.7799	92.0639	125.391	117.461	94.7863	87.9219	-0.0942452	-0.0326487	0.403678	0.417889	0.0142115
NM_001198977	Syk	16.0668	8.77499	12.5085	15.9222	15.8133	13.9241	23.8153	22.0874	12.4209	14.2153	14.8687	22.9513	0.194679	0.188535	-0.259508	-0.69113	-0.431622
NM_026952	Cdk12	6.20048	7.68218	5.24826	2.987	14.3172	11.5657	14.6516	15.9309	6.94133	4.11763	12.9415	15.2913	-0.753399	0.0724601	-0.898715	-1.89282	-0.994106
NM_146131	Pbxip1	37.7367	40.4971	28.2817	36.1669	43.3175	39.1018	34.025	38.379	39.1169	32.2243	41.2097	36.202	-0.279642	-0.0562665	-0.0751916	-0.16792	-0.0927282
NM_146239	Cdk17	12.6954	14.0683	10.1887	9.5726	16.3312	18.7169	22.9088	20.372	13.3818	9.88063	17.5241	21.6404	-0.4376	0.0916301	-0.389064	-1.13105	-0.741989
NM_011074	Cdk14	14.7705	20.5876	14.0649	10.6732	18.4691	16.9064	12.3638	15.1032	17.679	12.369	17.6878	13.7335	-0.515304	-0.109892	-0.000712017	-0.150964	-0.150252
NM_001167784	Tcirg1	6.5798	5.51649	9.13189	8.25799	40.7651	41.3232	60.1673	41.0876	6.04815	8.69494	41.0441	50.6275	0.523683	0.0911351	-2.76261	-2.54167	0.220939
NM_013830	Prpf4b	7.17126	9.59574	11.3461	7.46207	37.5249	33.0795	43.125	42.6805	8.3835	9.4041	35.3022	42.9028	0.165738	0.0846832	-2.07413	-2.18971	-0.115574
NM_026551	Dcakd	34.9355	37.763	49.3516	40.5716	24.5225	24.9922	20.3829	17.359	36.3492	44.9616	24.7574	18.871	0.30677	-0.117911	0.554065	1.25253	0.69846
NM_026497	Nudt12	19.3671	32.8414	33.4976	39.2758	17.0321	14.4806	24.1362	22.2129	26.1043	36.3867	15.7564	23.1746	0.479125	0.167555	0.728353	0.65087	-0.0774826
NM_026341	Nudt13	29.506	18.2785	21.6127	24.8747	36.8945	40.5744	32.7501	29.4581	23.8922	23.2437	38.7345	31.1041	-0.0397003	-0.0952798	-0.697076	-0.420264	0.276812
NM_029385	Nudt16	11.818	28.2384	7.79089	16.0121	20.605	18.177	10.7621	10.5619	20.0282	11.9015	19.391	10.662	-0.750893	-0.259763	0.0466466	0.158668	0.112021
NM_025399	Nudt14	7.78876	12.4072	6.84618	16.8846	9.05326	12.6297	12.896	11.2879	10.098	11.8654	10.8415	12.092	0.232697	0.0474076	-0.102501	-0.0272889	0.0752121
NM_153136	Nudt18	33.9358	21.3388	25.9041	13.5517	115.693	113.591	95.2243	80.934	27.6373	19.7279	114.642	88.0791	-0.486377	-0.114472	-2.05245	-2.15856	-0.10611
NM_033080	Nudt19	16.9712	16.7356	8.52423	14.0154	22.0322	25.3225	14.4512	15.7724	16.8534	11.2698	23.6773	15.1118	-0.580574	-0.195015	-0.490467	-0.423214	0.0672528
NM_021391	Ppp1r1a	31.9919	40.2329	29.6003	21.9008	125.257	157.073	103.709	90.7767	36.1124	25.7506	141.165	97.2429	-0.48789	-0.16187	-1.96682	-1.91699	0.0498306
NM_172506	Boc	23.4224	17.4117	17.3853	24.2594	31.735	26.4372	27.2903	24.2895	20.4171	20.8223	29.0861	25.7899	0.0283578	-0.0522351	-0.510555	-0.308676	0.201879
NM_029632	Ppp1r11	41.7109	41.9645	46.3114	61.8675	42.2194	51.8261	45.0719	47.0872	41.8377	54.0894	47.0228	46.0796	0.370543	-0.00879973	-0.168556	0.23122	0.399776
NM_001163818	Ppp1r10	6.8305	6.73567	8.00519	9.87152	12.5794	13.3562	19.244	15.9015	6.78308	8.93836	12.9678	17.5727	0.398068	0.131973	-0.934919	-0.975257	-0.0403374
NM_198027	Alkbh6	7.26661	13.5046	18.0971	13.1272	30.2021	28.2447	32.6187	20.1262	10.3856	15.6122	29.2234	26.3725	0.588085	-0.0445793	-1.49254	-0.756361	0.736175
NM_001146711	Ppp1r18	7.29105	5.42002	8.11769	5.26855	36.5698	37.4849	47.1075	39.1668	6.35553	6.69312	37.0273	43.1371	0.0746664	0.066329	-2.54251	-2.68818	-0.145674
NM_172943	Alkbh5	16.8024	33.7477	14.769	25.3388	44.6185	40.6594	48.8666	47.7137	25.2751	20.0539	42.6389	48.2901	-0.333833	0.0540522	-0.754457	-1.26785	-0.513391
NM_026944	Alkbh3	14.1164	24.093	18.6121	8.74335	26.6366	37.6534	29.1604	28.057	19.1047	13.6777	32.145	28.6087	-0.482099	-0.0506156	-0.750669	-1.06463	-0.313957
NM_133906	Zkscan1	16.9827	13.1165	11.3087	11.1562	5.43798	5.00692	6.36221	8.25383	15.0496	11.2325	5.22245	7.30802	-0.422051	0.145925	1.52693	0.620122	-0.906805
NM_001145778	Zkscan3	22.9708	18.2958	23.862	20.3713	34.0923	30.7744	41.3757	44.8919	20.6333	22.1167	32.4334	43.1338	0.10016	0.123825	-0.652504	-0.963683	-0.311179
NM_001039115	Zkscan4	7.21622	5.74756	5.28577	10.429	5.9731	6.36691	5.17749	5.22907	6.48189	7.85736	6.17001	5.20328	0.277632	-0.0740083	0.0711421	0.594624	0.523482
NM_001251833	Zkscan8	3.91615	8.91181	5.90097	7.27672	3.78343	2.00111	3.95219	3.35125	6.41398	6.58884	2.89227	3.65172	0.0388056	0.101259	1.14902	0.851448	-0.29757
NM_145379	Mrgprf	21.0269	18.7571	18.4823	23.7029	9.95398	9.38638	8.16985	7.9637	19.892	21.0926	9.67018	8.06677	0.0845451	-0.0787347	1.04057	1.38667	0.346096
NM_001267711	Eef2k	16.3538	15.2493	14.7253	22.4817	22.76	23.855	28.9705	28.3639	15.8015	18.6035	23.3075	28.6672	0.235512	0.0898902	-0.560729	-0.623826	-0.0630972
NM_024284	Hagh	97.0758	87.7271	81.2257	107.245	100.408	104.837	92.1111	88.2004	92.4015	94.2352	102.623	90.1557	0.028351	-0.0562506	-0.151364	0.0638476	0.215211
NM_010480	Hsp90aa1	344.338	319.444	321.367	355.295	145.625	144.7	140.379	185.225	331.891	338.331	145.163	162.802	0.0277265	0.0498054	1.19304	1.05532	-0.137723
NM_175770	Taf7	14.382	10.7811	19.3341	9.16985	5.54249	7.98881	10.0853	13.405	12.5815	14.252	6.76565	11.7452	0.179851	0.23955	0.895008	0.279093	-0.615915
NM_009315	Taf6	4.68499	6.78453	7.48731	10.1562	24.9327	29.8594	25.0106	26.336	5.73476	8.82175	27.396	25.6733	0.621333	-0.0282062	-2.25616	-1.54113	0.715032
NM_025747	4933411K20Rik	12.2735	11.9007	11.7263	12.7249	6.31542	6.41339	5.77248	6.59939	12.0871	12.2256	6.36441	6.18594	0.0164395	-0.0123524	0.925369	0.982842	0.0574733
NM_027748	Taf3	2.16942	1.97474	2.99653	3.35922	6.74617	8.24759	9.23647	8.56378	2.07208	3.17788	7.49688	8.90013	0.616983	0.0745156	-1.85521	-1.48576	0.369447
NM_001081288	Taf2	5.54628	4.22543	5.299	3.65927	11.0588	11.5581	14.48	15.144	4.88585	4.47914	11.3085	14.812	-0.12539	0.117211	-1.21072	-1.72548	-0.514756
NM_001081008	Taf1	10.3304	7.50197	7.6114	8.89193	11.3976	10.042	13.8512	13.4449	8.9162	8.25166	10.7198	13.648	-0.111744	0.104885	-0.265774	-0.725937	-0.460163
NM_001015889	Taf9	31.6717	27.8354	23.999	47.3506	36.0057	38.2831	29.4144	37.3534	29.7535	35.6748	37.1444	33.3839	0.261846	-0.0463571	-0.320086	0.0957545	0.41584
NM_008928	Map2k3	21.6164	23.8389	26.3083	23.4302	47.9674	51.5069	46.8032	47.0718	22.7276	24.8692	49.7371	46.9375	0.129914	-0.0251608	-1.12988	-0.916381	0.213497
NM_023138	Map2k2	29.5046	42.4143	29.7293	32.7603	96.1164	96.7838	76.4149	65.2173	35.9595	31.2448	96.4501	70.8161	-0.202754	-0.134171	-1.42341	-1.18046	0.242951
NM_008927	Map2k1	71.9564	56.1421	67.1208	60.4853	48.259	54.2078	63.8655	53.6314	64.0493	63.8031	51.2334	58.7485	-0.00555674	0.0594434	0.322098	0.119075	-0.203023
NM_001164172	Map2k7	23.2213	23.2512	22.7438	41.7098	40.9425	38.5401	42.6224	40.1279	23.2362	32.2268	39.7413	41.3751	0.471887	0.017497	-0.774264	-0.360501	0.413763
NM_011840	Map2k5	9.66362	12.315	9.06043	12.5694	19.1974	22.8596	18.0625	19.6693	10.9893	10.8149	21.0285	18.8659	-0.0230788	-0.0471298	-0.936246	-0.802763	0.133483
NM_009157	Map2k4	19.6253	19.6837	21.0837	29.9384	21.6594	17.6795	24.2302	25.2819	19.6545	25.5111	19.6695	24.756	0.376265	0.0998886	-0.00109779	0.0433446	0.0444424
NM_001168228	Morf4l2	182.241	165.887	133.783	123.729	183.895	183.811	195.634	181.494	174.064	128.756	183.853	188.564	-0.434981	0.0109892	-0.0789304	-0.550416	-0.471486
NM_024431	Morf4l1	210.759	193.472	164.844	180.044	315.373	322.885	297.502	343.754	202.115	172.444	319.129	320.628	-0.229047	0.00203483	-0.658962	-0.894769	-0.235807
NM_013763	Tbl2	18.2833	16.6425	20.6623	19.8174	26.0814	20.647	22.6319	20.8192	17.4629	20.2398	23.3642	21.7255	0.212904	-0.0315801	-0.420007	-0.102195	0.317811
NM_145396	Tbl3	21.9942	17.2307	21.551	28.9203	18.2879	19.1391	18.9444	16.7214	19.6125	25.2357	18.7135	17.8329	0.363693	-0.0209317	0.0676929	0.500919	0.433226
NM_013634	Med1	5.74148	5.60557	6.02343	5.21949	11.9381	10.5996	15.7007	16.4628	5.67352	5.62146	11.2689	16.0818	-0.0132997	0.154453	-0.990026	-1.51641	-0.526382
NM_026119	Med4	18.1546	10.2069	15.0189	16.2053	22.7946	24.1414	28.9981	22.2867	14.1807	15.6121	23.468	25.6424	0.138734	0.0384813	-0.726766	-0.715863	0.0109021
NM_007988	Fasn	1862.4	2844.83	924.611	789.554	1632.71	1705.08	428.294	356.043	2353.61	857.083	1668.89	392.169	-1.45737	-0.628955	0.495988	1.12796	0.631972
NM_025818	1200014J11Rik	15.9627	7.47878	13.6182	13.231	17.9589	17.3307	16.998	20.5031	11.7207	13.4246	17.6448	18.7505	0.195819	0.0263974	-0.590179	-0.482049	0.108129
NM_028545	1700055N04Rik	6.62865	5.75954	7.94519	6.53169	2.16499	3.10387	4.78919	3.37687	6.1941	7.23844	2.63443	4.08303	0.224784	0.190296	1.2334	0.826039	-0.407365
XM_001478111	Gm10193	56.5532	66.0636	46.3953	81.7313	21.5131	24.8137	34.1253	31.3269	61.3084	64.0633	23.1634	32.7261	0.0634135	0.150091	1.40424	0.969056	-0.43518
XM_003086558	LOC100504863	53.916	50.1	57.2644	58.44	213.17	266.137	253.923	276.956	52.008	57.8522	239.654	265.44	0.153637	0.0443819	-2.20414	-2.19794	0.00620386
NM_001198878	Dync1i2	95.0665	88.4561	89.4189	84.746	50.7908	57.0131	53.2525	60.0032	91.7613	87.0824	53.9019	56.6279	-0.0755036	0.0214258	0.767548	0.62087	-0.146678
NM_146006	Lss	21.2749	25.1037	13.1594	17.0815	16.1528	15.6706	6.95809	9.44015	23.1893	15.1205	15.9117	8.19912	-0.616955	-0.287951	0.543366	0.882962	0.339596
NM_177298	Pisd	34.8281	38.4961	24.3657	33.8984	42.9609	47.4919	48.3293	44.5002	36.6621	29.132	45.2264	46.4148	-0.331683	0.0112645	-0.302876	-0.671978	-0.369103
NM_001033332	Tmtc3	13.6041	11.1849	13.5007	10.4646	7.69766	5.33696	8.91294	9.15828	12.3945	11.9826	6.51731	9.03561	-0.0487515	0.141889	0.927346	0.407249	-0.520097
NM_198967	Tmtc1	1.83978	1.95379	4.04283	3.32358	3.69371	2.19358	5.00925	4.7401	1.89678	3.68321	2.94364	4.87467	0.957407	0.21906	-0.634047	-0.404343	0.229704
NM_016777	Nasp	14.5708	8.33202	13.7927	13.7686	8.44843	9.88914	10.4749	12.4174	11.4514	13.7806	9.16879	11.4461	0.267118	0.0963469	0.320722	0.267782	-0.0529399
NM_001278256	Prnp	287.158	343.524	307.278	226.366	266.494	282.565	227.266	249.37	315.341	266.822	274.53	238.318	-0.241037	-0.0614325	0.199952	0.162989	-0.036963
NM_153537	Phldb1	33.0844	35.9179	34.8226	31.5207	113.563	93.9485	123.514	99.316	34.5012	33.1717	103.756	111.415	-0.0566942	0.0309302	-1.58848	-1.74792	-0.159442
NM_016897	Timm23	129.59	149.333	122.39	125.521	184.717	200.403	150.956	168.895	139.461	123.955	192.56	159.925	-0.170048	-0.0806486	-0.465443	-0.367582	0.0978607
NM_025969	Timm21	25.9908	26.3469	23.8839	25.6106	36.4522	36.1726	34.1661	39.0371	26.1689	24.7473	36.3124	36.6016	-0.0805818	0.00344463	-0.472612	-0.564637	-0.0920246
NM_001083118	Terf2	7.98366	11.7393	8.63692	5.32527	14.1468	13.9709	16.2692	18.1566	9.8615	6.9811	14.0589	17.2129	-0.498354	0.0879036	-0.511601	-1.30196	-0.790364
NM_008306	Ndst1	2.61978	7.3031	4.31765	3.54951	20.2084	21.6933	20.4592	20.3125	4.96144	3.93358	20.9508	20.3859	-0.334918	-0.0118724	-2.07818	-2.37366	-0.295479
NM_026869	Pygo2	7.05636	9.99154	6.89158	8.49828	17.8952	22.8843	21.4628	20.756	8.52395	7.69493	20.3897	21.1094	-0.147614	0.0150641	-1.25825	-1.4559	-0.197656
NM_016665	Stra13	132.277	70.2371	83.9721	119.48	93.183	105.669	81.1163	80.9413	101.257	101.726	99.4258	81.0288	0.00666795	-0.0888599	0.0263293	0.328183	0.301854
NM_130904	Cd209d	89.9986	48.4337	72.6931	60.6393	23.6464	22.6212	27.3861	25.6162	69.2162	66.6662	23.1338	26.5012	-0.054153	0.0590173	1.5811	1.3309	-0.250204
NM_024190	Chmp1b	89.7549	83.0182	76.3481	100.424	55.6816	58.2025	67.7531	65.7383	86.3865	88.3863	56.9421	66.7457	0.0330153	0.0689899	0.601312	0.405148	-0.196164
NM_145606	Chmp1a	89.6543	77.2608	64.5939	79.6534	90.3875	93.9978	83.3875	67.0251	83.4576	72.1237	92.1926	75.2063	-0.210571	-0.088442	-0.143608	-0.060381	0.0832274
NM_027315	Ube2q1	19.8323	19.6088	13.8255	7.41254	58.9669	68.7857	61.2952	69.7737	19.7205	10.619	63.8763	65.5345	-0.893044	0.0111301	-1.69558	-2.6256	-0.930018
NM_180600	Ube2q2	18.32	27.9671	26.8383	29.7859	36.781	32.8738	45.6679	45.1357	23.1436	28.3121	34.8274	45.4018	0.290808	0.115152	-0.589614	-0.681331	-0.0917173
NM_001164528	Ildr2	4.80536	4.87119	5.37578	6.62909	5.81631	2.81264	4.33982	6.92198	4.83827	6.00243	4.31447	5.6309	0.311055	0.11565	0.165307	0.0921807	-0.0731266
NM_145416	Kri1	10.2403	9.13492	10.0812	10.6556	19.6504	19.9846	21.0695	23.3495	9.68761	10.3684	19.8175	22.2095	0.0979764	0.0494902	-1.03256	-1.09899	-0.0664263
NM_001004149	Zfp366	2.70984	3.08333	3.74299	4.19603	9.49025	9.80364	13.2466	14.5869	2.89658	3.96951	9.64694	13.9168	0.454608	0.159148	-1.73572	-1.80979	-0.074071
NM_178364	Zfp369	8.88682	8.16711	9.31354	7.40962	4.04515	1.61382	5.73473	4.49123	8.52696	8.36158	2.82949	5.11298	-0.0282564	0.256967	1.59149	0.70961	-0.881881
NM_026465	Prorsd1	25.5545	27.1381	22.4619	33.2385	35.6439	31.4437	27.8313	34.566	26.3463	27.8502	33.5438	31.1986	0.0800876	-0.0314764	-0.348446	-0.163796	0.18465
NM_010256	Gart	28.3139	24.6015	25.1388	32.2396	27.4406	27.7436	25.634	24.9244	26.4577	28.6892	27.5921	25.2792	0.116821	-0.0380214	-0.0605678	0.182558	0.243125
NM_180678	Gars	77.2471	80.1411	84.2643	82.4407	60.3611	63.593	57.9813	64.6062	78.6941	83.3525	61.977	61.2937	0.0829691	-0.00481475	0.344522	0.443486	0.0989634
NM_001045558	Pick1	18.7304	12.1557	9.1465	15.0386	16.4201	19.9502	18.2246	13.5391	15.4431	12.0925	18.1852	15.8818	-0.352842	-0.0588172	-0.235804	-0.393259	-0.157456
NM_001142744	Atat1	5.48394	12.0116	6.02536	7.43012	17.5292	14.9079	14.2252	14.7031	8.74775	6.72774	16.2185	14.4641	-0.378791	-0.0497187	-0.890659	-1.10429	-0.213629
NM_026861	Ubac2	20.9052	14.6525	16.1703	39.8804	35.521	35.414	40.4283	41.5271	17.7789	28.0254	35.4675	40.9777	0.656571	0.0627172	-0.996335	-0.548106	0.448229
NM_133835	Ubac1	14.1114	13.4874	15.5046	19.8842	34.7433	38.0585	30.2183	27.6772	13.7994	17.6944	36.4009	28.9477	0.358688	-0.0994979	-1.39937	-0.710156	0.689213
NM_007422	Adss	48.1046	37.306	47.2903	27.4426	33.8429	38.8507	41.5007	40.9733	42.7053	37.3665	36.3468	41.237	-0.192671	0.0548215	0.232587	-0.142197	-0.374784
NM_009634	Adsl	38.1688	43.7009	40.3645	47.8358	40.5844	37.2889	32.3885	29.9631	40.9349	44.1002	38.9366	31.1758	0.107454	-0.096541	0.0722037	0.50036	0.428156
NM_001111080	Uhrf1	2.98502	3.56626	2.95175	4.85323	3.23307	3.95055	2.7183	2.23513	3.27564	3.90249	3.59181	2.47672	0.25262	-0.161437	-0.132935	0.655968	0.788903
NM_144873	Uhrf2	12.2286	10.3127	11.6971	17.1531	15.7341	18.4225	19.3737	22.8652	11.2706	14.4251	17.0783	21.1195	0.356011	0.0922395	-0.599593	-0.549995	0.0495981
NM_172797	Mmp28	17.4594	14.8331	20.462	5.04649	25.8286	28.3942	18.8865	15.7441	16.1462	12.7542	27.1114	17.3153	-0.34022	-0.194722	-0.747703	-0.441072	0.306631
NM_001113248	Sin3b	75.7894	79.9635	71.8085	74.6807	98.3904	107.592	95.3913	98.3313	77.8764	73.2446	102.991	96.8613	-0.0884643	-0.0266496	-0.403262	-0.403198	6.36773e-05
NM_011985	Mmp23	41.3279	56.4288	41.516	28.7972	44.1383	43.0809	47.4106	38.9316	48.8784	35.1566	43.6096	43.1711	-0.475399	-0.00438927	0.16455	-0.296268	-0.460818
NM_001110351	Sin3a	15.8735	10.4756	9.96612	17.2055	19.2653	21.0891	18.773	21.4712	13.1746	13.5858	20.1772	20.1221	0.0443444	-0.00118785	-0.614971	-0.566681	0.0482904
NM_145994	Abi1	35.7775	37.6726	33.0468	36.8077	55.2343	47.1114	60.3755	57.2994	36.725	34.9272	51.1728	58.8374	-0.0724122	0.0606143	-0.478614	-0.752382	-0.273768
NM_198163	Rab35	58.7654	47.947	66.772	68.3571	53.0091	50.2427	55.0572	57.8853	53.3562	67.5645	51.6259	56.4712	0.34061	0.0389598	0.0475621	0.25875	0.211188
NM_030018	Tmem50b	122.057	66.7449	44.8358	55.2888	62.37	58.6459	26.1413	36.6103	94.4008	50.0623	60.5079	31.3758	-0.915074	-0.285218	0.641674	0.674073	0.0323982
NM_027935	Tmem50a	384.992	286.195	278.778	393.451	182.872	204.071	198.719	193.069	335.594	336.114	193.472	195.894	0.0022371	0.00540455	0.794594	0.778877	-0.0157164
NM_023141	Tor3a	23.9834	34.6228	23.7161	9.74842	24.3924	25.307	23.9913	29.1098	29.3031	16.7322	24.8497	26.5506	-0.808421	0.028753	0.237823	-0.666113	-0.903936
NM_144797	Metrnl	11.1292	16.2509	17.1191	12.063	30.968	35.8273	39.5153	27.2401	13.6901	14.5911	33.3976	33.3777	0.0919566	-0.000258995	-1.28662	-1.1938	0.092817
XM_003084742	Gm8556	21.1002	27.1062	18.5467	33.9371	7.33615	11.1019	6.46129	9.07521	24.1032	26.2419	9.21903	7.76825	0.122649	-0.0743619	1.38654	1.75621	0.369673
NM_001017966	Ddi2	21.6968	20.7372	28.6067	15.6782	14.673	12.1068	19.4787	17.6088	21.217	22.1424	13.3899	18.5437	0.0615928	0.14142	0.664076	0.255882	-0.408194
NM_009068	Ripk1	32.5731	28.7485	25.149	25.764	22.4191	20.8461	27.0146	27.1332	30.6608	25.4565	21.6326	27.0739	-0.26836	0.0974429	0.503189	-0.0888689	-0.592058
NM_172549	Cabin1	5.81358	4.20945	4.41321	4.58283	16.2792	15.3124	17.8804	15.855	5.01151	4.49802	15.7958	16.8677	-0.155956	0.0285138	-1.65623	-1.9069	-0.250677
NM_001164607	Maf1	31.2889	24.9209	23.5735	24.2245	68.014	70.5081	73.0214	74.9281	28.1049	23.899	69.261	73.9748	-0.233872	0.0285946	-1.30122	-1.63008	-0.328862
NM_145491	Rhoq	46.3791	71.6411	32.119	15.2335	83.759	78.4226	49.6426	53.5006	59.0101	23.6763	81.0908	51.5716	-1.31752	-0.196561	-0.458577	-1.12313	-0.664558
NM_023275	Rhoj	17.5046	34.3188	15.3862	23.3518	52.36	59.9151	65.3969	73.1135	25.9117	19.369	56.1376	69.2552	-0.419852	0.0911988	-1.11537	-1.83817	-0.722808
NM_007484	Rhoc	189.549	192.578	192.848	207.071	188.937	237.247	228.337	209.958	191.063	199.96	213.092	219.148	0.0656579	0.0121698	-0.157426	-0.132195	0.0252308
NM_007483	Rhob	260.145	255.195	622.686	700.95	387.641	374.519	850.099	716.827	257.67	661.818	381.08	783.463	1.36091	0.313002	-0.564572	-0.243431	0.32114
NM_016802	Rhoa	1047.74	922.472	873.719	899.466	592.362	632.302	627.351	682.94	985.107	886.593	612.332	655.146	-0.152009	0.0293513	0.685967	0.436455	-0.249512
NM_007485	Rhod	9.60449	13.1139	6.03013	11.8976	12.1787	14.527	10.6016	11.1355	11.3592	8.96386	13.3528	10.8685	-0.341668	-0.0894025	-0.233287	-0.277966	-0.0446793
NM_001033231	Fam195b	44.3933	23.5722	41.6223	44.9104	98.1973	94.8511	87.5502	82.9235	33.9827	43.2663	96.5242	85.2369	0.348443	-0.0540088	-1.50609	-0.978232	0.527857
NM_175935	G6pc3	33.3519	15.9384	29.3157	30.7278	46.5198	60.9607	46.386	44.1463	24.6451	30.0218	53.7402	45.2662	0.284705	-0.0745258	-1.1247	-0.592425	0.532275
NM_027726	Dlg5	1.82686	2.18258	2.81011	3.30024	8.36509	7.68895	8.70462	10.7963	2.00472	3.05518	8.02702	9.75044	0.607856	0.0844699	-2.00146	-1.67421	0.327253
NM_009818	Ctnna1	154.62	144.735	167.854	153.426	124.037	150.981	149.558	155.242	149.678	160.64	137.509	152.4	0.101975	0.044654	0.122333	0.0759702	-0.0463624
NM_001081256	Kdm3b	9.67507	12.2773	9.22491	15.6415	21.4173	20.7407	27.5133	27.5997	10.9762	12.4332	21.079	27.5565	0.179818	0.116374	-0.941427	-1.14819	-0.206768
NM_001038695	Kdm3a	7.64296	6.95709	7.4858	8.04758	16.8907	15.5906	20.7295	23.1237	7.30002	7.76669	16.2407	21.9266	0.0893987	0.130368	-1.15364	-1.49731	-0.343673
NM_010130	Emr1	48.7092	49.4215	51.8138	43.7167	34.685	30.0073	38.9718	44.0039	49.0654	47.7653	32.3461	41.4879	-0.0387425	0.108099	0.601111	0.203273	-0.397839
NM_139138	Emr4	6.28672	9.34684	7.73629	6.35995	4.16298	3.41803	4.62625	3.32048	7.81678	7.04812	3.79051	3.97337	-0.149337	0.020461	1.04418	0.826876	-0.217307
NM_001168564	Kcns3	7.05477	6.55546	3.61726	5.09782	26.8367	22.5426	18.9488	16.0179	6.80512	4.35754	24.6897	17.4833	-0.643106	-0.149892	-1.85922	-2.00439	-0.145177
NM_146036	Ahsa1	61.4515	59.8214	50.2637	46.2554	81.8898	97.814	77.6289	84.1112	60.6364	48.2596	89.8519	80.87	-0.329369	-0.0457394	-0.567364	-0.74479	-0.177427
NM_172391	Ahsa2	20.0446	29.1537	20.683	32.1175	28.9164	34.9138	30.2062	34.8598	24.5992	26.4003	31.9151	32.533	0.101944	0.00832808	-0.375629	-0.301351	0.0742785
XM_003946357	LOC101056668	16.9108	9.72768	14.245	15.2748	14.0969	12.0305	16.9553	14.9772	13.3192	14.7599	13.0637	15.9662	0.148169	0.0871364	0.0279478	-0.113344	-0.141291
NM_025920	Thap4	6.08881	6.46614	8.02794	9.89958	15.1197	19.1657	15.3461	15.6876	6.27748	8.96376	17.1427	15.5168	0.513919	-0.0432763	-1.44934	-0.791659	0.657679
NM_172393	Aim1	2.73387	1.36092	2.85359	2.96326	4.62212	6.6007	11.0523	10.1693	2.04739	2.90843	5.61141	10.6108	0.506451	0.276676	-1.45458	-1.86722	-0.412647
NM_026528	2700060E02Rik	72.0655	63.9853	70.6133	64.0265	124.836	152.804	113.713	133.32	68.0254	67.3199	138.82	123.516	-0.0150397	-0.0507281	-1.02907	-0.875596	0.153476
NM_007437	Aldh3a2	45.3255	37.0508	33.5498	43.9573	28.9888	32.6811	24.0939	30.6545	41.1882	38.7535	30.835	27.3742	-0.0879026	-0.051702	0.417662	0.50151	0.0838479
NM_023876	Elp4	27.3548	30.5026	20.4378	25.2026	12.8629	12.1329	10.2662	11.1004	28.9287	22.8202	12.4979	10.6833	-0.34219	-0.0681319	1.21082	1.09496	-0.115861
NM_028811	Elp3	51.7228	27.7443	43.1439	37.7566	31.7888	34.5097	30.76	31.4116	39.7335	40.4502	33.1493	31.0858	0.0257899	-0.0279115	0.261381	0.379891	0.11851
NM_021448	Elp2	37.5359	37.6475	43.0747	34.658	32.7591	34.411	29.0796	36.0646	37.5917	38.8664	33.5851	32.5721	0.0481083	-0.0133003	0.162594	0.254885	0.0922908
NM_001029982	Sec23ip	20.5499	21.2087	21.3703	21.3331	25.5683	26.2963	29.712	29.7541	20.8793	21.3517	25.9323	29.733	0.0322779	0.0593985	-0.312676	-0.477716	-0.16504
NM_017476	Akap8l	6.757	10.046	5.93929	8.78877	46.8384	49.3697	66.7286	62.9339	8.40152	7.36403	48.104	64.8312	-0.190155	0.129603	-2.51744	-3.13812	-0.620687
NM_133733	Clmp	20.8858	27.1091	21.078	20.123	43.9758	45.2668	32.6173	32.8847	23.9974	20.6005	44.6213	32.751	-0.220202	-0.134318	-0.894852	-0.668861	0.225992
NM_029339	Ccdc101	8.8585	7.83956	13.8426	12.8024	20.8014	25.6305	21.5119	21.6823	8.34903	13.3225	23.2159	21.5971	0.674185	-0.0313901	-1.47544	-0.696975	0.778461
NM_008727	Npr1	21.5899	23.5083	21.1391	21.3279	57.294	71.2427	72.0971	72.137	22.5491	21.2335	64.2683	72.117	-0.0867267	0.0500408	-1.51104	-1.764	-0.252959
NM_001039181	Npr3	370.71	511.445	218.18	197.691	245.867	224.358	139.496	136.803	441.077	207.936	235.113	138.149	-1.08489	-0.230927	0.90768	0.589909	-0.317771
NM_025740	Ccdc104	21.0269	12.0582	17.743	16.4097	36.7942	38.3879	33.7935	40.4686	16.5425	17.0763	37.591	37.131	0.0458181	-0.00534731	-1.18421	-1.12063	0.0635815
NM_001037913	Ccdc107	15.4848	18.9743	7.32893	18.0752	19.1315	26.5861	21.0367	22.3263	17.2296	12.7021	22.8588	21.6815	-0.439823	-0.0229638	-0.407866	-0.771405	-0.363539
NM_172681	D930015E06Rik	2.89472	2.88197	4.29368	2.35321	8.52638	7.22202	13.6197	11.9563	2.88835	3.32345	7.8742	12.788	0.202436	0.210595	-1.44689	-1.94404	-0.497146
NM_026281	Tm7sf3	12.2637	13.8377	7.18641	15.5082	32.3972	31.6569	29.6684	33.7693	13.0507	11.3473	32.027	31.7188	-0.201779	-0.00419945	-1.29516	-1.48299	-0.187828
NM_029092	Trmt10c	8.36478	11.1039	19.6066	18.1333	14.7315	12.5664	16.3119	15.086	9.73436	18.87	13.649	15.699	0.954935	0.0607716	-0.487635	0.265422	0.753056
NM_008532	Epcam	7.32544	16.045	6.43893	27.7904	2.12868	13.8873	8.69238	26.1872	11.6852	17.1146	8.00799	17.4398	0.550546	0.338018	0.545173	-0.0271508	-0.572324
NM_019816	Aatf	10.4277	8.74259	7.71857	7.13855	10.0909	10.5223	9.20824	8.37813	9.58516	7.42856	10.3066	8.79319	-0.367721	-0.0689686	-0.104691	-0.243303	-0.138612
NM_026004	Nt5c3	15.6871	9.7179	13.0227	20.7819	16.3921	16.21	14.2373	12.4619	12.7025	16.9023	16.301	13.3496	0.412106	-0.0867456	-0.35985	0.340418	0.700268
NM_001164365	Nt5c2	24.677	23.5856	19.0877	11.7689	27.8488	26.339	28.5463	31.567	24.1313	15.4283	27.0939	30.0566	-0.645322	0.0450688	-0.167064	-0.962101	-0.795037
NM_172843	Tor1aip2	23.0013	21.068	21.7341	21.1916	17.3781	17.6066	27.4203	23.001	22.0347	21.4628	17.4923	25.2106	-0.0379342	0.158736	0.333052	-0.232193	-0.565245
NM_001160018	Tor1aip1	34.0845	31.9383	36.1278	34.7712	79.5539	68.9908	80.2254	78.9385	33.0114	35.4495	74.2723	79.5819	0.102803	0.0299875	-1.16986	-1.16668	0.00318691
NM_172054	Txndc9	82.8892	87.3488	81.8253	82.9332	63.602	65.5009	56.3042	76.3889	85.119	82.3793	64.5515	66.3465	-0.0472	0.0119123	0.399032	0.31226	-0.0867717
NM_001276341	Dnm1l	36.7996	35.3224	32.3462	32.7281	35.9939	32.8735	33.1209	30.7229	36.061	32.5371	34.4337	31.9219	-0.148351	-0.0328954	0.0666169	0.0275422	-0.0390747
NM_145367	Txndc5	95.504	99.2176	76.0384	78.0133	122.417	111.295	102.21	103.239	97.3608	77.0258	116.856	102.725	-0.337999	-0.0559771	-0.263322	-0.415369	-0.152047
NM_009740	Bcl10	19.7923	25.6167	25.0083	13.4081	27.7112	30.442	37.1399	39.2015	22.7045	19.2082	29.0766	38.1707	-0.241254	0.118187	-0.356881	-0.990744	-0.633863
NM_181821	Hcfc1r1	126.958	141.186	141.072	150.593	247.047	261.847	193.55	183.763	134.072	145.833	254.447	188.657	0.121305	-0.129925	-0.924355	-0.37145	0.552905
NM_201351	Cyb561a3	20.2493	28.4615	17.7988	23.2395	22.1523	25.0523	27.8737	24.8582	24.3554	20.5192	23.6023	26.3659	-0.247269	0.0480888	0.0453141	-0.361703	-0.407017
NM_026969	Sec31a	51.6719	56.1212	57.8056	54.9893	59.8623	64.4203	66.2658	65.4457	53.8966	56.3975	62.1413	65.8557	0.0654372	0.0252134	-0.205358	-0.223678	-0.0183198
NM_001081218	Hcfc2	7.59955	4.46001	4.57044	12.1391	10.5662	9.90031	15.3642	15.8443	6.02978	8.35475	10.2332	15.6042	0.47049	0.183229	-0.763087	-0.901269	-0.138182
NM_025665	Snrnp27	29.7096	56.1997	27.7463	24.1519	51.0145	63.4955	60.2588	52.7446	42.9547	25.9491	57.255	56.5017	-0.72713	-0.00575225	-0.414588	-1.12261	-0.708021
NM_021519	Edf1	159.431	176.538	145.264	109.586	274.89	271.783	215.471	191.232	167.984	127.425	273.336	203.351	-0.398679	-0.12845	-0.702351	-0.674328	0.0280229
NM_001037709	Rusc2	2.08677	3.02194	1.66749	3.70124	20.0459	21.1983	26.7615	21.9213	2.55436	2.68436	20.6221	24.3414	0.0716203	0.0720119	-3.01316	-3.18076	-0.167598
NM_172288	Nup133	11.5053	13.9448	14.9496	13.0129	11.5231	12.0955	11.1537	11.2127	12.725	13.9812	11.8093	11.1832	0.135822	-0.0236591	0.107743	0.322159	0.214416
NM_145831	Dmrt2	39.6264	53.2857	12.2134	18.9655	52.2046	58.2423	13.1789	12.7288	46.456	15.5895	55.2235	12.9538	-1.57529	-0.629725	-0.249415	0.267194	0.516609
NM_027556	Cep192	3.10353	1.83103	1.31346	2.49181	5.41715	5.09826	6.0648	6.33024	2.46728	1.90263	5.2577	6.19752	-0.374925	0.0714218	-1.09151	-1.70369	-0.612183
NM_010424	Hfe	60.2745	78.0919	45.9162	38.3281	97.8292	119.009	67.5964	73.9201	69.1832	42.1221	108.419	70.7583	-0.715842	-0.185329	-0.648128	-0.74832	-0.100192
XM_003084766	Gm10015	29.9017	29.77	31.2111	20.2567	1.57983	2.4065	1.6503	3.61126	29.8359	25.7339	1.99317	2.63078	-0.213377	0.120541	3.90391	3.29011	-0.613807
NM_054078	Baz2a	6.12501	5.85413	6.72972	6.9709	25.824	24.7129	31.6747	28.9381	5.98957	6.85031	25.2685	30.3064	0.193717	0.0789552	-2.07681	-2.14538	-0.0685662
NM_001001182	Baz2b	6.53322	6.07083	7.41751	7.08141	13.1742	12.3854	19.9217	19.0418	6.30202	7.24946	12.7798	19.4817	0.202058	0.183102	-1.01998	-1.42618	-0.406195
NM_001162946	Pcx	657.896	768.923	661.198	605.537	777.469	684.604	590.693	523.284	713.41	633.367	731.037	556.989	-0.171688	-0.118093	-0.0352128	0.185394	0.220607
XM_003946264	LOC100046151	112.968	119.124	114.681	103.476	95.8332	96.7508	80.7888	87.3171	116.046	109.079	96.292	84.0529	-0.0893277	-0.0590371	0.269208	0.375998	0.106789
NM_013664	Sh3gl1	43.1222	57.4513	36.5254	28.8941	59.6506	51.714	57.9842	47.7235	50.2868	32.7098	55.6823	52.8539	-0.620458	-0.0226402	-0.147039	-0.692288	-0.545249
NM_009410	Top3a	4.3199	2.75257	2.78455	3.12159	6.20807	5.6451	6.73931	5.95457	3.53624	2.95307	5.92659	6.34694	-0.259998	0.0297594	-0.744988	-1.10384	-0.358857
NM_011624	Top3b	10.7221	15.4786	12.6642	10.8954	21.3142	24.8808	23.4485	28.3587	13.1003	11.7798	23.0975	25.9036	-0.153288	0.0497948	-0.818136	-1.13684	-0.318703
NM_009119	Sap18	70.3093	95.9998	91.2296	108.87	118.164	125.985	125.282	105.778	83.1546	100.05	122.074	115.53	0.26685	-0.0239286	-0.553892	-0.207553	0.346339
NM_019694	Letm1	36.0008	51.7375	41.9627	50.8976	65.7453	68.7528	71.4424	59.5089	43.8691	46.4302	67.2491	65.4756	0.0818566	-0.0116065	-0.616308	-0.495895	0.120413
NM_008604	Mme	27.3391	38.6429	42.9842	49.2493	26.7729	18.8968	19.6365	22.3963	32.991	46.1167	22.8348	21.0164	0.483219	-0.0360401	0.530835	1.13378	0.602942
NM_026178	Mmd	316.097	376.2	258.682	244.166	649.344	667.129	425.38	442.309	346.149	251.424	658.237	433.845	-0.461267	-0.181048	-0.927214	-0.787053	0.14016
NM_080435	Adcy4	4.5597	2.99082	3.53638	4.65158	15.8716	23.7162	35.8829	34.2589	3.77526	4.09398	19.7939	35.0709	0.116928	0.248416	-2.39041	-3.0987	-0.70829
NM_007405	Adcy6	11.872	19.6995	19.7835	17.1575	77.5692	76.0832	87.6907	82.2519	15.7857	18.4705	76.8262	84.9713	0.226601	0.0437631	-2.28298	-2.20175	0.0812234
NM_001109756	Adcy7	7.35985	6.69939	4.85189	7.40759	15.1652	11.6209	18.3949	15.1868	7.02962	6.12974	13.393	16.7908	-0.197621	0.0981937	-0.929963	-1.45378	-0.523813
NM_001159537	Adcy3	7.57555	8.04502	6.43682	6.56897	11.9541	13.6569	10.3689	11.4669	7.81029	6.50289	12.8055	10.9179	-0.264294	-0.069258	-0.713316	-0.747539	-0.0342234
NM_009624	Adcy9	5.5518	5.44232	4.69225	3.24027	7.89719	5.56033	5.46821	7.63336	5.49706	3.96626	6.72876	6.55079	-0.470882	-0.0116415	-0.29168	-0.723889	-0.43221
NM_025327	Krtcap2	97.2898	90.9656	87.3751	82.5287	62.5766	69.2969	63.9671	55.5818	94.1277	84.9519	65.9367	59.7744	-0.147974	-0.0426118	0.513538	0.507117	-0.00642037
NM_016972	Slc7a8	50.561	38.9717	35.8405	45.9642	22.8644	17.2685	24.2444	22.3767	44.7664	40.9024	20.0664	23.3105	-0.13023	0.0650817	1.15763	0.811203	-0.346427
NM_178798	Slc7a6	19.0582	16.9653	22.1715	20.6574	22.5077	19.8093	21.7792	25.8872	18.0117	21.4145	21.1585	23.8332	0.249647	0.051698	-0.232299	-0.154388	0.0779104
NM_011404	Slc7a5	4.51053	8.08321	5.45143	17.1115	4.52788	4.03344	3.23621	10.1322	6.29687	11.2815	4.28066	6.68421	0.841248	0.193539	0.556801	0.755125	0.198324
NM_001044740	Slc7a2	3.94956	6.99054	5.786	5.70795	2.41131	1.69527	2.13135	2.45917	5.47005	5.74697	2.05329	2.29526	0.0712488	0.0483814	1.41361	1.32414	-0.0894709
NM_007513	Slc7a1	10.2127	5.91576	12.241	16.1012	3.53178	4.45	5.43149	5.7409	8.06421	14.1711	3.99089	5.5862	0.813349	0.146047	1.01482	1.34302	0.328192
NM_019719	Stub1	37.0009	45.3391	29.1874	30.8504	156.593	177.823	144.728	143.18	41.17	30.0189	167.208	143.954	-0.45572	-0.0650334	-2.02198	-2.26166	-0.239684
NM_026000	Psmd9	38.9438	37.2215	34.2309	47.8397	38.4078	40.4895	36.1089	35.1179	38.0826	41.0353	39.4486	35.6134	0.107733	-0.0444183	-0.0508416	0.204446	0.255287
NM_026545	Psmd8	83.3639	93.7378	96.9822	69.098	167.369	187.448	145.245	164.562	88.5509	83.0401	177.409	154.903	-0.0926979	-0.0589136	-1.0025	-0.899489	0.103009
NM_080554	Psmd5	37.229	44.7062	34.2339	24.8325	36.4341	35.1555	29.2083	32.6493	40.9676	29.5332	35.7948	30.9288	-0.472144	-0.0634573	0.194732	-0.0666115	-0.261344
NM_008951	Psmd4	140.432	125.909	160.536	114.785	134.769	149.98	139.425	143.689	133.17	137.661	142.375	141.557	0.0478429	-0.00250149	-0.0964188	-0.0402661	0.0561527
NM_010817	Psmd7	52.1188	68.7086	60.0289	52.596	85.458	97.7121	88.8732	93.7656	60.4137	56.3124	91.585	91.3194	-0.101423	-0.00126147	-0.600236	-0.697468	-0.0972322
NM_025550	Psmd6	95.6905	99.2572	74.982	128.645	79.3238	78.9624	68.6151	73.2459	97.4739	101.813	79.1431	70.9305	0.062839	-0.04758	0.300552	0.521448	0.220896
NM_027357	Psmd1	84.2598	80.6299	86.5843	93.3011	75.0078	77.7109	61.1573	73.9712	82.4448	89.9427	76.3594	67.5643	0.125577	-0.0531454	0.110624	0.412746	0.302122
NM_009439	Psmd3	50.1116	65.0752	52.6652	57.8588	91.5148	97.104	87.9011	85.4654	57.5934	55.262	94.3094	86.6832	-0.0596169	-0.0366199	-0.711498	-0.649466	0.0620317
NM_134101	Psmd2	95.749	98.3045	101.218	97.9216	132.302	140.044	111.377	128.469	97.0267	99.5697	136.173	119.923	0.0373241	-0.0551878	-0.488986	-0.268332	0.220654
NM_013562	Ifrd1	18.6414	14.3355	15.8205	20.9024	109.358	103.283	122.325	111.294	16.4885	18.3614	106.321	116.81	0.155219	0.040861	-2.68889	-2.66941	0.0194821
NM_001009949	Slc25a51	19.356	21.5833	17.0136	18.8821	72.1995	80.4508	93.367	87.1475	20.4696	17.9478	76.3251	90.2573	-0.189675	0.0728147	-1.89867	-2.33023	-0.43156
NM_001025106	Tmem201	4.55435	4.35293	3.20256	5.9238	11.0687	9.64399	10.356	6.68843	4.45364	4.56318	10.3564	8.52219	0.0350539	-0.0846562	-1.21746	-0.901185	0.316276
NM_177344	Tmem203	23.265	26.9528	33.4628	22.9246	44.2506	44.1805	34.5516	33.5125	25.1089	28.1937	44.2156	34.0321	0.167177	-0.113687	-0.816357	-0.27152	0.544836
NM_001253870	Tmem205	156.971	169.935	163.426	148.668	163.935	166.588	98.577	112.199	163.453	156.047	165.262	105.388	-0.0668957	-0.19538	-0.0158769	0.566267	0.582144
NM_025486	Tmem208	33.2879	42.4209	19.0186	32.4729	53.1137	60.9627	43.7249	44.0616	37.8544	25.7458	57.0382	43.8933	-0.556125	-0.113768	-0.591469	-0.769664	-0.178195
NM_178625	Tmem209	24.1875	13.9363	21.7128	23.428	15.5526	15.6835	13.5197	16.1099	19.0619	22.5704	15.618	14.8148	0.24374	-0.0229309	0.287478	0.607393	0.319915
NM_009725	Atp5f1	418.934	410.811	415.75	383.288	352.24	374.301	298.091	296.172	414.873	399.519	363.27	297.132	-0.0544044	-0.087281	0.191625	0.427162	0.235537
NM_173364	Zfp445	9.96049	9.33331	11.0726	5.08059	18.7594	13.9577	27.357	24.8514	9.6469	8.07661	16.3585	26.1042	-0.256316	0.202965	-0.761907	-1.69246	-0.930552
NM_029844	Mrap	255.843	335.414	308.466	211.05	394.272	431.487	522.321	423.063	295.629	259.758	412.879	472.692	-0.186618	0.058755	-0.481935	-0.863733	-0.381798
NM_030139	Zfp449	7.80211	4.43872	7.83762	9.66488	6.59547	3.82731	5.7824	6.99973	6.12041	8.75125	5.21139	6.39106	0.51586	0.0886195	0.231961	0.453433	0.221472
NM_001205044	Jarid2	5.61867	5.22101	3.70404	4.5676	16.2777	16.279	19.898	16.1501	5.41984	4.13582	16.2783	18.024	-0.390078	0.0442424	-1.58663	-2.12368	-0.537048
NM_020022	Rfc2	14.0529	10.5345	7.99265	8.96005	21.3134	30.751	19.7092	27.794	12.2937	8.47635	26.0322	23.7516	-0.536402	-0.0398183	-1.08238	-1.48651	-0.404129
NM_133716	Smap2	23.6005	24.705	19.559	26.3116	21.0906	24.6015	22.1802	27.8837	24.1527	22.9353	22.846	25.0319	-0.0746148	0.0396838	0.0802424	-0.126199	-0.206442
NM_001145552	2310045N01Rik	40.7224	26.7108	37.8999	67.5073	76.9489	89.1101	77.7372	71.7464	33.7166	52.7036	83.0295	74.7418	0.644441	-0.0456688	-1.30016	-0.504014	0.79615
NM_029166	Uhrf1bp1l	6.54377	11.3716	7.49485	7.73765	16.3019	13.1928	20.8376	21.3429	8.95767	7.61625	14.7473	21.0902	-0.234043	0.155368	-0.719257	-1.46942	-0.750165
NM_009605	Adipoq	5900.81	6605.47	7809.82	5968.36	4667.82	4587.37	4494.97	4894.95	6253.14	6889.09	4627.6	4694.96	0.139732	0.00627657	0.434318	0.5532	0.118882
NM_018811	Abhd2	44.8174	34.6144	47.1531	83.9074	19.8041	16.5166	36.2781	40.0208	39.7159	65.5302	18.1604	38.1495	0.722444	0.322364	1.12892	0.780497	-0.348426
NM_134130	Abhd3	11.9365	14.5403	13.5778	10.6548	14.5421	11.7539	16.1208	15.8744	13.2384	12.1163	13.148	15.9976	-0.127775	0.0851952	0.00988647	-0.400901	-0.410788
NM_025341	Abhd6	26.6154	39.6619	22.6399	24.1957	21.0477	23.4625	15.9213	21.2357	33.1387	23.4178	22.2551	18.5785	-0.500913	-0.0784192	0.574382	0.333972	-0.24041
NM_001205181	Abhd4	53.5165	66.4657	45.4455	64.8892	58.4668	53.4689	50.2615	59.0676	59.9911	55.1673	55.9679	54.6646	-0.120934	-0.0102328	0.100149	0.013208	-0.0869413
NM_001010833	Mdc1	3.38333	3.50318	3.56867	4.76739	6.89995	7.18853	7.58119	7.77993	3.44326	4.16803	7.04424	7.68056	0.275593	0.0375587	-1.03267	-0.881845	0.150825
XM_003945457	Gm9385	135.319	123.176	157.782	125.72	386.947	425.943	352.386	414.638	129.248	141.751	406.445	383.512	0.133223	-0.0252231	-1.65292	-1.43591	0.217012
NM_172639	Dpcd	15.6115	24.8685	22.4546	27.6896	27.8939	38.378	26.005	26.0531	20.24	25.0721	33.136	26.0291	0.308876	-0.104841	-0.71119	-0.0540393	0.65715
NM_007407	Adcyap1r1	5.23781	6.48947	14.3234	13.8779	9.22449	10.4917	15.546	15.1819	5.86364	14.1006	9.8581	15.3639	1.26589	0.192709	-0.749513	-0.123789	0.625724
NM_027980	2310003H01Rik	4.60026	4.71086	2.88825	4.98626	9.65257	9.35569	8.19708	6.41297	4.65556	3.93725	9.50413	7.30502	-0.241766	-0.114291	-1.0296	-0.8917	0.1379
NM_007998	Fech	46.5032	47.9326	30.6567	45.9577	75.0094	73.0909	56.3131	60.2591	47.2179	38.3072	74.0501	58.2861	-0.301719	-0.103961	-0.649168	-0.605537	0.0436312
NM_145387	Athl1	14.6478	21.3333	11.7716	14.516	21.4039	20.7779	19.8641	21.9966	17.9905	13.1438	21.0909	20.9304	-0.452859	-0.0033184	-0.229383	-0.671219	-0.441835
NM_026517	Rpl22l1	188.511	150.145	153.27	132.813	134.457	157.109	120.687	142.519	169.328	143.042	145.783	131.603	-0.24338	-0.0444402	0.215996	0.120243	-0.0957533
NM_026364	Prpsap1	35.2256	26.2656	42.1619	37.3689	37.0638	50.0778	42.5226	45.0406	30.7456	39.7654	43.5708	43.7816	0.371136	0.00209594	-0.502984	-0.13881	0.364174
NM_001164244	Prpsap2	27.5123	19.4782	17.9132	17.6716	25.6262	24.6388	21.1455	19.6901	23.4953	17.7924	25.1325	20.4178	-0.401107	-0.0902268	-0.0971836	-0.198564	-0.10138
NM_178728	Napepld	45.1792	48.7528	55.7245	64.7669	29.568	24.501	26.8652	23.9375	46.966	60.2457	27.0345	25.4013	0.359241	-0.0270611	0.796817	1.24595	0.449137
NM_145590	BC017158	14.246	22.6933	10.8887	6.71364	21.4676	19.7624	18.0495	17.235	18.4696	8.80117	20.615	17.6423	-1.06939	-0.0676283	-0.158537	-1.00327	-0.844733
NM_153505	Nckap1l	24.9649	16.2318	20.1524	23.194	18.1968	15.6726	24.3511	23.7266	20.5984	21.6732	16.9347	24.0388	0.0733818	0.152136	0.282549	-0.149454	-0.432003
NM_019570	Rev1	2.77562	4.05298	1.01655	2.00568	10.0698	10.4907	14.1444	12.9169	3.4143	1.51111	10.2802	13.5307	-1.17598	0.119316	-1.59021	-3.16255	-1.57234
XM_001472622	LOC100045688	197.507	233.717	238.087	248.74	260.38	260.786	243.342	201.729	215.612	243.413	260.583	222.536	0.17497	-0.068547	-0.273306	0.129371	0.402678
NM_175246	Snip1	14.3144	16.8016	11.9199	14.6988	12.7374	14.5519	13.4719	12.3743	15.558	13.3094	13.6447	12.9231	-0.225213	-0.0235962	0.189315	0.0424863	-0.146828
NM_011519	Sdc1	21.3309	22.1604	26.0863	42.2205	17.64	19.3733	18.8363	19.534	21.7456	34.1534	18.5066	19.1852	0.651303	0.0156384	0.232684	0.832037	0.599353
NM_008304	Sdc2	135.492	140.859	129.124	114.397	59.0772	64.6871	45.0249	49.6074	138.176	121.761	61.8822	47.3161	-0.182457	-0.116556	1.15891	1.36364	0.204735
NM_011520	Sdc3	20.2422	20.8032	16.6446	21.2329	52.3008	45.2178	61.2648	50.8492	20.5227	18.9388	48.7593	56.057	-0.115877	0.0605723	-1.24846	-1.56555	-0.317093
NM_011521	Sdc4	107.666	64.8947	147.07	214.476	41.8177	44.1318	105.353	97.8386	86.2804	180.773	42.9747	101.596	1.06708	0.373663	1.00554	0.831339	-0.174204
NM_001168508	Mapk14	72.1288	81.7053	45.7889	81.6557	42.1735	46.7837	38.393	45.9946	76.917	63.7223	44.4786	42.1938	-0.271505	-0.0229027	0.790191	0.594767	-0.195424
NM_139153	Agap3	8.56992	3.53928	3.9059	4.81652	30.9905	37.8291	31.8123	30.36	6.0546	4.36121	34.4098	31.0862	-0.473302	-0.0441154	-2.50672	-2.83347	-0.326754
NM_016963	Tmod3	78.6827	62.669	85.7304	103.052	57.3337	68.9531	81.6039	90.5915	70.6758	94.3915	63.1434	86.0977	0.417439	0.134664	0.162586	0.132681	-0.0299043
NM_030153	Naa35	14.7379	8.24864	13.3045	19.8603	20.7925	23.4232	22.951	23.6296	11.4933	16.5824	22.1078	23.2903	0.528861	0.02263	-0.943764	-0.490079	0.453686
NM_001081430	Naa30	10.2481	10.046	13.1654	11.9625	15.4938	15.4522	13.2264	13.862	10.1471	12.564	15.473	13.5442	0.308226	-0.0578212	-0.608688	-0.108384	0.500304
NM_007403	Adam8	3.84622	3.89892	6.14684	6.82193	7.6112	6.40354	16.9049	11.4861	3.87257	6.48438	7.00737	14.1955	0.743678	0.306596	-0.855582	-1.13039	-0.274812
NM_007404	Adam9	41.3579	32.124	55.2804	54.8312	70.1401	65.1886	69.2695	78.0682	36.7409	55.0558	67.6643	73.6689	0.583506	0.0369241	-0.881008	-0.420161	0.460847
NM_001198787	Aatk	1.53555	1.74719	2.121	1.90217	14.5569	14.4375	15.1094	11.7841	1.64137	2.01158	14.4972	13.4467	0.293428	-0.0326682	-3.1428	-2.74085	0.40195
NM_178668	Pde12	6.17357	15.8861	12.5226	7.20632	10.3372	10.8033	11.7419	11.3788	11.0298	9.86446	10.5703	11.5604	-0.161096	0.0388845	0.0613933	-0.228875	-0.290268
NM_029291	Ascc2	14.2661	15.3549	9.48948	11.7019	19.4749	21.3493	19.3222	19.8184	14.8105	10.5957	20.4121	19.5703	-0.483148	-0.0182901	-0.462803	-0.885193	-0.42239
NM_008677	Ncf4	7.65882	9.48902	10.472	11.0686	10.9704	8.52287	9.01752	12.004	8.57392	10.7703	9.74664	10.5108	0.329029	0.032779	-0.184951	0.0351893	0.22014
NM_008442	Kif2a	8.46982	7.70975	10.99	6.99468	15.087	13.9649	14.1572	16.5225	8.08979	8.99233	14.526	15.3399	0.152593	0.0236764	-0.84446	-0.770518	0.0739423
NM_016772	Ech1	673.077	705.42	1021.19	839.512	619.691	602.926	679.076	685.422	689.248	930.351	611.308	682.249	0.432751	0.0476826	0.173124	0.447476	0.274353
NM_025291	Sra1	120.506	73.2224	104.831	156.203	116.047	121.758	149.472	166.122	96.8643	130.517	118.903	157.797	0.430199	0.122909	-0.295742	-0.273837	0.0219048
NM_133985	Oxsr1	27.9372	28.7959	26.0008	28.5001	30.0995	26.7261	32.1678	29.6384	28.3665	27.2504	28.4128	30.9031	-0.0579101	0.0364872	-0.00235183	-0.18147	-0.179118
NM_008537	Amacr	10.6027	9.65121	14.6451	14.7759	16.9655	15.2783	18.3911	18.2929	10.127	14.7105	16.1219	18.342	0.538643	0.0560289	-0.670825	-0.318306	0.352519
XM_003945337	Rps6-ps4	149.349	138.317	172.998	175.684	327.617	357.795	324.851	393.739	143.833	174.341	342.706	359.295	0.277517	0.0205293	-1.25258	-1.04326	0.20932
NM_029344	Acyp2	113.813	112.233	116.713	164.484	76.7401	76.7675	81.3596	91.6358	113.023	140.599	76.7538	86.4977	0.314965	0.0519049	0.558309	0.700849	0.14254
NM_025991	Kbtbd4	17.2761	12.4284	14.2057	9.66488	10.5999	13.9537	12.9181	14.5379	14.8523	11.9353	12.2768	13.728	-0.315449	0.0485224	0.274747	-0.20189	-0.476637
NM_026719	Lmbrd1	109.133	107.047	100.179	117.707	49.195	44.8432	48.6597	52.1491	108.09	108.943	47.0191	50.4044	0.0113437	0.0301942	1.20091	1.11195	-0.0889593
NM_030565	Fam20c	9.47431	13.5035	8.32775	11.8907	22.3411	21.1181	15.7419	15.8987	11.4889	10.1093	21.7296	15.8203	-0.184566	-0.137837	-0.919417	-0.6461	0.273317
NM_001199203	Spag9	26.6815	25.4318	27.105	25.1275	38.4545	30.3522	46.9775	46.2752	26.0566	26.1162	34.4034	46.6263	0.00329608	0.13203	-0.400899	-0.836197	-0.435298
NM_172561	Spag7	81.2555	78.8754	59.1465	85.3212	67.3473	83.9234	70.6317	70.1653	80.0654	72.2339	75.6354	70.3985	-0.148504	-0.0311615	0.0821178	0.0371299	-0.0449879
NM_016697	Gpc3	210.928	184.283	168.747	189.171	61.0164	61.4992	70.8935	71.3033	197.606	178.959	61.2578	71.0984	-0.142997	0.0646982	1.68966	1.33174	-0.357919
NM_008150	Gpc4	114.549	123.023	101.142	100.002	54.6603	66.3726	41.5366	58.8923	118.786	100.572	60.5165	50.2144	-0.240135	-0.081045	0.972965	1.00206	0.0290906
NM_001079844	Gpc6	20.4396	18.7216	17.966	14.4005	6.15546	6.28751	7.10688	6.31939	19.5806	16.1833	6.22148	6.71313	-0.274922	0.0330313	1.65409	1.26944	-0.38465
NM_008924	Prkar2a	15.7924	18.2958	13.2503	18.6737	19.4183	17.3573	17.9074	15.5356	17.0441	15.962	18.3878	16.7215	-0.0946303	-0.0412544	-0.109475	-0.0670608	0.0424138
NM_011158	Prkar2b	347.553	356.936	425.007	384.987	318.139	261.437	335.24	321.854	352.244	404.997	289.788	328.547	0.201335	0.0545168	0.281577	0.301812	0.0202344
NM_010763	Man1a2	12.1626	12.1988	13.0664	7.81224	16.9456	14.3726	18.1987	18.8018	12.1807	10.4393	15.6591	18.5003	-0.222565	0.072411	-0.362407	-0.825517	-0.463109
NM_001177730	Nr1h3	26.5917	29.9615	19.383	18.278	99.6484	93.2603	94.7865	88.1051	28.2766	18.8305	96.4544	91.4458	-0.586538	-0.023158	-1.77024	-2.27985	-0.509609
NM_001033196	Znfx1	23.3096	20.7356	28.8705	22.3124	30.8046	33.6971	48.8861	47.0603	22.0226	25.5915	32.2508	47.9732	0.216676	0.172458	-0.55035	-0.906566	-0.356216
NM_173371	H6pd	139.874	158.163	172.317	153.182	210.829	158.235	209.914	194.731	149.019	162.75	184.532	202.323	0.12716	0.0399716	-0.30838	-0.314003	-0.00562282
NM_133225	Acbd3	19.7954	20.1462	22.2331	15.4963	25.3333	25.1756	28.0414	32.3012	19.9708	18.8647	25.2545	30.1713	-0.0822042	0.0772561	-0.338646	-0.67749	-0.338844
NM_001102438	Acbd5	44.8917	30.7767	45.9523	33.2602	41.6718	38.0499	46.6668	49.6319	37.8342	39.6063	39.8608	48.1494	0.0660379	0.0820442	-0.0752819	-0.281789	-0.206507
NM_025988	Acbd4	24.5502	40.5041	13.1017	22.8087	126.559	133.728	120.784	104.028	32.5272	17.9552	130.143	112.406	-0.857244	-0.0636338	-2.00039	-2.64624	-0.645857
XM_003946049	LOC637796	9.36895	8.2913	5.4901	11.2834	19.14	15.9368	14.708	15.8913	8.83012	8.38676	17.5384	15.2997	-0.0743195	-0.0593076	-0.990011	-0.867315	0.122696
NM_008866	Lypla1	42.6056	51.8997	44.0583	67.9126	85.8038	81.0391	68.3299	80.8756	47.2526	55.9854	83.4214	74.6028	0.244657	-0.0485226	-0.820023	-0.414178	0.405846
NM_011942	Lypla2	33.6878	21.8628	44.9648	64.9146	57.7466	66.0509	55.9154	51.8359	27.7753	54.9397	61.8988	53.8757	0.984048	-0.0602896	-1.15611	0.0282162	1.18433
NM_007827	Daf2	13.707	9.19354	8.87764	10.9474	4.57387	4.85127	3.34453	4.73971	11.4503	9.9125	4.71257	4.04212	-0.208061	-0.066649	1.2808	1.29414	0.013342
NM_025772	Dtnbp1	54.9139	62.669	44.6663	37.3121	90.7639	95.9245	79.6136	75.8625	58.7915	40.9892	93.3442	77.738	-0.520364	-0.0794539	-0.666953	-0.923377	-0.256424
NM_010150	Nr2f6	5.9191	7.07166	5.20279	6.41577	55.666	54.5182	40.0183	40.8899	6.49538	5.80928	55.0921	40.4541	-0.161055	-0.134127	-3.08436	-2.79985	0.284505
NM_009697	Nr2f2	16.7296	17.7663	14.705	12.0889	36.5341	47.8721	48.3203	49.299	17.2479	13.3969	42.2031	48.8096	-0.364521	0.0631607	-1.29093	-1.86526	-0.574336
NM_011858	Tenm4	28.836	48.2395	29.6162	22.4055	31.7592	27.0171	22.9539	22.2884	38.5378	26.0108	29.3882	22.6212	-0.567161	-0.113658	0.391039	0.201441	-0.189598
NM_028020	Cpsf3l	14.9176	16.8642	11.4204	7.3023	21.2549	22.2387	18.9097	23.7117	15.8909	9.36137	21.7468	21.3107	-0.763411	-0.00879756	-0.452601	-1.18679	-0.734186
NM_133819	Ppp1r15b	12.015	14.5195	20.7577	20.6574	37.3875	32.1879	47.5613	46.7542	13.2672	20.7075	34.7877	47.1578	0.64229	0.132128	-1.39071	-1.18734	0.203371
NM_011650	Tsn	113.766	78.5304	91.1095	73.9871	49.1543	51.3637	39.6264	45.6767	96.1481	82.5483	50.259	42.6515	-0.220021	-0.071279	0.935877	0.95264	0.0167628
NM_177710	Ssh2	11.1667	8.40894	11.2431	8.36258	15.833	9.26666	15.5084	16.0069	9.78784	9.80282	12.5498	15.7577	0.00220626	0.0988531	-0.358607	-0.684784	-0.326176
NM_198113	Ssh3	7.11872	5.6699	7.43046	4.82252	19.5578	16.2327	18.5639	17.4527	6.39431	6.12649	17.8952	18.0083	-0.0617277	0.00273551	-1.48471	-1.55553	-0.0708148
NM_009437	Tst	100.989	85.0763	135.712	119.988	92.3482	87.9456	92.1801	98.5111	93.0328	127.85	90.1469	95.3456	0.458645	0.0243496	0.0454612	0.423219	0.377758
NM_008254	Hmgcl	73.6677	56.5539	62.4122	59.6463	70.5279	70.2251	105.416	84.0386	65.1108	61.0292	70.3765	94.7274	-0.0933971	0.129048	-0.112197	-0.634282	-0.522086
NM_016784	Plrg1	36.014	30.4771	40.0642	25.6173	22.8332	28.2596	21.864	24.7919	33.2455	32.8407	25.5464	23.328	-0.0176747	-0.0394531	0.380041	0.493426	0.113386
NM_008255	Hmgcr	12.3739	13.4865	10.0178	11.2944	7.70751	9.69068	9.56094	10.1305	12.9302	10.6561	8.6991	9.84573	-0.279064	0.0537738	0.571807	0.11411	-0.457697
NM_001159627	Heph	59.1748	68.0125	67.5958	57.3743	50.1814	43.7616	43.9864	40.4794	63.5937	62.485	46.9715	42.2329	-0.0253724	-0.0461838	0.437096	0.565143	0.128047
NM_026269	Get4	27.3465	30.9148	21.7109	32.5096	63.7588	64.1169	65.4343	52.5018	29.1307	27.1103	63.9378	58.9681	-0.103699	-0.0351408	-1.13413	-1.1211	0.013036
NM_201644	Ugt1a9	18.5896	14.8062	11.0535	11.8526	8.43504	8.13565	5.43162	6.86732	16.6979	11.453	8.28534	6.14947	-0.543936	-0.129473	1.01103	0.897194	-0.113837
NM_201643	Ugt1a5	12.5516	9.56238	15.8294	15.3793	8.41911	7.80797	6.74659	7.38161	11.057	15.6043	8.11354	7.0641	0.49699	-0.0601536	0.446552	1.14337	0.696816
NM_201645	Ugt1a1	16.1882	10.3148	11.3833	21.0558	8.55289	6.17641	6.07539	7.61174	13.2515	16.2196	7.36465	6.84357	0.291578	-0.0318695	0.84747	1.24492	0.397446
NM_013701	Ugt1a2	11.3742	10.3535	10.4738	10.5674	6.98242	7.98193	6.21773	8.58222	10.8639	10.5206	7.48218	7.39998	-0.0463197	-0.00479748	0.538007	0.507624	-0.0303828
NM_013640	Psmb10	60.204	42.0624	62.2022	64.1108	68.5272	83.2665	65.0551	62.8615	51.1332	63.1565	75.8968	63.9583	0.30467	-0.0743269	-0.56978	-0.0182008	0.551579
NM_010398	H2-T23	64.6523	75.9538	71.7456	80.5887	139.366	147.657	144.691	140.859	70.3031	76.1672	143.512	142.775	0.115582	-0.00223509	-1.02951	-0.906501	0.123007
NM_010397	H2-T22	20.5558	36.3827	22.0833	21.4554	87.8489	98.3617	81.347	79.2944	28.4692	21.7693	93.1053	80.3207	-0.387107	-0.064147	-1.70946	-1.88347	-0.174015
NM_017372	Lyz2	1874.29	1430.88	1796.15	1639.57	859.185	805.055	1000.52	958.413	1652.58	1717.86	832.12	979.469	0.055888	0.0708045	0.989861	0.810541	-0.179319
NM_013590	Lyz1	509.401	325.201	427.247	493.136	167.646	134.361	152.375	158.922	417.301	460.192	151.004	155.648	0.141146	0.0131569	1.46651	1.56395	0.09744
NM_021494	Dennd5a	8.97902	11.4425	12.8251	16.5451	67.6017	73.4841	81.7177	87.7503	10.2108	14.6851	70.5429	84.734	0.524264	0.0796042	-2.78841	-2.52858	0.259824
XM_003945446	LOC100862175	60.1987	84.478	62.9924	40.3928	147.214	140.474	117.392	137.651	72.3384	51.6926	143.844	127.521	-0.484803	-0.0523092	-0.991673	-1.30271	-0.311036
NM_019769	Chp1	267.383	249.439	290.86	342.659	320.315	300.977	268.073	286.027	258.411	316.759	310.646	277.05	0.293718	-0.0497074	-0.265602	0.19324	0.458842
NM_027363	Chp2	26.4554	23.4124	20.6701	25.4891	37.5838	42.0572	37.3135	37.7726	24.9339	23.0796	39.8205	37.543	-0.111491	-0.0255771	-0.675404	-0.701929	-0.0265255
NM_001109687	Ehmt1	10.1854	9.9562	9.35974	5.0182	18.2477	19.4416	19.5727	18.8765	10.0708	7.18897	18.8447	19.2246	-0.486321	0.00866922	-0.903978	-1.4191	-0.515119
NM_145830	Ehmt2	15.0968	18.5829	14.6772	17.3552	82.9044	86.7924	83.0172	75.8032	16.8398	16.0162	84.8484	79.4102	-0.0723453	-0.0287675	-2.33301	-2.30979	0.0232183
NM_001164072	Tank	34.9375	34.5054	33.1662	24.2362	60.6928	51.6869	61.0862	59.8149	34.7215	28.7012	56.1899	60.4506	-0.274717	0.0317421	-0.694483	-1.07464	-0.380162
NM_019432	Tmem37	12.2903	15.2273	20.4056	41.4448	10.1009	16.9984	16.2795	23.2213	13.7588	30.9252	13.5497	19.7504	1.16843	0.163647	0.0220955	0.646904	0.624808
NM_030108	Tmem33	63.2784	67.1998	56.6506	58.4268	45.5673	48.4538	49.9282	51.8538	65.2391	57.5387	47.0106	50.891	-0.181204	0.0344454	0.472752	0.177123	-0.295629
NM_029074	Cnep1r1	34.5019	21.984	30.3266	39.8901	25.7633	30.6058	36.0526	36.0015	28.243	35.1083	28.1846	36.0271	0.313921	0.106618	0.00298724	-0.0372683	-0.0402555
NM_001110791	Sf1	37.5056	35.9909	40.5134	42.1221	84.0379	84.8891	107.838	97.4465	36.7483	41.3177	84.4635	102.642	0.169086	0.0846567	-1.20065	-1.31279	-0.112138
NM_001163479	Rabggtb	22.7936	25.2586	18.293	32.2255	39.7936	44.0975	50.7575	43.8535	24.0261	25.2592	41.9456	47.3055	0.072208	0.0522257	-0.803915	-0.905197	-0.101282
NM_019519	Rabggta	10.1838	6.48893	11.1892	8.83063	14.2045	15.0806	12.9272	15.0541	8.33635	10.0099	14.6425	13.9906	0.263942	-0.0197798	-0.812679	-0.48303	0.329649
NM_008784	Igbp1	44.9695	48.6574	41.019	58.8593	55.0497	54.5077	50.9493	54.5972	46.8135	49.9392	54.7787	52.7733	0.0932482	-0.0161977	-0.22669	-0.0796347	0.147056
NM_011241	Rangap1	27.4507	28.8916	29.73	21.2529	22.8945	27.9137	24.1322	24.2488	28.1711	25.4915	25.4041	24.1905	-0.144205	-0.0212596	0.149156	0.0755745	-0.0735817
NM_028102	Ddhd2	35.1156	37.5111	37.0392	29.5541	34.1375	28.2538	32.0121	33.8478	36.3133	33.2966	31.1957	32.93	-0.125123	0.0234971	0.219154	0.0159752	-0.203179
NM_028303	Pdzd11	84.249	114.565	81.2782	89.091	50.3748	51.4503	40.3736	40.1039	99.4072	85.1846	50.9125	40.2387	-0.222758	-0.10218	0.965329	1.08201	0.116678
NM_007661	Cdk11b	12.893	12.3228	16.5134	13.5756	46.5546	63.7736	58.146	58.5117	12.6079	15.0445	55.1641	58.3288	0.254906	0.0242269	-2.1294	-1.95497	0.174426
NM_153150	Slc25a1	231.858	323.541	210.321	209.092	507.444	524.804	355.024	329.749	277.7	209.706	516.124	342.386	-0.405154	-0.178237	-0.894192	-0.707254	0.186937
NM_007450	Slc25a4	292.276	334.541	270.516	283.232	405.176	420.393	316.85	300.341	313.408	276.874	412.785	308.595	-0.178814	-0.126334	-0.397347	-0.156488	0.240859
NM_172734	Stk38l	8.70881	14.8637	10.3888	9.43955	16.4329	11.9263	11.8102	13.2223	11.7862	9.91417	14.1796	12.5162	-0.24954	-0.05419	-0.266712	-0.336237	-0.0695245
NM_001081963	9430020K01Rik	7.22259	4.18374	3.27046	5.69355	32.8869	42.6192	43.7758	46.564	5.70316	4.482	37.7531	45.1699	-0.347619	0.0778967	-2.72676	-3.33315	-0.606387
NM_025378	Ifitm3	657.185	521.761	717.915	728.259	388.706	513.398	513.582	501.877	589.473	723.087	451.052	507.729	0.294744	0.0514055	0.386133	0.510111	0.123978
NM_030694	Ifitm2	373.633	315.096	337.198	385.493	312.471	432.239	348.022	372.576	344.365	361.346	372.355	360.299	0.0694425	-0.0142939	-0.112742	0.00418371	0.116926
NM_009128	Scd2	2336.3	2645.84	1608.71	1416.85	533.77	490.625	274.164	255.237	2491.07	1512.78	512.197	264.701	-0.719561	-0.286682	2.28199	2.51477	0.232777
NM_024450	Scd3	3258.04	3393.8	2324.06	1933.83	329.154	280.793	196.934	181.384	3325.92	2128.95	304.974	189.159	-0.643612	-0.207435	3.44699	3.49247	0.0454725
NM_001017426	Kdm6b	3.16927	4.76804	2.32145	1.52676	29.7309	27.736	29.3857	24.8707	3.96866	1.9241	28.7334	27.1282	-1.04447	-0.0249665	-2.85601	-3.81754	-0.961529
NM_183216	Scd4	1583.92	2180.7	1235.63	910.676	235.422	187.565	126.119	97.4422	1882.31	1073.15	211.494	111.781	-0.810651	-0.27693	3.15382	3.26311	0.10929
NM_001163031	Cd97	86.7948	115.323	133.597	136.131	83.3461	88.7594	105.254	105.422	101.059	134.864	86.0528	105.338	0.416308	0.08782	0.231905	0.356482	0.124577
NM_009473	Nr1h2	7.11838	9.27759	7.39456	14.0285	73.1672	83.0519	79.431	71.7768	8.19799	10.7115	78.1096	75.6039	0.385823	-0.0141599	-3.25216	-2.8193	0.432861
NM_025292	Synj2bp	63.4983	50.575	48.8372	77.4296	33.1294	29.2427	31.9787	28.7579	57.0366	63.1334	31.186	30.3683	0.146514	-0.0115395	0.870989	1.05584	0.184848
NM_011020	Hspa4l	15.5094	13.7255	14.8443	16.4372	8.23067	7.4954	7.60868	8.19166	14.6174	15.6407	7.86304	7.90017	0.0976193	0.00204602	0.894532	0.985354	0.0908226
NM_011200	Ptp4a1	138.145	196.197	131.667	129.892	213.158	179.316	157.998	160.487	167.171	130.78	196.237	159.242	-0.354184	-0.0907227	-0.231278	-0.284088	-0.0528099
NM_008974	Ptp4a2	39.6509	27.4618	37.8831	29.8977	165.043	176.36	142.339	172.893	33.5564	33.8904	170.702	157.616	0.0142908	-0.0346379	-2.34682	-2.21746	0.129355
NM_183029	Igf2bp2	4.8771	4.66141	3.8582	6.3436	7.11189	5.44283	9.58249	8.85877	4.76925	5.1009	6.27736	9.22063	0.0969878	0.166984	-0.396394	-0.854114	-0.45772
NM_153408	Neurl3	9.08009	12.6562	9.97655	14.763	18.4699	15.4274	13.5307	11.4048	10.8681	12.3698	16.9486	12.4677	0.186715	-0.133347	-0.641067	-0.0113826	0.629684
NM_001013414	Neurl4	2.03339	5.30035	3.08718	4.40802	20.1191	19.4923	22.7714	21.2177	3.66687	3.7476	19.8057	21.9945	0.0314176	0.0455235	-2.4333	-2.55311	-0.119808
NM_009088	Polr1a	11.1065	9.38221	12.7207	13.4976	8.17966	8.69179	9.91907	10.6657	10.2444	13.1092	8.43572	10.2924	0.355748	0.0863946	0.280246	0.348998	0.0687516
NM_009086	Polr1b	7.38107	3.24351	5.59296	8.82803	6.29334	6.08144	7.24832	7.47565	5.31229	7.2105	6.18739	7.36198	0.440765	0.0754874	-0.219997	-0.0299962	0.190001
NM_009085	Polr1c	17.5097	19.923	23.4526	21.6902	35.4185	34.5961	32.2125	33.1903	18.7164	22.5714	35.0073	32.7014	0.270194	-0.0295919	-0.903354	-0.534857	0.368497
NM_181730	Polr1d	27.3836	29.0806	24.0697	34.6283	157.218	176.308	138.034	113.325	28.2321	29.349	166.763	125.68	0.055973	-0.122834	-2.56239	-2.09837	0.464019
NM_001114119	Qrich1	28.62	34.3408	28.4235	24.9783	40.4539	40.8421	46.8534	47.4749	31.4804	26.7009	40.648	47.1642	-0.237564	0.0645729	-0.36873	-0.820801	-0.452071
NM_011704	Vnn1	5.07434	16.1664	29.2395	28.1117	13.4645	9.11558	24.3961	25.0581	10.6204	28.6756	11.29	24.7271	1.43299	0.340478	-0.0882143	0.213731	0.301945
NM_010952	Oaz2	246.453	145.403	272.79	257.238	117.672	144.964	128.966	142.869	195.928	265.014	131.318	135.918	0.435748	0.0149511	0.577255	0.963337	0.386081
NM_008753	Oaz1	217.855	251.769	236.547	222.245	714.082	723.021	603.537	517.546	234.812	229.396	718.551	560.541	-0.0336672	-0.10785	-1.61358	-1.28898	0.324603
NM_133888	Smpdl3b	5.06364	6.04962	10.0144	5.48852	2.67533	4.79974	6.00853	4.2808	5.55663	7.75147	3.73753	5.14466	0.48026	0.138772	0.572125	0.591394	0.0192693
NM_020561	Smpdl3a	70.695	70.2546	76.3919	56.2399	89.9166	83.0527	82.0433	87.9798	70.4748	66.3159	86.4846	85.0116	-0.0877528	-0.00746103	-0.295336	-0.358304	-0.0629678
NM_026017	Ctdnep1	17.721	22.5831	15.5765	17.9274	97.8718	109.363	100.412	99.0766	20.152	16.752	103.617	99.7442	-0.266596	-0.016545	-2.36227	-2.5739	-0.211635
NM_001164038	Ly6e	1055.38	1024.21	1083.82	1100.38	662.864	899.044	784.881	746.676	1039.79	1092.1	780.954	765.778	0.0708102	-0.00852246	0.412989	0.51211	0.0991212
NM_001190451	Dcn	3207.8	2830.17	3134.08	2966.37	1368.42	1134.34	1281.03	1408.06	3018.98	3050.23	1251.38	1344.54	0.014853	0.0311855	1.27054	1.1818	-0.0887428
NM_001271446	Ly6a	347.718	215.405	413.177	390.854	263.096	328.905	414.617	475.729	281.562	402.015	296	445.173	0.5138	0.177236	-0.0721477	-0.147114	-0.0749662
NM_025939	Paics	194.209	148.193	158.172	206.088	108.636	103.083	93.3936	97.7558	171.201	182.13	105.859	95.5747	0.0892795	-0.0443859	0.693541	0.930268	0.236726
NM_025615	2810004N23Rik	19.498	17.9818	14.4323	22.2464	31.0132	23.7859	24.6939	28.5551	18.7399	18.3394	27.3996	26.6245	-0.0311704	-0.0124627	-0.54804	-0.53781	0.0102299
NM_008031	Fmr1	60.6628	80.1531	56.6283	55.0489	71.2567	60.8905	55.8523	53.9763	70.4079	55.8386	66.0736	54.9143	-0.334475	-0.0803426	0.0916638	0.0240813	-0.0675825
NM_011274	Uri1	7.61133	5.19623	8.12385	10.6071	31.5965	28.6252	29.8854	33.3024	6.40378	9.36549	30.1109	31.5939	0.548431	0.0208796	-2.23329	-1.75422	0.47907
NM_001160292	Celf2	90.5063	77.9312	87.6163	68.9355	75.8629	53.1098	62.3714	63.1019	84.2188	78.2759	64.4863	62.7367	-0.105572	-0.0119463	0.385148	0.31926	-0.0658876
NM_198683	Celf1	37.4181	36.8985	40.1987	38.6264	32.0077	33.5665	37.5002	40.8577	37.1583	39.4125	32.7871	39.179	0.0849706	0.0773496	0.180555	0.00857604	-0.171979
NM_021284	Kras	21.4489	43.9292	43.0931	29.8911	19.7506	19.2898	41.6015	33.1573	32.6891	36.4921	19.5202	37.3794	0.158776	0.282147	0.743838	-0.0346586	-0.778497
NM_010322	Gnpat	112.014	122.8	117.176	112.641	170.298	174.403	162.569	173.406	117.407	114.909	172.351	167.987	-0.0310257	-0.0111365	-0.553831	-0.547862	0.00596886
NM_027853	Mettl7b	10.6326	22.5831	11.4227	12.8053	10.2366	18.5934	5.99863	8.44662	16.6078	12.114	14.415	7.22262	-0.455185	-0.300119	0.204294	0.746084	0.54179
NM_001003719	Ralgapa1	6.24247	8.61812	6.09669	5.11229	11.1111	9.16969	10.5042	11.2852	7.4303	5.60449	10.1404	10.8947	-0.406836	0.0311615	-0.448622	-0.958975	-0.510352
NM_001033348	Ralgapa2	11.1949	14.4591	15.0261	13.1181	16.6571	11.4069	17.3667	17.072	12.827	14.0721	14.032	17.2193	0.133651	0.0888976	-0.129534	-0.291194	-0.16166
NM_001276288	Aes	88.1846	119.403	55.5508	41.4197	231.715	267.484	153.148	176.083	103.794	48.4853	249.599	164.615	-1.0981	-0.180774	-1.26589	-1.76348	-0.497586
NM_016959	Rps3a1	238.084	205.286	229.431	232.018	858.367	956.766	810.824	984.272	221.685	230.724	907.567	897.548	0.0576605	-0.00482089	-2.03349	-1.95982	0.0736751
NM_026981	Dtwd1	8.53866	15.113	8.33926	16.4536	12.8322	10.1807	10.0534	10.6331	11.8258	12.3964	11.5064	10.3433	0.0679798	-0.0462836	0.0395005	0.261231	0.221731
NM_133807	Lrrc59	142.802	148.16	125.521	91.6488	105.429	94.8997	96.8579	88.2291	145.481	108.585	100.164	92.5435	-0.42201	-0.0343674	0.538463	0.230619	-0.307844
NM_172257	Sidt2	20.8282	24.3309	25.3256	23.3284	70.2081	69.0374	88.3602	94.3798	22.5795	24.327	69.6227	91.37	0.107542	0.118053	-1.62454	-1.90916	-0.28462
NM_025950	Cdc37l1	12.9168	8.23037	15.1382	18.6675	32.0295	24.6412	30.7968	32.7804	10.5736	16.9029	28.3354	31.7886	0.676802	0.0499421	-1.42214	-0.911241	0.510898
NM_019911	Tdo2	7.81855	6.79343	12.4952	16.9492	2.40341	1.83052	5.33506	6.31794	7.30599	14.7222	2.11696	5.8265	1.01084	0.439694	1.78708	1.33729	-0.449789
NM_027078	Ikbip	30.9397	17.3166	31.6056	29.004	21.3833	22.0141	23.9985	24.8839	24.1282	30.3048	21.6987	24.4412	0.328827	0.0516897	0.15311	0.310227	0.157118
NM_010629	Kifap3	22.4456	21.4529	18.7428	25.1399	16.2863	16.9671	13.8745	16.2647	21.9493	21.9414	16.6267	15.0696	-0.000517644	-0.0427044	0.400672	0.542016	0.141343
NM_011664	Ubb	3621.79	3767.4	3855.93	3132.35	2698.14	2769.29	2569.65	2503.39	3694.59	3494.14	2733.71	2536.52	-0.0804791	-0.0325149	0.434554	0.462087	0.0275329
NM_019639	Ubc	1972.72	2014.34	1272.65	1204.31	1404.38	1529.69	897.935	879.932	1993.53	1238.48	1467.04	888.934	-0.686751	-0.217572	0.442419	0.478426	0.0360073
NM_007473	Aqp7	174.191	183.47	278.612	231.108	194.726	238.195	288.938	306.064	178.83	254.86	216.461	297.501	0.511113	0.138109	-0.275514	-0.223188	0.0523255
NM_007472	Aqp1	263.682	341.491	350.484	281.16	341.828	565.133	525.557	515.115	302.586	315.822	453.481	520.336	0.0617645	0.0597251	-0.583696	-0.720334	-0.136638
NM_025816	Tax1bp1	86.5729	104.561	110.402	99.2212	103.252	104.778	105.743	122.587	95.5668	104.811	104.015	114.165	0.133216	0.0404359	-0.122214	-0.123324	-0.00110914
NM_026585	Fam21	30.1033	15.5244	21.5109	22.0658	35.2881	35.6031	41.5954	42.9787	22.8139	21.7883	35.4456	42.2871	-0.0663547	0.0766453	-0.635695	-0.95666	-0.320965
NM_029564	Tax1bp3	95.0617	55.4009	79.4816	80.4201	105.84	141.982	101.348	104.839	75.2313	79.9509	123.911	103.093	0.0877798	-0.0798805	-0.7199	-0.366763	0.353137
NM_144857	Rrp36	24.2291	16.2509	14.5716	33.1733	25.0635	28.0979	19.7065	19.9597	20.24	23.8725	26.5807	19.8331	0.238135	-0.127176	-0.393166	0.267439	0.660605
NM_007748	Cox6a1	684.996	702.925	672.006	550.598	1575.6	1644.46	1410.84	1159.06	693.961	611.302	1610.03	1284.95	-0.182968	-0.0979487	-1.21416	-1.07175	0.14241
NM_026375	Ahctf1	9.01804	6.97745	10.6444	7.5405	10.4277	9.86135	14.7607	13.418	7.99774	9.09246	10.1445	14.0893	0.185078	0.14266	-0.343033	-0.631861	-0.288828
NM_001272092	Tysnd1	21.6787	29.0806	31.5915	27.2079	42.6803	39.5877	41.5614	35.8275	25.3797	29.3997	41.134	38.6945	0.212129	-0.0265517	-0.696657	-0.396325	0.300332
NM_028982	8430419L09Rik	3.23908	4.42261	2.44037	8.02484	2.73814	4.03852	2.55382	3.30833	3.83085	5.23261	3.38833	2.93108	0.449866	-0.0629585	0.177089	0.836098	0.659009
NM_021537	Stk25	31.8406	41.0082	28.5828	26.435	85.6167	93.73	98.5588	108.785	36.4244	27.5089	89.6734	103.672	-0.405008	0.0629973	-1.29977	-1.91405	-0.614281
NM_145465	Stk24	42.8552	50.1332	28.2517	31.9352	40.1898	42.0588	42.8695	37.9119	46.4942	30.0934	41.1243	40.3907	-0.627602	-0.0078175	0.17706	-0.424573	-0.601633
NM_025600	Dda1	106.986	98.6664	69.2917	85.4463	106.505	89.0233	98.2034	69.6364	102.826	77.369	97.7641	83.9199	-0.410379	-0.0663145	0.0728302	-0.117257	-0.190087
NM_029103	Manf	128.705	148.64	115.958	136.017	104.72	124.759	111.877	119.688	138.673	125.987	114.74	115.782	-0.138407	0.00392945	0.273319	0.121859	-0.15146
NM_023371	Pin1	50.5982	41.69	52.143	30.2587	87.3895	102.6	78.1915	68.4411	46.1441	41.2008	94.9948	73.3163	-0.163473	-0.112499	-1.0417	-0.83146	0.210241
NM_001130485	Rpl35a	65.2973	66.5701	82.6491	84.9316	200.372	230.947	172.983	211.472	65.9337	83.7904	215.659	192.228	0.345768	-0.0499526	-1.70967	-1.19796	0.511707
NM_026391	Ppp2r2d	14.6542	22.3286	15.121	20.7181	40.7992	48.8617	55.7002	58.727	18.4914	17.9195	44.8305	57.2136	-0.0453253	0.105926	-1.27762	-1.67483	-0.397204
NM_028032	Ppp2r2a	43.2606	35.9989	44.8358	40.5918	41.0731	48.3156	53.5959	49.0336	39.6297	42.7138	44.6944	51.3148	0.108118	0.0599893	-0.17351	-0.264672	-0.0911622
NM_001111060	Cd59a	186.986	309.031	154.085	126.672	99.7803	113.367	64.4995	76.3291	248.008	140.379	106.574	70.4143	-0.821063	-0.17999	1.21854	0.995386	-0.22315
NM_017394	Slc7a10	84.9718	133.621	93.361	86.1977	199.606	225.927	253.603	233.346	109.296	89.7794	212.766	243.474	-0.283791	0.0585501	-0.961022	-1.43931	-0.47829
NM_013723	Podxl	28.6945	37.4815	36.3197	37.3227	31.0487	49.4304	44.2162	47.7958	33.088	36.8212	40.2395	46.006	0.154227	0.0581615	-0.282305	-0.321286	-0.038981
NM_029391	Rab4b	32.4673	21.5496	26.16	20.5284	57.4653	62.7118	71.6759	55.6799	27.0085	23.3442	60.0885	63.6779	-0.210345	0.0251974	-1.15368	-1.44773	-0.294049
NM_145470	Deptor	102.308	87.6678	71.3214	99.4209	24.0072	15.4455	20.2494	22.3599	94.9879	85.3711	19.7263	21.3046	-0.153996	0.0334272	2.26762	2.00258	-0.265038
NM_001025582	Dram2	35.1979	50.9716	49.2201	45.0879	95.6874	87.4432	100.309	96.7659	43.0847	47.154	91.5653	98.5373	0.130203	0.03187	-1.08762	-1.06329	0.0243335
NM_194051	Rtn4	86.991	88.4227	90.2999	65.2549	48.7331	51.3265	47.188	45.7862	87.7069	77.7774	50.0298	46.4871	-0.173339	-0.0318964	0.809902	0.74252	-0.0673819
NM_025904	Yae1d1	16.0089	21.2512	19.9347	26.0283	29.3216	31.3035	21.7941	23.4588	18.6301	22.9815	30.3125	22.6264	0.302839	-0.127006	-0.702282	0.022463	0.724745
NM_145432	Heatr6	3.41589	7.77338	5.79055	4.76038	14.0255	11.7645	14.2202	15.4644	5.59464	5.27546	12.895	14.8423	-0.0847463	0.0610798	-1.2047	-1.49235	-0.287649
NM_001081265	Heatr2	4.74037	6.47246	7.73816	8.07419	11.5208	11.1424	10.764	12.0389	5.60641	7.90618	11.3316	11.4014	0.495903	0.00266646	-1.01521	-0.528162	0.487045
NM_172757	Heatr3	21.2641	12.8716	13.0835	10.1413	13.6614	13.8124	13.8013	11.9159	17.0679	11.6124	13.7369	12.8586	-0.555617	-0.0286945	0.313225	-0.147071	-0.460296
NM_144835	Heatr1	4.04516	3.43668	6.16309	7.59995	4.41693	4.9967	5.98326	5.47165	3.74092	6.88152	4.70682	5.72745	0.879334	0.0852342	-0.331358	0.264835	0.596192
NM_001025364	Rtn2	24.009	15.7481	23.5863	36.7391	45.3673	47.6876	30.8665	28.109	19.8785	30.1627	46.5274	29.4878	0.601554	-0.198068	-1.22687	0.0326496	1.25952
NM_009212	Ighmbp2	2.90892	1.85351	2.81258	2.5224	5.16398	5.91001	5.20167	6.23933	2.38122	2.66749	5.537	5.7205	0.163784	0.0141599	-1.21741	-1.10066	0.116746
NM_028941	Cmip	27.8229	36.2624	22.6032	24.6743	42.8527	49.0364	58.6309	54.1707	32.0427	23.6388	45.9445	56.4008	-0.438841	0.0890513	-0.519898	-1.25456	-0.734663
NM_001276399	Ippk	5.36602	4.27392	3.77331	6.97953	4.98975	5.29749	6.16002	5.18449	4.81997	5.37642	5.14362	5.67225	0.157622	0.0424869	-0.09376	-0.0772765	0.0164835
NM_007670	Cdkn2b	13.2727	45.8094	15.5553	19.1818	20.1025	21.8386	13.6739	12.3962	29.541	17.3686	20.9706	13.0351	-0.766243	-0.206497	0.494356	0.414081	-0.0802749
NM_007671	Cdkn2c	219.358	327.588	204.862	174.608	413.965	472.981	262.182	283.135	273.473	189.735	443.473	272.658	-0.527412	-0.211248	-0.697448	-0.523107	0.17434
NM_009390	Tll1	3.99213	4.99659	4.0103	3.09079	2.53105	4.48785	4.28068	3.85708	4.49436	3.55055	3.50945	4.06888	-0.340075	0.0642359	0.356872	-0.19659	-0.553462
NM_010879	Nck2	4.55595	6.04785	4.0046	9.87646	25.6756	31.0715	21.9596	24.7969	5.3019	6.94053	28.3736	23.3783	0.388536	-0.0841013	-2.41997	-1.75205	0.667914
NM_177445	Dars	58.194	56.9053	55.7096	74.943	54.1865	55.2332	53.678	51.8832	57.5497	65.3263	54.7099	52.7806	0.182856	-0.0155914	0.0730066	0.307656	0.23465
NM_026662	Prps2	22.6765	18.7838	11.9593	13.7644	10.1598	13.1077	8.4103	14.7231	20.7301	12.8619	11.6337	11.5667	-0.68863	-0.00251026	0.833414	0.153123	-0.680292
NM_021463	Prps1	87.9847	53.4615	154.674	102.25	70.927	65.9277	125.554	120.764	70.7231	128.462	68.4273	123.159	0.861086	0.255237	0.0476095	0.0608177	0.0132081
NM_001033178	Tmem181a	18.2686	19.4007	13.9167	18.4814	26.7683	26.3994	30.3821	32.5947	18.8346	16.199	26.5839	31.4884	-0.217479	0.0735327	-0.497163	-0.958912	-0.46175
NM_173434	9930111J21Rik2	10.5071	3.93822	6.51925	14.7384	4.04922	1.68019	5.04852	4.65784	7.22268	10.6288	2.8647	4.85318	0.557377	0.228946	1.33415	1.13098	-0.203166
NM_001114679	9930111J21Rik1	4.10646	8.72189	9.62536	7.41839	4.04994	2.88873	6.87472	4.95943	6.41418	8.52188	3.46934	5.91707	0.409906	0.23186	0.886604	0.526287	-0.360317
NM_026402	Atg3	68.8942	81.9433	61.3642	57.7487	62.3161	65.0572	56.9842	56.4459	75.4188	59.5565	63.6867	56.715	-0.340665	-0.0503502	0.243932	0.0705268	-0.173405
NM_001253718	Atg7	33.511	24.3842	29.0919	26.009	27.6289	28.2351	22.9246	23.5835	28.9476	27.5504	27.932	23.2541	-0.0713672	-0.079603	0.0515245	0.244593	0.193068
NM_053069	Atg5	23.068	23.3841	15.6681	20.4575	19.2789	23.1035	19.6758	22.2877	23.226	18.0628	21.1912	20.9818	-0.36272	-0.00431304	0.132281	-0.216111	-0.348392
NM_001009575	Armcx5	2.85873	3.03589	5.02555	5.16434	7.854	7.36232	6.41621	7.73366	2.94731	5.09494	7.60816	7.07493	0.789667	-0.031557	-1.36815	-0.47365	0.894497
NM_027870	Armcx3	28.9303	37.5955	41.4898	28.057	27.9958	33.6587	40.8416	39.7207	33.2629	34.7734	30.8272	40.2812	0.0640714	0.116167	0.109708	-0.21212	-0.321828
NM_033563	Klf7	6.70723	7.63166	5.05332	8.30859	8.50488	10.6932	19.4607	15.1825	7.16944	6.68095	9.59904	17.3216	-0.101806	0.25636	-0.42103	-1.37445	-0.953416
NM_011803	Klf6	73.4718	101.143	98.0666	74.7209	73.6107	78.1269	107.732	123.218	87.3076	86.3937	75.8688	115.475	-0.0151809	0.182425	0.202601	-0.418583	-0.621183
NM_010637	Klf4	11.3548	11.4238	18.9108	15.5464	60.3709	60.7945	172.832	158.786	11.3893	17.2286	60.5827	165.809	0.597123	0.437259	-2.41123	-3.26665	-0.855421
NM_008453	Klf3	47.8022	48.0927	37.5944	38.1782	43.7768	37.1966	40.7307	45.0507	47.9475	37.8863	40.4867	42.8907	-0.339779	0.025051	0.244007	-0.178989	-0.422996
NM_008452	Klf2	43.1944	37.649	57.3089	74.2034	83.8793	97.2493	220.761	160.633	40.4217	65.7562	90.5643	190.697	0.701995	0.323388	-1.16381	-1.53609	-0.372276
NM_010638	Klf9	46.0746	67.7492	74.767	66.5876	85.8875	71.8381	136.664	122.818	56.9119	70.6773	78.8628	129.741	0.312517	0.216206	-0.470614	-0.876319	-0.405705
NM_001177407	Gm8898	5.9516	6.63645	4.18508	6.45099	6.41473	4.34283	8.6717	6.78531	6.29403	5.31804	5.37878	7.72851	-0.243089	0.157412	0.226705	-0.539295	-0.766001
NM_138594	D6Wsu163e	10.4602	16.6626	19.7678	9.0703	13.3742	11.8232	13.8553	14.351	13.5614	14.419	12.5987	14.1031	0.0884696	0.0489902	0.10623	0.0319577	-0.0742722
NM_008360	Il18	6.00103	21.5086	26.374	16.2614	9.51176	7.0835	9.60484	8.98692	13.7548	21.3177	8.29763	9.29588	0.632116	0.0493365	0.729165	1.19739	0.468223
NM_001271437	Haghl	14.7182	19.5379	12.9371	23.9298	16.5893	18.777	14.3508	13.9833	17.1281	18.4334	17.6832	14.1671	0.105963	-0.09628	-0.0460135	0.379785	0.425798
NM_026033	Gatad1	27.0984	13.8133	12.3859	9.3991	94.3789	104.373	97.3923	102.632	20.4558	10.8925	99.3758	100.012	-0.909179	0.00277231	-2.28038	-3.19877	-0.918388
NM_001168578	Tceal8	105.63	105.654	77.7323	143.782	72.1618	104.035	85.6845	86.8668	105.642	110.757	88.0984	86.2756	0.068217	-0.00907965	0.261997	0.360376	0.0983789
NM_030253	Parp9	29.9257	32.1497	35.48	38.4714	36.1813	32.4112	44.3249	44.8492	31.0377	36.9757	34.2963	44.5871	0.252556	0.113962	-0.14403	-0.270047	-0.126018
NM_001145978	Parp4	7.19077	9.81822	8.7714	9.54385	12.5605	12.241	15.097	16.8725	8.5045	9.15762	12.4008	15.9848	0.106747	0.110258	-0.544132	-0.803655	-0.259523
NM_007415	Parp1	28.772	26.3197	22.2853	19.7616	25.5866	24.8219	20.8163	23.9454	27.5459	21.0235	25.2042	22.3808	-0.389835	-0.0515968	0.12817	-0.0902645	-0.218434
NM_145619	Parp3	50.8479	51.3862	51.4226	55.7071	113.006	110.457	101.39	89.9091	51.117	53.5649	111.732	95.6497	0.067483	-0.0674932	-1.12816	-0.836472	0.29169
NM_001164704	Renbp	13.1807	8.84051	15.2442	13.5347	11.7286	13.1016	16.9994	17.4265	11.0106	14.3894	12.4151	17.2129	0.386119	0.141904	-0.17321	-0.258484	-0.0852745
NM_146219	Klhl36	5.18122	6.75284	1.65607	5.10543	11.2484	12.2653	7.69481	7.19036	5.96703	3.38075	11.7569	7.44258	-0.819669	-0.198569	-0.978421	-1.13846	-0.160038
NM_001244936	Gtf2ird1	4.44844	6.61375	5.73481	7.07182	16.7341	16.3784	15.1236	15.2434	5.5311	6.40332	16.5562	15.1835	0.211254	-0.0375903	-1.58174	-1.24561	0.336126
NM_145942	Hmgcs1	313.661	319.245	414.774	400.755	138.56	116.841	135.671	148.146	316.453	407.765	127.7	141.908	0.365746	0.0458171	1.30923	1.52278	0.213545
XM_001472057	LOC100044391	62.7935	66.6849	28.9114	64.8214	72.0401	81.2864	67.3321	62.9804	64.7392	46.8664	76.6632	65.1563	-0.466087	-0.0706308	-0.243895	-0.475351	-0.231456
NM_019667	Stam2	27.5986	30.7744	26.6846	27.5212	21.2306	20.6913	21.5684	25.385	29.1865	27.1029	20.9609	23.4767	-0.106854	0.0492263	0.477597	0.207217	-0.27038
XM_003945898	LOC100044398	47.3708	62.883	55.5175	65.6083	46.4407	50.4558	57.227	57.7188	55.1269	60.5629	48.4483	57.4729	0.135677	0.0741851	0.186312	0.0755512	-0.11076
NM_009255	Serpine2	55.9685	40.5252	58.14	64.604	38.0959	38.583	41.7208	45.086	48.2468	61.372	38.3394	43.4034	0.347146	0.0538781	0.331605	0.499772	0.168166
NM_027882	Cic	3.78274	4.01716	3.16663	3.9049	33.0051	32.2929	36.903	30.7001	3.89995	3.53577	32.649	33.8016	-0.141433	0.0150671	-3.06551	-3.25699	-0.191485
NM_027695	Oxsm	20.7512	20.0338	11.6072	12.2686	16.6117	15.9247	12.2163	12.6371	20.3925	11.9379	16.2682	12.4267	-0.772488	-0.116984	0.325985	-0.0578891	-0.383875
NM_001130526	Lzts2	15.0621	20.5657	9.45668	16.7924	133.875	130.103	105.835	91.0576	17.8139	13.1246	131.989	98.4464	-0.440736	-0.127338	-2.88934	-2.90707	-0.0177293
NM_001177751	Tsc22d1	142.288	115.467	110.91	52.3789	235.458	260.429	269.075	251.085	128.877	81.6442	247.943	260.08	-0.658576	0.0207542	-0.944012	-1.67153	-0.72752
NM_010286	Tsc22d3	140.675	137.13	284.213	254.891	140.218	127.073	294.8	253.17	138.903	269.552	133.645	273.985	0.956491	0.311772	0.0556617	-0.0235316	-0.0791933
NM_001081229	Tsc22d2	10.5154	14.9559	6.93217	4.07064	19.7625	18.3766	16.25	15.6024	12.7357	5.5014	19.0696	15.9262	-1.21101	-0.0782288	-0.582394	-1.53353	-0.951135
NM_023910	Tsc22d4	8.20175	9.50184	8.51996	8.08177	46.7998	53.0199	46.5829	37.7484	8.85179	8.30086	49.9098	42.1657	-0.0927086	-0.0732272	-2.49528	-2.34474	0.150547
NM_026533	Rps13	125.784	97.1485	115.588	128.076	292.008	313.307	285.258	302.349	111.466	121.832	302.657	293.804	0.128281	-0.012894	-1.44108	-1.26996	0.171114
NM_013725	Rps11	320.626	281.49	310.648	323.834	792.33	885.683	651.521	807.187	301.058	317.241	839.006	729.354	0.0755391	-0.060827	-1.47864	-1.20104	0.277602
NM_025963	Rps10	216.351	219.568	200.904	215.593	575.591	599.624	443.727	471.333	217.959	208.249	587.607	457.53	-0.0657522	-0.108667	-1.43079	-1.13556	0.295233
NM_009092	Rps17	164.055	179.878	249.075	147.799	711.877	755.081	577.596	679.308	171.967	198.437	733.479	628.452	0.206554	-0.0671157	-2.09263	-1.66312	0.429507
NM_013647	Rps16	68.9777	100.46	57.1656	46.9955	379.431	428.319	367.641	385.775	84.719	52.0806	403.875	376.708	-0.701941	-0.0302422	-2.25315	-2.85463	-0.601479
NM_009091	Rps15	194.464	161.208	163.953	154.859	769.524	793.528	636.947	588.962	177.836	159.406	781.526	612.954	-0.157836	-0.105516	-2.13575	-1.94307	0.192679
NM_020600	Rps14	179.147	148.759	179.245	231.362	644.833	675.152	539.803	650.732	163.953	205.304	659.992	595.268	0.324477	-0.0448266	-2.00917	-1.53578	0.473388
NM_023133	Rps19	224.228	192.817	198.837	167.764	707.039	760.595	609.787	643.026	208.523	183.301	733.817	626.406	-0.185993	-0.0687315	-1.81522	-1.77289	0.0423278
NM_011296	Rps18	166.614	153.816	188.056	197.012	665.818	690.504	580.573	613.177	160.215	192.534	678.161	596.875	0.265102	-0.0554495	-2.08162	-1.63232	0.449302
NM_207298	Cercam	31.2134	24.0839	25.2926	22.2026	17.6251	19.7477	15.6119	15.7384	27.6487	23.7476	18.6864	15.6752	-0.219429	-0.0763132	0.565222	0.5993	0.0340784
NM_011273	Xpr1	9.972	9.26623	9.13043	7.20582	10.0104	7.90663	9.90652	13.5688	9.61911	8.16813	8.9585	11.7377	-0.235899	0.117347	0.102648	-0.523068	-0.625715
NM_016695	Mpp2	6.27611	4.16565	2.29858	7.93651	6.74237	7.78235	8.54412	11.7233	5.22088	5.11754	7.26236	10.1337	-0.0288407	0.144691	-0.476146	-0.98564	-0.509494
NM_008621	Mpp1	183.959	225.946	222.674	196.038	163.232	159.96	152.19	170.315	204.953	209.356	161.596	161.253	0.0306673	-0.000923232	0.342899	0.376633	0.0337342
NM_001161620	Mpp7	70.9669	66.7517	89.7065	95.2364	18.1403	12.5713	25.067	22.7248	68.8593	92.4715	15.3558	23.8959	0.425356	0.192052	2.16487	1.95224	-0.212626
NM_001164733	Mpp6	17.2281	3.3265	11.4721	13.5809	17.984	17.404	21.5522	24.3122	10.2773	12.5265	17.694	22.9322	0.285521	0.112621	-0.783795	-0.872392	-0.0885973
NM_019579	Mpp5	11.1228	17.7181	10.1528	11.1287	8.49849	6.54926	8.02759	8.76253	14.4204	10.6407	7.52387	8.39506	-0.438519	0.0475823	0.938567	0.341983	-0.596584
NM_016780	Itgb3	5.50454	5.2611	2.90304	3.97761	3.10216	2.2052	3.56459	2.62371	5.38282	3.44032	2.65368	3.09415	-0.645817	0.0666926	1.02037	0.153003	-0.867365
NM_001081400	1810013L24Rik	63.9614	65.1413	62.6725	59.0995	73.7915	61.9593	68.9812	55.7191	64.5513	60.886	67.8754	62.3502	-0.0843361	-0.0368747	-0.0724415	-0.0342825	0.0381589
NM_013536	Emg1	27.1722	24.465	23.8839	17.9274	54.179	62.3724	61.2903	55.702	25.8186	20.9057	58.2757	58.4962	-0.304516	0.00163991	-1.17448	-1.48445	-0.309964
NM_015822	Fbxl3	53.2696	37.5945	43.8596	42.391	62.2742	60.5872	60.2884	66.0609	45.4321	43.1253	61.4307	63.1747	-0.0751776	0.0121576	-0.435248	-0.550812	-0.115564
NM_001159963	Fbxl5	36.8287	28.6666	35.3147	38.1044	43.3385	45.3282	51.2771	51.4333	32.7476	36.7096	44.3333	51.3552	0.164765	0.0638541	-0.437	-0.484354	-0.047354
NM_172988	Fbxl4	20.4582	31.8484	17.5737	24.1907	33.2128	35.8568	28.8435	29.2898	26.1533	20.8822	34.5348	29.0666	-0.324718	-0.0748625	-0.40106	-0.477089	-0.0760296
NM_013909	Fbxl6	8.09411	7.73614	9.96041	10.5279	32.3869	31.8085	31.4491	24.6078	7.91512	10.2442	32.0977	28.0285	0.372119	-0.058875	-2.01979	-1.45209	0.567698
NM_010155	Erf	6.28748	5.00784	5.06604	5.67921	19.1565	24.6638	36.6675	33.8163	5.64766	5.37263	21.9101	35.2419	-0.0720265	0.206414	-1.95587	-2.71359	-0.757719
NM_133659	Erg	8.31512	14.1917	4.17648	6.43774	29.3718	48.0129	35.14	37.4147	11.2534	5.30711	38.6923	36.2773	-1.08437	-0.0279894	-1.78168	-2.77307	-0.991388
NM_026170	Ergic1	52.7051	47.5228	36.7119	47.4266	102.138	115.816	71.5684	80.8989	50.114	42.0693	108.977	76.2337	-0.252447	-0.155189	-1.12074	-0.857662	0.263079
NM_007951	Erh	160.174	118.777	148.072	161.641	88.7118	102.337	88.4012	104.593	139.475	154.856	95.5243	96.4972	0.150921	0.00440088	0.54607	0.682372	0.136302
NM_013566	Itgb7	7.52484	6.27877	5.66932	3.88392	5.67954	6.71611	7.11946	4.08521	6.90181	4.77662	6.19783	5.60233	-0.530984	-0.0438705	0.155212	-0.230037	-0.385249
NM_144920	Plekha5	3.18721	7.25298	2.40129	2.96112	10.296	11.0746	11.9113	14.7371	5.22009	2.6812	10.6853	13.3242	-0.961194	0.0958513	-1.03349	-2.31309	-1.27961
NM_133942	Plekha1	17.0188	10.3277	16.3839	24.5958	21.7514	26.7849	28.6257	31.3201	13.6733	20.4898	24.2682	29.9729	0.583553	0.0916921	-0.827708	-0.54875	0.278958
NM_031257	Plekha2	21.0506	12.9804	23.2781	13.2485	25.8315	27.0095	23.3859	20.7321	17.0155	18.2633	26.4205	22.059	0.1021	-0.0783548	-0.634807	-0.272418	0.362389
NM_198613	Ap2s1	170.188	177.507	126.441	184.468	208.951	223.787	159.23	140.941	173.848	155.455	216.369	150.086	-0.16133	-0.158856	-0.31567	0.0507093	0.366379
NM_001080548	Usp6nl	3.17378	2.24698	1.23987	6.88018	6.33473	8.27461	8.25215	9.40368	2.71038	4.06003	7.30467	8.82792	0.582993	0.0822578	-1.43032	-1.12058	0.309738
NM_175149	2310022B05Rik	20.6037	14.2699	19.6851	23.3035	32.1841	31.0172	26.3025	28.2156	17.4368	21.4943	31.6006	27.259	0.301819	-0.0641851	-0.857814	-0.342778	0.515037
NM_010156	Samd9l	13.9066	12.8252	13.5103	9.52008	20.3794	18.3262	24.1161	24.9276	13.3659	11.5152	19.3528	24.5218	-0.215014	0.102809	-0.533989	-1.09053	-0.556537
NM_173744	2610019F03Rik	77.537	108.389	86.2353	75.4672	60.1949	60.6759	52.0506	46.1715	92.963	80.8512	60.4354	49.111	-0.201387	-0.0901122	0.621263	0.719223	0.0979593
NM_011099	Pkm	522.464	553.398	385.166	377.142	309.646	354.471	220.12	234.588	537.931	381.154	332.058	227.354	-0.497046	-0.164513	0.695984	0.745437	0.0494532
NM_032000	Trps1	9.92316	10.0591	12.4887	8.3113	4.24191	2.3878	4.929	4.2272	9.99113	10.4	3.31485	4.5781	0.0578652	0.140221	1.5917	1.18376	-0.407939
NM_010752	Mad1l1	8.45802	7.69901	7.78847	5.2387	8.68208	9.62353	8.8026	7.78275	8.07851	6.51359	9.1528	8.29268	-0.310638	-0.0428593	-0.180124	-0.348386	-0.168262
NM_016762	Matn2	92.1711	97.7194	65.3012	76.8501	63.6491	71.3185	45.9361	47.5942	94.9453	71.0756	67.4838	46.7652	-0.417741	-0.159277	0.492555	0.603921	0.111366
NM_013592	Matn4	6.47816	4.42261	6.10092	4.01242	3.42268	1.85375	2.14521	1.78829	5.45039	5.05667	2.63821	1.96675	-0.108171	-0.127561	1.0468	1.36238	0.315576
NM_001044705	Zscan21	8.32296	9.11495	6.8585	4.51066	15.8305	13.62	14.125	15.2787	8.71896	5.68458	14.7253	14.7018	-0.617101	-0.000690834	-0.756065	-1.37087	-0.614806
NM_001001566	Chpf	15.2982	20.8032	11.807	8.8976	39.0334	41.4808	31.7135	27.2542	18.0507	10.3523	40.2571	29.4838	-0.802102	-0.135258	-1.15719	-1.50997	-0.352784
NM_033565	Aff4	22.1643	29.7529	29.9892	26.4535	14.5787	6.73434	19.8472	19.3453	25.9586	28.2214	10.6565	19.5962	0.120574	0.264557	1.28448	0.526214	-0.758265
NM_001080798	Aff1	12.9601	14.6391	13.67	14.8138	21.3637	18.7114	34.1773	32.8751	13.7996	14.2419	20.0376	33.5262	0.0455174	0.223539	-0.538082	-1.23514	-0.697062
NM_025943	Dzip1	1.35598	2.16002	1.78782	3.67439	4.72836	3.15264	4.63993	4.38886	1.758	2.73111	3.9405	4.51439	0.635553	0.0590476	-1.16445	-0.725046	0.439402
NM_025516	Ergic3	65.5447	90.0085	68.2081	53.8958	144.411	161.041	126.902	135.535	77.7766	61.0519	152.726	131.219	-0.349299	-0.0659175	-0.973538	-1.10386	-0.130326
NM_177192	Dennd5b	1.58735	3.97349	3.98645	5.40743	3.88181	2.04402	5.40662	5.3897	2.78042	4.69694	2.96292	5.39816	0.756417	0.260526	-0.0917135	-0.200747	-0.109034
XM_620643	Gm5908	44.7184	49.5544	44.4337	63.2226	28.7628	32.8253	26.1827	27.4262	47.1364	53.8282	30.7941	26.8045	0.191518	-0.0602599	0.614191	1.00589	0.391697
NM_172261	Ppp1r9b	22.9778	28.1559	19.8864	20.691	155.543	160.182	119.715	109.91	25.5669	20.2887	157.862	114.812	-0.333599	-0.13829	-2.62632	-2.50053	0.125792
NM_001161853	Smarcb1	69.0649	55.0087	63.405	53.2338	42.166	50.1764	46.9268	51.4551	62.0368	58.3194	46.1712	49.191	-0.0891491	0.027514	0.426131	0.245582	-0.180549
NM_173753	Fnip1	11.4066	11.0601	9.80823	6.45062	8.64681	7.23763	9.96313	11.0207	11.2334	8.12943	7.94222	10.4919	-0.466563	0.120913	0.500174	-0.368053	-0.868227
NM_001162999	Fnip2	4.17149	4.56844	2.29167	2.82595	5.34462	5.14777	7.65507	6.95239	4.36996	2.55881	5.24619	7.30373	-0.772151	0.1437	-0.26365	-1.51316	-1.24951
NM_175403	Mlec	64.4167	67.8825	60.9767	64.451	87.5459	77.277	72.4169	83.4941	66.1496	62.7138	82.4115	77.9555	-0.0769497	-0.0241409	-0.317112	-0.313867	0.00324463
NM_183249	1100001G20Rik	490.325	513.479	618.546	639.729	226.436	264.377	200.455	244.764	501.902	629.138	245.406	222.61	0.325971	-0.0423422	1.03223	1.49886	0.466628
NM_009131	Clec11a	21.9865	15.4104	20.0988	13.3456	13.9396	11.3247	11.6492	9.68668	18.6984	16.7222	12.6322	10.6679	-0.161155	-0.0733988	0.565814	0.648485	0.0826706
NM_027352	Gorasp2	38.3977	37.719	31.5009	41.6196	72.4925	76.5472	71.3464	67.1487	38.0583	36.5602	74.5198	69.2476	-0.0579372	-0.0318673	-0.969411	-0.921488	0.0479235
NM_028976	Gorasp1	11.0011	13.401	13.0827	5.6114	19.2833	16.4808	14.5719	15.5058	12.201	9.34704	17.882	15.0388	-0.384424	-0.0752028	-0.551506	-0.686111	-0.134605
NM_001190327	Tmsb10	750.666	917.45	796.337	799.625	153.172	232.397	254.293	196.323	834.058	797.981	192.785	225.308	-0.0637937	0.0677046	2.11316	1.82445	-0.288703
NM_007927	Emd	31.1684	33.691	33.2671	33.7837	31.5235	39.8166	42.5137	46.0313	32.4297	33.5254	35.6701	44.2725	0.0479398	0.09383	-0.1374	-0.401157	-0.263757
NM_016739	Caprin1	97.2121	106.707	104.835	108.911	129.309	119.452	127.142	132.677	101.959	106.873	124.381	129.909	0.0679028	0.0188883	-0.286766	-0.281609	0.00515738
NM_153116	Gtpbp10	11.8248	10.046	9.70084	6.83571	13.8278	10.2639	9.57172	10.2061	10.9354	8.26827	12.0458	9.8889	-0.403348	-0.0856884	-0.139528	-0.258225	-0.118697
NM_009154	Sema5a	20.4415	16.7096	19.3862	17.4921	4.49055	2.07807	4.86899	4.83354	18.5756	18.4392	3.28431	4.85126	-0.0106324	0.169411	2.49974	1.92634	-0.573402
NM_008909	Ppl	10.5428	5.77304	8.83258	8.57061	7.27609	4.94955	11.3101	9.29489	8.15794	8.70159	6.11282	10.3025	0.0930753	0.2267	0.416367	-0.243639	-0.660006
[truncated: 6,563 more rows]
