# Supplementary material for: The RNA-binding protein HuR is a negative regulator in adipogenesis
Source: Nat Commun. 2020 Jan 10;11:213. doi: 10.1038/s41467-019-14001-8 (PMC6954112; doi:10.1038/s41467-019-14001-8)
Supplement: Supplementary file 6 — Supplementary Data 3 [file 41467_2019_14001_MOESM6_ESM.xlsx]

## Sheet: 6W
		Ribo EPI-WT1_CAGATC_L002_R1_001	Ribo EPI-WT2_ACTTGA_L002_R1_001	Ribo EPI-HuR-KO-1_GGCTAC_L002_R1_001	Ribo EPI-HuR-KO-2_CTTGTA_L002_R1_001	rna-EPI1	rna-EP12	rna-EPI-huRKO1	rna-EPI-HuRKO2	RIBO_WT(average)	RIBO_KO(average)	RNA_EPI(average)	RNA_KO(average)	eff(WT)_log2	Eff(KO)_log2	Eff(KO-WT)	RIBO(KO/WT)_log2	RNA(KO/WT)_log10
NM_153526	Insig1	56.771	93.9801	50.8791	48.2624	135.975	131.395	59.47	67.5413	75.3755	49.5708	133.685	63.5056	-0.826667	-0.357396	0.469271	-0.604607	-0.32327
NM_001159646	Dut	20.1662	11.4728	6.33064	12.4905	28.3109	22.0521	13.6739	11.4121	15.8195	9.41056	25.1815	12.543	-0.670656	-0.414527	0.256129	-0.749355	-0.302681
NM_001081059	Mcur1	50.0604	64.8766	24.6114	23.9116	93.0645	91.6554	48.7015	50.4983	57.4685	24.2615	92.3599	49.5999	-0.684496	-1.03167	-0.347172	-1.2441	-0.270003
NM_007997	Fdxr	9.93364	4.65408	5.13618	8.86707	16.0538	14.7143	11.2229	6.77477	7.29386	7.00162	15.3841	8.99884	-1.07668	-0.362049	0.714632	-0.0589927	-0.232884
NM_133900	Psph	39.7069	36.7266	15.7621	19.4368	27.6108	32.4374	16.9661	19.5531	38.2168	17.5994	30.0241	18.2596	0.348085	-0.0531258	-0.401211	-1.11868	-0.215979
NM_001168592	Commd6	131.281	126.576	72.8805	149.786	64.9806	68.213	39.6597	43.3927	128.929	111.333	66.5968	41.5262	0.953049	1.42279	0.469744	-0.211687	-0.205131
NM_018819	Mpc1	832.884	1020.25	697.34	617.084	589.885	662.579	364.831	434.441	926.569	657.212	626.232	399.636	0.5652	0.717672	0.152473	-0.49554	-0.195071
NM_001102446	Alas2	108.015	37.7896	52.7956	35.0141	35.948	24.2649	12.1457	26.7242	72.9023	43.9048	30.1064	19.435	1.27589	1.17573	-0.100167	-0.731584	-0.190075
NM_020024	Taf10	17.1843	18.9512	20.9143	20.059	140.797	141.469	88.7135	96.2974	18.0678	20.4867	141.133	92.5055	-2.96556	-2.17485	0.79071	0.181267	-0.183461
NM_007978	F8a	8.33068	8.44481	3.99411	8.20882	12.0039	13.0028	9.02835	7.60983	8.38775	6.10146	12.5034	8.31909	-0.575962	-0.447271	0.128691	-0.459129	-0.176951
NM_026975	Bola1	41.9927	56.8586	22.1465	31.8613	31.5047	40.8555	25.4937	24.3432	49.4256	27.0039	36.1801	24.9185	0.450062	0.115954	-0.334108	-0.872091	-0.161949
XM_003688939	Gm9763	35.3938	31.7142	40.8326	47.9546	12.6225	14.5591	6.34859	12.3962	33.554	44.3936	13.5908	9.3724	1.30386	2.24386	0.940004	0.403866	-0.161394
NM_030225	Dlst	95.9966	130.639	49.7335	46.8577	118.904	124.069	79.0158	90.2922	113.318	48.2956	121.486	84.654	-0.100419	-0.809686	-0.709267	-1.23041	-0.15688
NM_011467	Spr	95.7385	66.6124	62.8725	59.6389	85.5833	69.4344	51.9885	57.201	81.1754	61.2557	77.5088	54.5947	0.0666822	0.166083	0.0994006	-0.406198	-0.1522
NM_013929	Siva1	21.3908	31.4534	23.1411	35.6702	32.6877	33.6657	27.244	20.6671	26.4221	29.4056	33.1767	23.9556	-0.328426	0.295732	0.624158	0.154347	-0.141427
NM_021455	Mlxipl	11.7002	18.6378	13.5164	7.2468	95.3036	91.7362	75.9391	59.7515	15.169	10.3816	93.5199	67.8453	-2.62415	-2.70822	-0.0840711	-0.547096	-0.139384
NM_025872	Golt1b	50.0278	56.4486	40.3091	72.3007	33.0396	33.4031	23.0089	25.3761	53.2382	56.3049	33.2214	24.1925	0.68035	1.2187	0.538351	0.0807996	-0.137737
NM_027978	Coq2	16.9727	18.4341	24.4124	18.3968	73.0431	68.4364	50.4133	52.6242	17.7034	21.4046	70.7398	51.5188	-1.9985	-1.26718	0.731318	0.273895	-0.137698
NM_025961	Gatm	17.0564	11.9549	12.5935	7.39504	18.5999	16.2041	12.6518	12.9199	14.5056	9.99429	17.402	12.7859	-0.26264	-0.355373	-0.0927324	-0.537439	-0.13387
NM_010191	Fdft1	40.9294	33.1519	26.8297	30.0771	40.9036	52.0096	29.4043	39.4107	37.0407	28.4534	46.4566	34.4075	-0.326773	-0.274122	0.0526513	-0.380508	-0.130394
NM_001164291	Cuedc2	76.1547	64.6993	38.3782	28.6155	70.6001	81.7923	55.368	59.059	70.427	33.4968	76.1962	57.2135	-0.113591	-0.77233	-0.65874	-1.0721	-0.124435
NM_027877	Mus81	3.6677	4.1732	2.30274	6.81506	15.8345	17.0922	14.3431	10.6309	3.92045	4.5589	16.4634	12.487	-2.07017	-1.45367	0.616502	0.217667	-0.120061
NM_146161	Arhgap24	32.6726	24.6164	19.4045	22.9713	29.2992	30.8276	23.1008	22.609	28.6445	21.1879	30.0634	22.8549	-0.0697517	-0.109263	-0.0395111	-0.435016	-0.119059
NM_028299	2700029M09Rik	15.0083	10.6256	8.79471	18.0752	23.6123	21.8313	16.3824	18.5286	12.817	13.4349	22.7218	17.4555	-0.826022	-0.377688	0.448335	0.0679349	-0.114512
NM_019953	Cnpy2	96.5257	85.703	100.144	99.4795	113.033	123.842	85.2372	101.21	91.1143	99.8118	118.437	93.2238	-0.378375	0.0985133	0.476889	0.131533	-0.103962
NM_026729	Ict1	73.2114	75.1568	45.7611	63.4836	53.9809	62.1507	45.2547	47.4708	74.1841	54.6223	58.0658	46.3628	0.353422	0.236525	-0.116897	-0.441619	-0.0977511
NM_001039534	Pstk	6.42928	11.5218	11.3024	10.4531	10.3604	16.7878	10.9999	10.7153	8.97551	10.8778	13.5741	10.8576	-0.596789	0.00267562	0.599464	0.277318	-0.0969757
NM_024227	Mrpl28	39.2629	71.4789	44.3718	41.3414	72.3082	76.3993	65.1323	53.9756	55.3709	42.8566	74.3538	59.5539	-0.425278	-0.474679	-0.0494004	-0.36961	-0.0963927
NM_025369	Mrps36	30.9696	26.909	19.7976	30.5165	79.73	76.9387	59.0463	66.9163	28.9393	25.1571	78.3343	62.9813	-1.43661	-1.32396	0.112656	-0.202066	-0.0947405
NM_013841	Vps45	25.3256	12.9096	15.5825	27.4506	15.9496	14.1317	12.1883	12.0387	19.1176	21.5166	15.0406	12.1135	0.346037	0.828836	0.482798	0.170547	-0.093997
NM_019716	Orc6	28.6115	38.565	24.1817	38.1689	41.6288	36.2129	32.3106	30.6206	33.5883	31.1753	38.9209	31.4656	-0.212587	-0.013371	0.199216	-0.107553	-0.0923465
NM_173744	2610019F03Rik	77.537	108.389	86.2353	75.4672	60.1949	60.6759	52.0506	46.1715	92.963	80.8512	60.4354	49.111	0.621263	0.719223	0.0979593	-0.201387	-0.0901122
NM_029366	Kxd1	16.2692	25.9161	12.8703	14.1075	62.2327	67.5045	52.4379	53.1296	21.0927	13.4889	64.8686	52.7838	-1.62078	-1.96832	-0.347544	-0.64497	-0.0895341
NM_029347	Fggy	7.45614	8.31411	11.7969	22.629	20.7999	21.656	15.1436	19.4505	7.88512	17.2129	21.228	17.297	-1.42876	-0.00703466	1.42173	1.12629	-0.0889364
NM_019821	Gltp	26.1937	30.745	25.4473	14.9429	115.666	119.926	101.956	90.308	28.4693	20.1951	117.796	96.1322	-2.04881	-2.25101	-0.202197	-0.495402	-0.0882634
NM_025345	Fopnl	52.9556	55.3586	66.9114	64.5739	42.3176	49.2486	37.6293	37.4138	54.1571	65.7427	45.7831	37.5215	0.242335	0.809111	0.566776	0.279679	-0.0864249
XM_993473	Gm8894	494.111	403.974	422.81	450.447	207.81	240.412	180.96	190.326	449.042	436.629	224.111	185.643	1.00264	1.23388	0.231239	-0.0404451	-0.0817852
NM_145520	Trub2	12.2011	15.271	9.19246	7.55706	25.9695	26.5594	23.4724	20.0402	13.736	8.37476	26.2645	21.7563	-0.935146	-1.37731	-0.442164	-0.713845	-0.0817842
NM_199310	Ccdc32	14.4793	15.3766	9.89881	13.9504	16.32	20.4863	15.9825	14.6112	14.9279	11.9246	18.4031	15.2968	-0.301937	-0.359291	-0.0573536	-0.324072	-0.0802902
NM_026620	Fam98b	20.1819	22.5042	18.9222	14.5835	22.4632	24.6405	17.9702	21.1891	21.3431	16.7529	23.5518	19.5796	-0.142073	-0.224946	-0.0828728	-0.349359	-0.0802204
NM_024205	Jkamp	38.9521	41.366	41.575	26.1365	32.536	32.51	25.5928	28.4946	40.1591	33.8558	32.523	27.0437	0.304267	0.324108	0.0198408	-0.246325	-0.0801238
NM_001177354	Myc	16.4357	13.6143	15.6024	24.2281	23.7585	25.1147	21.9155	19.0556	15.025	19.9153	24.4366	20.4856	-0.701677	-0.0407325	0.660945	0.40651	-0.0765924
NM_033074	Tars	25.5985	20.3886	24.2585	27.7464	33.4737	37.4266	28.6092	30.9929	22.9936	26.0024	35.4501	29.8011	-0.624562	-0.196716	0.427846	0.177418	-0.0753863
NM_025392	Bccip	49.2905	36.3508	28.0814	39.5751	76.3904	78.7509	60.05	70.3763	42.8207	33.8283	77.5707	65.2131	-0.857204	-0.946934	-0.0897294	-0.340079	-0.0753626
NM_019566	Rhog	30.1617	40.8393	35.7907	22.8848	62.149	72.2835	64.2554	48.9574	35.5005	29.3377	67.2162	56.6064	-0.92097	-0.948209	-0.0272388	-0.275083	-0.0746086
NM_020329	Dolpp1	24.222	19.2923	7.45176	15.7527	31.4818	32.0568	30.2124	23.4026	21.7572	11.6022	31.7693	26.8075	-0.546143	-1.20824	-0.662093	-0.90709	-0.0737515
NM_080575	Acss1	5.92777	10.7916	7.81561	3.67152	9.48513	7.57255	6.82359	7.69086	8.35971	5.74357	8.52884	7.25723	-0.0288973	-0.337471	-0.308574	-0.541505	-0.0701193
NM_001177607	0610010K14Rik	15.8143	16.7943	16.2172	34.2824	54.031	48.647	44.2219	43.2913	16.3043	25.2498	51.339	43.7566	-1.65481	-0.793228	0.861577	0.631023	-0.0694039
NM_134141	Ciapin1	21.4687	11.8952	14.7683	16.1879	21.3047	20.9675	18.1337	18.0369	16.6819	15.4781	21.1361	18.0853	-0.341421	-0.22459	0.116831	-0.108059	-0.0676988
NM_026126	Fundc2	116.255	127.507	98.8358	111.55	143.789	135.248	117.385	121.529	121.881	105.193	139.519	119.457	-0.194981	-0.183456	0.0115246	-0.21244	-0.0674202
NM_026958	Slirp	135.973	110.343	94.7123	111.232	83.4971	97.2728	80.9915	73.8664	123.158	102.972	90.3849	77.4289	0.446356	0.411309	-0.0350466	-0.258256	-0.0671928
NM_011258	Rfc1	11.2384	12.613	10.5519	5.53702	23.9668	22.6576	20.1302	19.841	11.9257	8.04448	23.3122	19.9856	-0.967008	-1.31289	-0.345883	-0.568008	-0.0668662
NM_019661	Ykt6	85.8419	81.1184	84.4056	69.3893	84.8653	87.0146	69.7001	78.1584	83.4801	76.8975	85.94	73.9293	-0.0418963	0.0567906	0.0986868	-0.118497	-0.0653787
NM_026473	Tubb6	34.8667	32.9133	33.485	27.9943	52.5354	45.5442	42.6202	42.0466	33.89	30.7396	49.0398	42.3334	-0.533093	-0.461696	0.0713972	-0.14076	-0.0638656
NM_026653	Rpa1	46.8103	46.5119	35.8495	36.1697	32.2248	29.6412	23.9421	29.4645	46.6611	36.0096	30.933	26.7033	0.593074	0.431362	-0.161712	-0.373839	-0.0638567
NM_001141971	Tmem230	26.3498	26.7108	18.9499	25.9644	30.3746	30.8458	20.0953	33.3274	26.5303	22.4571	30.6102	26.7114	-0.20637	-0.250278	-0.0439082	-0.240467	-0.0591701
NM_133697	Smim14	142.108	106.256	94.3201	113.166	145.872	141.081	127.41	123.29	124.182	103.743	143.477	125.35	-0.208362	-0.272943	-0.0645812	-0.259439	-0.0586581
NM_029884	Hgsnat	37.415	44.8757	42.173	39.1231	48.4662	53.7211	43.4372	46.101	41.1454	40.6481	51.0936	44.7691	-0.312414	-0.139316	0.173098	-0.0175438	-0.0573888
NM_026760	2310036O22Rik	38.281	21.2104	35.1113	25.2567	179.391	190.985	174.532	150.195	29.7457	30.184	185.188	162.364	-2.63823	-2.42737	0.21086	0.0211017	-0.0571229
NM_027002	Polr2d	26.3386	19.3644	19.5895	52.7052	50.5249	42.3225	41.1495	41.1077	22.8515	36.1473	46.4237	41.1286	-1.02257	-0.186251	0.83632	0.661599	-0.0525963
NM_026310	Mrpl18	38.3977	25.4858	40.7824	45.0879	66.2711	70.9618	66.0484	55.9573	31.9418	42.9351	68.6164	61.0028	-1.10311	-0.506717	0.596393	0.426715	-0.0510781
NM_026616	Rnaseh2c	27.7488	22.1013	18.293	18.7982	54.2449	59.0567	55.8989	44.9068	24.925	18.5456	56.6508	50.4028	-1.1845	-1.44243	-0.257926	-0.426518	-0.0507512
NM_183088	2410018M08Rik	54.6265	63.8941	57.0817	58.7961	49.8919	48.3157	46.0455	41.4847	59.2603	57.9389	49.1038	43.7651	0.271232	0.404753	0.133521	-0.0325342	-0.0499876
NM_026455	Fam32a	138.539	118.516	110.498	111.232	138.8	121.866	120.638	114.022	128.527	110.865	130.333	117.33	-0.020129	-0.0817681	-0.0616391	-0.213276	-0.0456472
NM_011530	Tap2	60.47	72.7361	57.4911	65.9899	72.9388	89.6378	76.5556	69.9503	66.603	61.7405	81.2883	73.2529	-0.28746	-0.24667	0.0407899	-0.109372	-0.0452032
NM_025939	Paics	194.209	148.193	158.172	206.088	108.636	103.083	93.3936	97.7558	171.201	182.13	105.859	95.5747	0.693541	0.930268	0.236726	0.0892795	-0.0443859
NM_009321	Tbca	186.198	194.912	161.326	144.158	223.734	228.347	202.592	207.654	190.555	152.742	226.041	205.123	-0.246379	-0.425391	-0.179012	-0.319106	-0.0421726
NM_001277123	Hnrnpr	62.5217	40.7038	26.7609	30.6428	46.8778	51.6499	41.8875	47.5899	51.6127	28.7019	49.2638	44.7387	0.0671979	-0.640379	-0.707577	-0.846582	-0.0418447
NM_007672	Cdr2	14.5899	23.2411	10.594	11.0011	49.0659	53.7298	47.1934	46.2115	18.9155	10.7976	51.3979	46.7025	-1.44214	-2.11279	-0.670655	-0.808865	-0.0416053
NM_144822	Micu1	55.6718	39.5217	37.7647	36.7306	35.0406	36.6232	30.7257	34.7286	47.5967	37.2476	35.8319	32.7272	0.409617	0.186661	-0.222956	-0.353713	-0.0393617
NM_012058	Srp9	100.056	74.3793	73.2893	72.3007	157.885	193.738	146.521	174.652	87.2175	72.795	175.812	160.586	-1.01134	-1.14144	-0.130096	-0.260777	-0.039339
NM_080633	Aco2	387.662	407.557	449.124	424.605	299.695	300.742	272.112	277.53	397.61	436.864	300.218	274.821	0.40534	0.668694	0.263354	0.135832	-0.0383877
NM_026269	Get4	27.3465	30.9148	21.7109	32.5096	63.7588	64.1169	65.4343	52.5018	29.1307	27.1103	63.9378	58.9681	-1.13413	-1.1211	0.013036	-0.103699	-0.0351408
NM_026468	Atp5g2	74.8901	91.0422	93.5438	51.2678	341.113	380.101	335.01	332.46	82.9661	72.4058	360.607	333.735	-2.11983	-2.20453	-0.0846919	-0.196418	-0.0336329
NM_001198998	Vdac3	199.018	173.071	166.008	149.681	113.089	119.565	94.3722	121.453	186.044	157.845	116.327	107.913	0.677459	0.548638	-0.128822	-0.237141	-0.0326072
NM_029339	Ccdc101	8.8585	7.83956	13.8426	12.8024	20.8014	25.6305	21.5119	21.6823	8.34903	13.3225	23.2159	21.5971	-1.47544	-0.696975	0.778461	0.674185	-0.0313901
NM_007512	Atpif1	249.305	172.666	166.733	99.8654	125.991	160.902	125.031	143.476	210.986	133.299	143.446	134.253	0.556634	-0.0102863	-0.56692	-0.662477	-0.0287653
NM_009069	Rit1	32.8964	27.2493	43.9513	39.9355	54.7833	63.8229	47.9312	63.3127	30.0728	41.9434	59.3031	55.622	-0.979646	-0.407212	0.572435	0.479983	-0.0278308
NM_198609	Rsl24d1	56.5148	39.3862	48.1231	53.5997	45.535	41.6931	42.1078	39.9284	47.9505	50.8614	43.6141	41.0181	0.136751	0.310313	0.173562	0.0850271	-0.0266515
NM_025897	Rrp8	6.94729	8.04854	7.21683	5.47653	11.2118	12.6508	11.8514	10.7396	7.49791	6.34668	11.9313	11.2955	-0.670194	-0.831674	-0.16148	-0.240487	-0.0237836
NM_011882	Rnasel	15.7163	16.273	13.8144	5.11052	20.4268	15.9653	16.8275	17.6901	15.9947	9.46245	18.1961	17.2588	-0.186034	-0.867047	-0.681013	-0.757306	-0.0229667
NM_001037913	Ccdc107	15.4848	18.9743	7.32893	18.0752	19.1315	26.5861	21.0367	22.3263	17.2296	12.7021	22.8588	21.6815	-0.407866	-0.771405	-0.363539	-0.439823	-0.0229638
NM_009145	Nptn	160.089	186.357	147.03	137.928	177.187	193.665	168.779	183.03	173.223	142.479	185.426	175.905	-0.0982132	-0.304049	-0.205836	-0.281885	-0.0228931
NM_007614	Ctnnb1	249.606	249.759	236.626	223.654	227.961	293.373	232.007	263.384	249.682	230.14	260.667	247.696	-0.0621173	-0.106056	-0.0439384	-0.11758	-0.0221682
NM_026210	Tvp23b	54.8117	64.9247	38.2957	45.7006	34.7511	40.0157	31.6472	39.6502	59.8682	41.9982	37.3834	35.6487	0.679394	0.236479	-0.442915	-0.511463	-0.020635
NM_009090	Polr2c	46.1361	43.4275	48.8477	50.0073	57.1718	66.9101	58.5646	59.9741	44.7818	49.4275	62.0409	59.2693	-0.470307	-0.261972	0.208335	0.142401	-0.0198483
NM_173033	Tstd2	19.244	14.863	15.89	16.4342	18.2397	16.2699	14.5475	18.4803	17.0535	16.1621	17.2548	16.5139	-0.01693	-0.0310661	-0.014136	-0.0774543	-0.0190607
NM_026635	Fam96a	23.3878	31.5241	18.9761	19.5002	52.0884	52.7678	46.8657	53.8843	27.456	19.2382	52.4281	50.375	-0.93322	-1.38874	-0.455515	-0.513148	-0.0173492
NM_026017	Ctdnep1	17.721	22.5831	15.5765	17.9274	97.8718	109.363	100.412	99.0766	20.152	16.752	103.617	99.7442	-2.36227	-2.5739	-0.211635	-0.266596	-0.016545
NM_175001	Mrpl22	33.567	40.1031	40.5692	39.4156	31.6271	35.6197	29.6415	35.1341	36.8351	39.9924	33.6234	32.3878	0.131614	0.304275	0.17266	0.118644	-0.0162606
NM_001163511	Spata5	6.1454	6.69798	5.686	3.50582	4.85321	5.2293	5.2125	4.5	6.42169	4.59591	5.04126	4.85625	0.34917	-0.0794929	-0.428663	-0.482603	-0.0162375
NM_001145827	Stk40	8.99932	13.3116	7.34523	12.5414	29.3433	35.0409	32.2132	29.811	11.1554	9.94332	32.1921	31.0121	-1.52896	-1.64103	-0.112072	-0.165947	-0.0162182
NM_008908	Ppic	236.495	223.005	180.397	209.196	135.865	168.212	145.826	148.653	229.75	194.797	152.039	147.239	0.595626	0.403805	-0.191821	-0.238094	-0.0139297
NM_010832	Msl3	15.4848	13.8133	11.4331	14.77	27.0963	28.8903	25.8436	29.2038	14.649	13.1016	27.9933	27.5237	-0.934274	-1.07094	-0.136662	-0.161067	-0.00734676
NM_026077	3110040N11Rik	38.7935	29.0806	22.0639	29.6814	30.8648	34.9351	31.234	33.5125	33.9371	25.8726	32.9	32.3733	0.0447751	-0.323376	-0.368151	-0.391434	-0.00700878
NM_026472	Mki67ip	20.928	20.2924	26.3934	17.7528	19.4221	22.5224	19.8867	21.4508	20.6102	22.0731	20.9723	20.6688	-0.025124	0.0948351	0.119959	0.0989284	-0.00633086
NM_008300	Hspa4	110.452	99.447	89.2459	98.1551	75.6092	80.144	73.3781	80.4009	104.949	93.7005	77.8766	76.8895	0.430431	0.28527	-0.145161	-0.163564	-0.00553989
NM_025468	Sec11c	30.0051	21.5086	22.4179	35.7751	48.51	50.0138	50.6738	46.674	25.7569	29.0965	49.2619	48.6739	-0.935515	-0.742303	0.193212	0.175889	-0.00521485
NM_013522	Frg1	45.8158	49.8418	35.3602	46.0265	30.9369	38.3717	30.3433	38.2198	47.8288	40.6933	34.6543	34.2816	0.464844	0.247359	-0.217485	-0.233087	-0.00469661
NM_013632	Pnp	324.308	244.793	271.027	263.91	136.654	137.632	135.921	135.554	284.55	267.469	137.143	135.737	1.053	0.978551	-0.0744501	-0.0893133	-0.00447427
NM_011045	Pcna	185.581	193.562	165.064	165.233	76.8057	88.1915	79.5002	84.7419	189.571	165.148	82.4986	82.121	1.2003	1.00794	-0.192361	-0.198979	-0.00199231
NM_001077709	Slc39a7	67.9165	79.2091	76.7539	77.559	105.086	110.1	104.954	109.443	73.5628	77.1564	107.593	107.199	-0.548537	-0.474428	0.0741081	0.0688093	-0.00159511
NM_024198	Gpx7	43.3574	17.2666	46.2769	50.3523	43.8515	43.6456	44.782	42.4891	30.312	48.3146	43.7485	43.6355	-0.529344	0.146956	0.6763	0.67257	-0.00112308
NM_022996	Ndfip1	408.147	415.438	397.724	347.696	236.722	234.891	212.449	259.533	411.792	372.71	235.807	235.991	0.804312	0.659321	-0.144992	-0.143863	0.000339756
NM_009228	Snta1	67.6827	64.5051	71.1869	73.9889	100.249	80.4501	97.4413	83.7254	66.0939	72.5879	90.3495	90.5834	-0.451	-0.319517	0.131483	0.135212	0.00112256
NM_009037	Rcn1	64.7921	70.6924	60.0717	80.8111	73.7166	72.7649	65.6403	81.2945	67.7422	70.4414	73.2408	73.4674	-0.112591	-0.0606802	0.0519112	0.0563676	0.00134151
NM_172875	Adc	8.17471	7.01183	2.76363	5.4527	17.409	16.6445	16.7974	17.376	7.59327	4.10817	17.0267	17.0867	-1.16501	-2.0563	-0.891296	-0.886227	0.00152583
NM_001081366	Vps8	7.88501	12.5605	10.8405	8.76577	8.1183	8.24424	7.23068	9.22005	10.2227	9.80311	8.18127	8.22536	0.321385	0.253161	-0.0682242	-0.06047	0.00233426
NM_178620	Mfsd11	22.4983	26.6231	32.771	22.2959	26.2188	30.0745	26.395	30.3078	24.5607	27.5334	28.1466	28.3514	-0.19661	-0.0422357	0.154375	0.164833	0.00314816
XM_484272	Gm5451	81.0139	100.373	102.859	143.1	142.359	149.612	127.181	168.142	90.6937	122.98	145.986	147.662	-0.686754	-0.26388	0.422874	0.439344	0.00495794
NM_145422	D10Wsu52e	98.3188	71.0242	93.9571	71.8718	79.1267	83.912	78.4919	86.598	84.6715	82.9145	81.5193	82.5449	0.0547338	0.00644428	-0.0482896	-0.0302522	0.00542978
NM_026554	Ncbp2	132.84	155.767	155.685	115.989	62.3864	71.5375	64.7619	70.9467	144.303	135.837	66.9619	67.8543	1.10769	1.00136	-0.106328	-0.0872287	0.00574958
NM_011284	Rpa2	13.8829	18.7126	15.9576	18.5204	10.3817	15.1266	14.1454	11.7624	16.2978	17.239	12.7542	12.9539	0.353706	0.412287	0.0585815	0.0810006	0.00674882
NM_001177659	Odf2	5.94416	8.35482	7.06887	3.78996	19.2127	21.8621	17.9856	23.8507	7.14949	5.42941	20.5374	20.9181	-1.52234	-1.94588	-0.423542	-0.397044	0.00797673
NM_023626	Ing3	9.5969	9.82764	10.2431	11.8882	14.4869	14.4175	14.6792	14.8356	9.71227	11.0657	14.4522	14.7574	-0.573409	-0.415348	0.158061	0.188208	0.00907493
NM_001038594	Glrx2	44.4092	48.4024	61.6341	25.3345	36.5532	39.4612	41.2797	36.5838	46.4058	43.4843	38.0072	38.9317	0.288033	0.159549	-0.128484	-0.0938108	0.0104377
NM_025463	1810009A15Rik	44.4092	37.2326	45.1983	55.7359	82.9856	84.9419	91.8472	80.3939	40.8209	50.4671	83.9637	86.1206	-1.04046	-0.771015	0.269443	0.306035	0.0110152
NM_001164578	Tsr2	17.7271	16.4724	15.5818	25.6193	18.1075	20.9247	18.9152	21.1237	17.0997	20.6006	19.5161	20.0194	-0.190689	0.0412813	0.23197	0.268709	0.0110597
NM_026934	Zc3h15	29.1308	33.4541	27.9873	22.0291	47.3899	48.3674	46.0639	52.2324	31.2924	25.0082	47.8786	49.1482	-0.613568	-0.974734	-0.361166	-0.32341	0.0113656
NM_018796	Eef1b2	126.806	126.503	115.964	158.271	280.439	318.51	272.306	343.541	126.654	137.118	299.475	307.923	-1.24154	-1.16716	0.0743772	0.114515	0.0120828
NM_001256122	Limch1	4.16744	3.06395	4.22666	3.47471	12.3302	18.8052	15.5695	16.4775	3.6157	3.85069	15.5677	16.0235	-2.10621	-2.057	0.0492114	0.0908434	0.0125325
NM_011602	Tln1	118.16	121.557	98.9622	102.558	89.1184	86.8887	96.734	84.5615	119.858	100.76	88.0036	90.6477	0.445697	0.152581	-0.293115	-0.250406	0.0128567
NM_011648	Tshr	52.543	54.7956	71.104	47.5281	104.172	89.8876	94.4655	106.06	53.6693	59.3161	97.0299	100.263	-0.854332	-0.757288	0.0970439	0.144326	0.0142335
NM_198095	Bst2	133.923	136	122.13	134.273	202.718	242.149	246.13	214.791	134.961	128.201	222.434	230.46	-0.720832	-0.846107	-0.125275	-0.074132	0.0153956
NM_030046	Dnajc21	7.61133	12.9906	6.69023	8.24999	25.6219	26.7584	26.4047	28.0497	10.3009	7.47011	26.1901	27.2272	-1.34625	-1.86585	-0.519601	-0.463576	0.0168652
NM_001168507	Tmem11	13.089	13.0314	28.7626	17.7341	61.5477	63.673	65.3767	64.812	13.0602	23.2484	62.6103	65.0943	-2.26122	-1.4854	0.775818	0.83195	0.0168972
NM_001042484	Golga7	27.2952	30.1016	22.1465	18.2065	67.8905	61.2833	63.0389	71.8126	28.6984	20.1765	64.5869	67.4258	-1.17027	-1.74062	-0.570355	-0.508297	0.0186814
NM_016776	Mybbp1a	30.5243	29.7907	33.6324	22.8337	33.3902	33.5853	35.6389	34.8916	30.1575	28.2331	33.4877	35.2652	-0.151115	-0.320861	-0.169746	-0.0951323	0.022461
NM_025895	Med28	53.3879	51.5422	76.7897	63.1283	161.378	163.65	177.863	164.749	52.465	69.959	162.514	171.306	-1.63114	-1.29199	0.339144	0.415153	0.0228809
NM_019537	Psmg1	29.9361	47.6869	37.7157	45.4272	29.7349	28.9827	32.6033	29.309	38.8115	41.5714	29.3588	30.9562	0.402691	0.425366	0.0226753	0.0991094	0.023009
NM_175352	Unc119b	24.1194	10.9775	16.1528	9.95931	30.5838	25.3067	27.8911	31.0712	17.5484	13.056	27.9452	29.4812	-0.671263	-1.17508	-0.503814	-0.426623	0.0232367
NM_013587	Lrpap1	260.465	247.669	321.226	274.502	254.396	244.009	259.02	268.998	254.067	297.864	249.203	264.009	0.0278905	0.174066	0.146176	0.229446	0.0250668
NM_024209	Ppp6c	76.5965	55.7352	80.6262	100.448	42.1678	40.9954	41.5436	46.5959	66.1659	90.5373	41.5816	44.0698	0.670143	1.03872	0.368581	0.452424	0.0252395
NM_144948	Rbm7	23.9363	24.2643	20.0833	30.662	65.5321	54.3287	62.6906	64.5442	24.1003	25.3727	59.9304	63.6174	-1.31424	-1.32615	-0.0119098	0.0742237	0.0259288
NM_001033165	Dnajc25	6.46523	15.4482	14.9174	12.2635	23.7401	24.2818	23.3718	27.6408	10.9567	13.5905	24.011	25.5063	-1.13188	-0.908259	0.223617	0.310776	0.0262376
NM_011504	Stxbp3a	34.1397	38.0681	50.1566	35.9471	39.8884	42.0773	44.3594	42.8802	36.1039	43.0518	40.9828	43.6198	-0.182864	-0.0189089	0.163955	0.253918	0.0270816
NM_011592	Timm44	27.4576	33.5669	17.3995	11.074	50.3357	46.777	52.581	51.3299	30.5123	14.2368	48.5564	51.9555	-0.670272	-1.86766	-1.19738	-1.09977	0.0293852
NM_153594	Pcmtd2	42.5939	35.8454	43.797	31.3594	34.6478	34.6104	35.4837	38.6683	39.2197	37.5782	34.6291	37.076	0.179592	0.0194093	-0.160183	-0.0616839	0.029651
NM_080451	Synpo2	9.65286	8.78662	9.69679	9.46636	20.1571	14.7646	19.5341	17.8976	9.21974	9.58158	17.4609	18.7159	-0.921327	-0.965928	-0.0446006	0.055537	0.0301444
NM_172697	Prpf38a	14.7914	23.5621	19.5021	20.0407	30.0874	25.528	27.5519	32.1549	19.1768	19.7714	27.8077	29.8534	-0.536124	-0.594477	-0.0583527	0.0440559	0.0308281
NM_009029	Rb1	18.5033	16.9856	20.6747	17.6764	29.4939	25.5317	29.2171	29.8765	17.7445	19.1756	27.5128	29.5468	-0.632732	-0.623731	0.00900086	0.1119	0.0309756
NM_001037746	Prps1l3	34.4682	20.2287	41.459	31.4614	17.6359	15.3139	19.0233	16.4758	27.3485	36.4602	16.4749	17.7496	0.73119	1.03854	0.30735	0.414864	0.0323648
NM_178115	2700050L05Rik	6.7564	5.19576	6.55311	6.06068	7.68096	6.73344	8.02358	7.51826	5.97608	6.30689	7.2072	7.77092	-0.27024	-0.301156	-0.030916	0.0777302	0.0327058
NM_029017	Mrpl47	18.3039	21.868	28.1555	12.3999	18.1326	19.3141	17.4261	23.2112	20.086	20.2777	18.7233	20.3186	0.10135	-0.00291235	-0.104262	0.0137029	0.0355111
NM_025914	Actr6	8.01566	11.6078	14.7318	9.47808	8.316	10.5302	10.7782	9.71582	9.81174	12.1049	9.4231	10.247	0.0583074	0.240388	0.182081	0.303013	0.0364044
NM_001163263	Rnf20	13.6559	14.1869	15.3955	14.8017	22.8369	22.8089	22.6759	26.9615	13.9214	15.0986	22.8229	24.8187	-0.71318	-0.71701	-0.00382949	0.117114	0.0364077
NM_148952	E2f4	6.33469	10.0909	8.04278	9.15496	31.9812	36.3545	36.6709	37.8104	8.21279	8.59887	34.1679	37.2406	-2.0567	-2.11466	-0.0579611	0.066276	0.0373991
NM_013562	Ifrd1	18.6414	14.3355	15.8205	20.9024	109.358	103.283	122.325	111.294	16.4885	18.3614	106.321	116.81	-2.68889	-2.66941	0.0194821	0.155219	0.040861
NM_011895	Slc35a1	16.3127	10.9412	27.9225	26.0569	25.7653	26.7792	28.0518	29.8627	13.627	26.9897	26.2722	28.9572	-0.947074	-0.101514	0.84556	0.985945	0.0422601
NM_010581	Cd47	142.447	148.911	157.294	137.03	113.267	106.235	113.603	128.683	145.679	147.162	109.751	121.143	0.408557	0.280695	-0.127862	0.0146061	0.0428872
NM_207623	Rnf138	10.5893	16.8683	8.27363	25.5064	14.6707	14.4775	18.1824	14.0962	13.7288	16.89	14.5741	16.1393	-0.0861983	0.0655935	0.151792	0.29896	0.044302
NM_001013391	Cpsf6	16.7666	18.3621	19.8036	14.766	22.1462	22.8646	25.4475	24.4004	17.5644	17.2848	22.5054	24.9239	-0.357622	-0.528029	-0.170407	-0.0231484	0.0443293
NM_176968	Nt5dc1	24.1046	20.6756	22.8174	12.0587	13.9763	11.5845	13.7811	14.5707	22.3901	17.438	12.7804	14.1759	0.80893	0.298799	-0.510131	-0.360626	0.0450056
NM_001164195	Pex3	35.361	35.8454	42.3842	52.2656	51.2924	39.0948	47.0159	53.5766	35.6032	47.3249	45.1936	50.2962	-0.344111	-0.0878511	0.25626	0.410591	0.0464582
NM_001198792	Ak1	47.515	47.3058	36.5442	41.8453	24.1627	30.5923	28.5185	32.4222	47.4104	39.1948	27.3775	30.4704	0.792214	0.363255	-0.428959	-0.274543	0.046484
NM_008385	Inpp5b	8.43586	6.02391	5.88084	4.4142	13.7706	15.2328	15.2839	17.0879	7.22989	5.14752	14.5017	16.1859	-1.00418	-1.65279	-0.648609	-0.490095	0.0477174
NM_020577	As3mt	13.813	13.4466	10.1178	13.3085	11.028	18.8848	17.1105	16.3114	13.6298	11.7131	14.9564	16.711	-0.134001	-0.512667	-0.378666	-0.218635	0.0481741
NM_145600	Zfp330	17.343	10.1782	24.8721	15.8301	29.3216	31.8661	30.831	37.7457	13.7606	20.3511	30.5938	34.2884	-1.1527	-0.752615	0.400083	0.564561	0.049513
NM_027078	Ikbip	30.9397	17.3166	31.6056	29.004	21.3833	22.0141	23.9985	24.8839	24.1282	30.3048	21.6987	24.4412	0.15311	0.310227	0.157118	0.328827	0.0516897
NM_173007	Tspan12	63.3576	75.3179	70.6518	84.0486	182.461	163.035	184.963	207.58	69.3378	77.3502	172.748	196.272	-1.31695	-1.34337	-0.0264216	0.157764	0.0554455
NM_001271717	Mc2r	19.4865	26.385	29.9745	33.7945	23.8856	25.3713	29.6831	26.5464	22.9357	31.8845	24.6285	28.1148	-0.10273	0.181527	0.284257	0.475259	0.0574974
NM_026637	Ggct	12.2565	17.0836	14.8132	16.6062	11.0085	15.125	14.8818	15.0984	14.6701	15.7097	13.0668	14.9901	0.166972	0.067645	-0.0993273	0.0987825	0.059637
NM_153423	Wasf2	48.2072	53.6618	45.4364	45.3272	57.6907	63.9872	68.7266	71.9408	50.9345	45.3818	60.8389	70.3337	-0.256351	-0.632103	-0.375752	-0.16653	0.0629821
NM_013760	Dnajb9	92.167	59.9679	95.8466	92.8653	45.815	39.1893	49.5781	49.4159	76.0674	94.356	42.5022	49.497	0.839743	0.930772	0.0910293	0.310834	0.0661679
NM_207255	Zfp532	2.78826	2.22079	2.45083	3.02222	8.48535	9.01592	10.5874	9.8598	2.50452	2.73652	8.75063	10.2236	-1.80485	-1.90148	-0.0966328	0.127809	0.0675636
NM_013924	Abt1	11.7906	17.0745	10.3638	11.6182	19.9343	21.9306	27.9224	21.7479	14.4326	10.991	20.9324	24.8352	-0.53641	-1.17607	-0.639657	-0.393012	0.0742477
NM_009213	Smpd2	36.5043	29.6234	36.3245	16.4242	22.5618	25.0305	26.1531	30.478	33.0639	26.3743	23.7962	28.3156	0.474526	-0.102461	-0.576988	-0.326121	0.0755183
NM_032008	Slmap	12.3125	14.5698	11.7501	10.6765	24.9055	25.0654	26.5601	33.0367	13.4411	11.2133	24.9854	29.7984	-0.894433	-1.41003	-0.515594	-0.261448	0.0765055
NM_016756	Cdk2	19.356	7.70831	12.7602	18.8821	26.9981	26.1707	33.7574	29.7349	13.5322	15.8212	26.5844	31.7461	-0.97419	-1.00473	-0.0305376	0.225463	0.0770639
NM_181397	Rftn1	15.1126	9.13139	7.32893	9.03759	18.1718	18.1182	23.4691	20.2404	12.122	8.18326	18.145	21.8548	-0.581947	-1.4172	-0.835254	-0.566877	0.0807895
NM_001080387	Srsf10	79.2318	71.8712	58.0362	66.7956	46.5127	47.864	56.6043	57.6262	75.5515	62.4159	47.1884	57.1153	0.67903	0.128036	-0.550994	-0.275548	0.0829175
NM_001110791	Sf1	37.5056	35.9909	40.5134	42.1221	84.0379	84.8891	107.838	97.4465	36.7483	41.3177	84.4635	102.642	-1.20065	-1.31279	-0.112138	0.169086	0.0846567
NM_207659	Hook3	49.4709	49.9739	50.5546	50.5703	6.715	7.88377	7.54728	10.4144	49.7224	50.5625	7.29938	8.98083	2.76805	2.49315	-0.274903	0.0241707	0.0900302
NM_198102	Tra2a	33.7452	32.5785	43.1439	48.7689	52.9466	55.7431	66.37	67.9735	33.1619	45.9564	54.3448	67.1717	-0.712618	-0.547589	0.165029	0.470741	0.0920284
XM_001481166	Gm14277	24.1546	19.2386	27.6009	26.1813	4.59426	3.80155	5.33244	5.13423	21.6966	26.8911	4.1979	5.23333	2.36973	2.36133	-0.00839957	0.309662	0.095746
NM_025682	Pspc1	16.5592	15.8268	18.4366	25.1281	15.398	16.2687	19.2531	20.5854	16.193	21.7823	15.8334	19.9192	0.0324016	0.128997	0.0965956	0.427789	0.0996992
NM_010357	Gsta4	90.8689	130.275	135.783	106.936	44.7176	74.2926	68.2057	81.5237	110.572	121.359	59.5051	74.8647	0.893901	0.696926	-0.196974	0.134298	0.0997229
NM_001190846	Kat2b	9.03689	10.6401	7.94327	12.7763	35.8714	32.4366	43.1096	43.3522	9.83847	10.3598	34.154	43.2309	-1.79555	-2.06107	-0.26552	0.0744874	0.102352
NM_001163470	Trafd1	35.8408	38.0619	46.3801	48.5602	78.4798	87.1757	114.839	95.3241	36.9514	47.4701	82.8278	105.081	-1.16449	-1.14641	0.0180721	0.361393	0.10335
NM_001110254	Zfp945	4.72858	8.11184	6.71408	8.67366	5.07347	5.15218	8.11027	5.27148	6.42021	7.69387	5.11283	6.69087	0.328499	0.201516	-0.126983	0.26109	0.116822
NM_001276301	Ampd3	21.4902	22.2214	18.2267	19.6155	31.3135	31.3948	42.0323	40.215	21.8558	18.9211	31.3542	41.1237	-0.52064	-1.11997	-0.599332	-0.208019	0.117797
NM_011479	Sptlc2	37.6349	29.5647	32.6272	53.6453	34.3204	41.3808	47.9155	53.4965	33.5998	43.1362	37.8506	50.706	-0.171863	-0.233256	-0.061393	0.360448	0.126987
NM_012008	Ddx3y	103.566	94.3722	127.678	104.646	43.8674	35.6635	52.9932	54.4409	98.9693	116.162	39.7654	53.7171	1.31547	1.11268	-0.202784	0.231082	0.130607
NM_010945	Nsmaf	9.10475	7.50179	11.5904	7.48661	23.6208	22.2802	31.4668	30.8189	8.30327	9.53852	22.9505	31.1428	-1.46677	-1.70706	-0.240289	0.200086	0.132566
NM_029836	Tspyl2	10.6634	8.15345	7.49836	8.32188	26.5019	27.5844	33.3339	40.7986	9.40843	7.91012	27.0431	37.0662	-1.52324	-2.22833	-0.705097	-0.250254	0.136921
NM_001167914	Atxn3	14.8654	15.7866	17.4219	17.1869	10.6814	11.2016	16.4087	13.5965	15.326	17.3044	10.9415	15.0026	0.486168	0.205929	-0.280239	0.175157	0.137088
NM_019660	Mycbp	27.8826	35.5326	39.2133	24.1777	26.5167	28.7233	39.3949	37.1763	31.7076	31.6955	27.62	38.2856	0.199115	-0.272522	-0.471637	-0.000549571	0.141812
NM_001163018	Suz12	9.25066	7.68829	9.54528	6.97521	19.21	18.6448	25.9271	27.668	8.46947	8.26025	18.9274	26.7976	-1.16013	-1.69785	-0.537713	-0.0360876	0.151004
NM_030035	Golgb1	14.3692	17.0605	16.0036	16.639	26.6893	23.0745	35.1502	35.4406	15.7148	16.3213	24.8819	35.2954	-0.66297	-1.11273	-0.449757	0.0546274	0.151835
NM_001252055	Ly6c1	234.898	248.29	364.702	328.374	270.482	414.609	450.719	528.565	241.594	346.538	342.546	489.642	-0.503712	-0.498714	0.00499784	0.520428	0.15516
NM_001042558	Apaf1	5.55123	3.68453	2.64303	5.01419	5.23041	5.62595	7.19985	8.35802	4.61788	3.82861	5.42818	7.77894	-0.233237	-1.02275	-0.789516	-0.270411	0.156266
NM_027511	Hrct1	36.8999	37.7871	67.1856	45.7099	54.5881	78.0614	98.9175	92.6942	37.3435	56.4477	66.3247	95.8059	-0.828689	-0.763198	0.06549	0.596057	0.159716
NM_029730	Mospd2	23.4063	23.0813	24.4926	25.3703	21.5531	24.2396	30.3884	35.8601	23.2438	24.9314	22.8963	33.1242	0.0217307	-0.409922	-0.431652	0.101118	0.16038
NM_001110193	Inpp5d	10.2258	8.55187	9.88714	8.31288	9.18461	10.717	14.7301	15.462	9.38884	9.10001	9.95081	15.096	-0.0838676	-0.73023	-0.646362	-0.0450784	0.181004
NM_023738	Uba7	10.6435	8.47731	12.4739	9.61381	24.4305	31.4296	44.383	40.9052	9.5604	11.0439	27.93	42.6441	-1.54668	-1.9491	-0.402426	0.208102	0.183787
NM_025409	Ier3ip1	167.835	128.107	230.507	174.338	65.7667	81.5451	116.559	112.835	147.971	202.422	73.6559	114.697	1.00644	0.819545	-0.186899	0.452052	0.192343
NM_001110855	Crem	10.1718	16.2033	20.1169	22.0507	12.8981	17.828	22.4557	26.5348	13.1876	21.0838	15.3631	24.4952	-0.220288	-0.216367	0.00392069	0.676958	0.202604
NM_144860	Mib1	23.5451	22.4123	20.6957	17.4288	10.4373	7.10724	16.2276	14.315	22.9787	19.0623	8.77228	15.2713	1.38927	0.3199	-1.06937	-0.269578	0.240762
NM_026835	Ms4a6d	18.6735	18.5913	38.9824	48.0708	9.86594	9.51805	19.3238	20.0714	18.6324	43.5266	9.692	19.6976	0.942944	1.14388	0.200932	1.22409	0.308
