# Supplementary material for: The RNA-binding protein HuR is a negative regulator in adipogenesis
Source: Nat Commun. 2020 Jan 10;11:213. doi: 10.1038/s41467-019-14001-8 (PMC6954112; doi:10.1038/s41467-019-14001-8)
Supplement: Supplementary file 7 — Supplementary Data 4 [file 41467_2019_14001_MOESM7_ESM.xlsx]

## Sheet: RIP-seq target fpkm>5
	tracking_id	gene_id	gene_short_name	protein_coding?	locus	KO_Epi_RIP_seq_FPKM	WT_Epi_RIP_seq_FPKM	KO_Epi_RIP_seq_FPKM_adjusted	WT_Epi_RIP_seq_FPKM_adjusted	KO/WT	log2(KO/WT)	FPKM>=5	in backgroup group
ENSMUSG00000022346_ENSMUSG00000022346_Myc_chr15:61985390-61990374	ENSMUSG00000022346	ENSMUSG00000022346	Myc	protein_coding	chr15:61985390-61990374	0.0346447	13.1196	0.1	13.1196	0.00762218	-7.03558	1	MYC
ENSMUSG00000005686_ENSMUSG00000005686_Ampd3_chr7:110768205-110812405	ENSMUSG00000005686	ENSMUSG00000005686	Ampd3	protein_coding	chr7:110768205-110812405	0.0342033	11.7935	0.1	11.7935	0.00847925	-6.88185	1	AMPD3
ENSMUSG00000024925_ENSMUSG00000024925_Rnaseh2c_chr19:5601872-5603439	ENSMUSG00000024925	ENSMUSG00000024925	Rnaseh2c	protein_coding	chr19:5601872-5603439	0	10.8009	0.1	10.8009	0.00925849	-6.75501	1	RNASEH2C
ENSMUSG00000032596_ENSMUSG00000032596_Uba7_chr9:107975504-107984060	ENSMUSG00000032596	ENSMUSG00000032596	Uba7	protein_coding	chr9:107975504-107984060	0	8.72719	0.1	8.72719	0.0114584	-6.44745	1	UBA7
ENSMUSG00000079488_ENSMUSG00000079488_Cd47_chr16:49913192-49915008	ENSMUSG00000079488	ENSMUSG00000079488	Cd47		chr16:49913192-49915008	1.26862e-05	7.05769	0.1	7.05769	0.0141689	-6.14112	1	CD47
ENSMUSG00000046562_ENSMUSG00000046562_Unc119b_chr5:115122549-115134975	ENSMUSG00000046562	ENSMUSG00000046562	Unc119b	protein_coding	chr5:115122549-115134975	0.0782998	7.01373	0.1	7.01373	0.0142577	-6.13211	1	UNC119B
ENSMUSG00000019948_ENSMUSG00000019948_Actr6_chr10:89711972-89732295	ENSMUSG00000019948	ENSMUSG00000019948	Actr6	protein_coding	chr10:89711972-89732295	0.0721555	6.80494	0.1	6.80494	0.0146952	-6.08851	1	ACTR6
ENSMUSG00000021189_ENSMUSG00000021189_Atxn3_chr12:101918900-101958246	ENSMUSG00000021189	ENSMUSG00000021189	Atxn3	protein_coding	chr12:101918900-101958246	0.369728	16.6155	0.369728	16.6155	0.022252	-5.48992	1	ATXN3
ENSMUSG00000039983_ENSMUSG00000039983_Ccdc32_chr2:119017778-119029393	ENSMUSG00000039983	ENSMUSG00000039983	Ccdc32	protein_coding	chr2:119017778-119029393	0.389567	14.5225	0.389567	14.5225	0.0268251	-5.22027	1	CCDC32
ENSMUSG00000039990_ENSMUSG00000039990_2700050L05Rik_chr7:133637542-133672971	ENSMUSG00000039990	ENSMUSG00000039990	2700050L05Rik	protein_coding	chr7:133637542-133672971	0.342085	8.57177	0.342085	8.57177	0.0399083	-4.64717	1	2700050L05RIK
ENSMUSG00000039480_ENSMUSG00000039480_Nt5dc1_chr10:34288287-34418552	ENSMUSG00000039480	ENSMUSG00000039480	Nt5dc1	protein_coding	chr10:34288287-34418552	0.664664	16.3464	0.664664	16.3464	0.0406612	-4.6202	1	NT5DC1
ENSMUSG00000027452_ENSMUSG00000027452_Acss1_chr2:150618104-150668500	ENSMUSG00000027452	ENSMUSG00000027452	Acss1	protein_coding	chr2:150618104-150668500	0.270793	5.4526	0.270793	5.4526	0.0496631	-4.33168	1	ACSS1
ENSMUSG00000024679_ENSMUSG00000024679_Ms4a6d_chr19:11586603-11604849	ENSMUSG00000024679	ENSMUSG00000024679	Ms4a6d	protein_coding	chr19:11586603-11604849	0.403538	7.4205	0.403538	7.4205	0.0543815	-4.20074	1	MS4A6D
ENSMUSG00000028293_ENSMUSG00000028293_Slc35a1_chr4:34663256-34687438	ENSMUSG00000028293	ENSMUSG00000028293	Slc35a1	protein_coding	chr4:34663256-34687438	0.755568	10.3569	0.755568	10.3569	0.0729531	-3.77689	1	SLC35A1
ENSMUSG00000029670_ENSMUSG00000029670_Ing3_chr6:21949570-21976038	ENSMUSG00000029670	ENSMUSG00000029670	Ing3	protein_coding	chr6:21949570-21976038	0.504092	5.88618	0.504092	5.88618	0.0856399	-3.54557	1	ING3
ENSMUSG00000015341_ENSMUSG00000015341_Golga7_chr8:23241352-23257074	ENSMUSG00000015341	ENSMUSG00000015341	Golga7	protein_coding	chr8:23241352-23257074	0.649947	6.90906	0.649947	6.90906	0.0940717	-3.4101	1	GOLGA7
ENSMUSG00000063800_ENSMUSG00000063800_Prpf38a_chr4:108563171-108579336	ENSMUSG00000063800	ENSMUSG00000063800	Prpf38a	protein_coding	chr4:108563171-108579336	0.741843	7.63633	0.741843	7.63633	0.0971465	-3.36369	1	PRPF38A
ENSMUSG00000027882_ENSMUSG00000027882_Stxbp3a_chr3:108793175-108840526	ENSMUSG00000027882	ENSMUSG00000027882	Stxbp3a	protein_coding	chr3:108793175-108840526	2.4547	21.8676	2.4547	21.8676	0.112253	-3.15518	1	STXBP3A
ENSMUSG00000024294_ENSMUSG00000024294_Mib1_chr18:10725547-10818704	ENSMUSG00000024294	ENSMUSG00000024294	Mib1	protein_coding	chr18:10725547-10818704	1.05191	8.54663	1.05191	8.54663	0.123079	-3.02234	1	MIB1
ENSMUSG00000006932_ENSMUSG00000006932_Ctnnb1_chr9:120929215-120960507	ENSMUSG00000006932	ENSMUSG00000006932	Ctnnb1	protein_coding	chr9:120929215-120960507	1.37865	11.0572	1.37865	11.0572	0.124683	-3.00366	1	CTNNB1
ENSMUSG00000021036_ENSMUSG00000021036_Sptlc2_chr12:87305057-87388355	ENSMUSG00000021036	ENSMUSG00000021036	Sptlc2	protein_coding	chr12:87305057-87388355	0.868842	6.84495	0.868842	6.84495	0.126932	-2.97787	1	SPTLC2
ENSMUSG00000014905_ENSMUSG00000014905_Dnajb9_chr12:44205896-44210068	ENSMUSG00000014905	ENSMUSG00000014905	Dnajb9	protein_coding	chr12:44205896-44210068	1.10709	8.20709	1.10709	8.20709	0.134894	-2.8901	1	DNAJB9
ENSMUSG00000031781_ENSMUSG00000031781_Ciapin1_chr8:94819817-94838358	ENSMUSG00000031781	ENSMUSG00000031781	Ciapin1	protein_coding	chr8:94819817-94838358	1.21291	8.71237	1.21291	8.71237	0.139217	-2.84459	1	CIAPIN1
ENSMUSG00000020514_ENSMUSG00000020514_Mrpl22_chr11:58171660-58179565	ENSMUSG00000020514	ENSMUSG00000020514	Mrpl22	protein_coding	chr11:58171660-58179565	1.35517	9.22216	1.35517	9.22216	0.146947	-2.76663	1	MRPL22
ENSMUSG00000029446_ENSMUSG00000029446_Psph_chr5:129765557-129787252	ENSMUSG00000029446	ENSMUSG00000029446	Psph	protein_coding	chr5:129765557-129787252	1.23157	8.23513	1.23157	8.23513	0.149551	-2.74129	1	PSPH
ENSMUSG00000003559_ENSMUSG00000003559_As3mt_chr19:46707442-46741095	ENSMUSG00000003559	ENSMUSG00000003559	As3mt	protein_coding	chr19:46707442-46741095	1.22357	8.05281	1.22357	8.05281	0.151943	-2.7184	1	AS3MT
ENSMUSG00000029817_ENSMUSG00000029817_Tra2a_chr6:49243920-49264052	ENSMUSG00000029817	ENSMUSG00000029817	Tra2a	protein_coding	chr6:49243920-49264052	2.56432	16.7879	2.56432	16.7879	0.152748	-2.71077	1	TRA2A
ENSMUSG00000018858_ENSMUSG00000018858_Ict1_chr11:115403751-115412674	ENSMUSG00000018858	ENSMUSG00000018858	Ict1	protein_coding	chr11:115403751-115412674	5.12381	31.6259	5.12381	31.6259	0.162013	-2.62582	1	ICT1
ENSMUSG00000031711_ENSMUSG00000031711_Zfp330_chr8:82763620-82774160	ENSMUSG00000031711	ENSMUSG00000031711	Zfp330	protein_coding	chr8:82763620-82774160	1.3235	8.06964	1.3235	8.06964	0.16401	-2.60815	1	ZFP330
ENSMUSG00000037531_ENSMUSG00000037531_Mrpl47_chr3:32725396-32737147	ENSMUSG00000037531	ENSMUSG00000037531	Mrpl47	protein_coding	chr3:32725396-32737147	1.09576	6.61447	1.09576	6.61447	0.165661	-2.59369	1	MRPL47
ENSMUSG00000025381_ENSMUSG00000025381_Cnpy2_chr10:128322458-128327187	ENSMUSG00000025381	ENSMUSG00000025381	Cnpy2	protein_coding	chr10:128322458-128327187	5.05207	29.0712	5.05207	29.0712	0.173783	-2.52464	1	CNPY2
ENSMUSG00000064326_ENSMUSG00000064326_Siva1_chr12:112644827-112649152	ENSMUSG00000064326	ENSMUSG00000064326	Siva1	protein_coding	chr12:112644827-112649152	6.62098	35.302	6.62098	35.302	0.187553	-2.41463	1	SIVA1
ENSMUSG00000024949_ENSMUSG00000024949_Sf1_chr19:6363689-6378030	ENSMUSG00000024949	ENSMUSG00000024949	Sf1	protein_coding	chr19:6363689-6378030	7.36577	37.2486	7.36577	37.2486	0.197746	-2.33828	1	SF1
ENSMUSG00000025264_ENSMUSG00000025264_Tsr2_chrX:151087093-151096543	ENSMUSG00000025264	ENSMUSG00000025264	Tsr2	protein_coding	chrX:151087093-151096543	2.05699	10.3694	2.05699	10.3694	0.198371	-2.33373	1	TSR2
ENSMUSG00000050052_ENSMUSG00000050052_2610019F03Rik_chr8:13952008-13975032	ENSMUSG00000050052	ENSMUSG00000050052	2610019F03Rik	protein_coding	chr8:13952008-13975032	1.03016	5.03862	1.03016	5.03862	0.204453	-2.29016	1	2610019F03RIK
ENSMUSG00000039316_ENSMUSG00000039316_Rftn1_chr17:49992256-50190674	ENSMUSG00000039316	ENSMUSG00000039316	Rftn1	protein_coding	chr17:49992256-50190674	1.29697	6.26822	1.29697	6.26822	0.206912	-2.27291	1	RFTN1
ENSMUSG00000024258_ENSMUSG00000024258_Polr2d_chr18:31789158-31796642	ENSMUSG00000024258	ENSMUSG00000024258	Polr2d	protein_coding	chr18:31789158-31796642	2.29946	11.035	2.29946	11.035	0.208379	-2.26272	1	POLR2D
ENSMUSG00000043284_ENSMUSG00000043284_Tmem11_chr11:60864451-60879272	ENSMUSG00000043284	ENSMUSG00000043284	Tmem11	protein_coding	chr11:60864451-60879272	3.06392	14.3344	3.06392	14.3344	0.213746	-2.22603	1	TMEM11
ENSMUSG00000042439_ENSMUSG00000042439_Zfp532_chr18:65580229-65689443	ENSMUSG00000042439	ENSMUSG00000042439	Zfp532	protein_coding	chr18:65580229-65689443	2.40833	11.1811	2.40833	11.1811	0.215393	-2.21496	1	ZFP532
ENSMUSG00000005078_ENSMUSG00000005078_Jkamp_chr12:72085588-72101461	ENSMUSG00000005078	ENSMUSG00000005078	Jkamp	protein_coding	chr12:72085588-72101461	1.93266	8.93403	1.93266	8.93403	0.216326	-2.20872	1	JKAMP
ENSMUSG00000032381_ENSMUSG00000032381_Fam96a_chr9:66126610-66138955	ENSMUSG00000032381	ENSMUSG00000032381	Fam96a	protein_coding	chr9:66126610-66138955	1.90031	8.71027	1.90031	8.71027	0.218169	-2.19648	1	FAM96A
ENSMUSG00000000708_ENSMUSG00000000708_Kat2b_chr17:53566860-53672720	ENSMUSG00000000708	ENSMUSG00000000708	Kat2b	protein_coding	chr17:53566860-53672720	1.84865	8.12304	1.84865	8.12304	0.227581	-2.13555	1	KAT2B
ENSMUSG00000027091_ENSMUSG00000027091_Zc3h15_chr2:83644434-83664622	ENSMUSG00000027091	ENSMUSG00000027091	Zc3h15	protein_coding	chr2:83644434-83664622	3.69298	16.2133	3.69298	16.2133	0.227775	-2.13432	1	ZC3H15
ENSMUSG00000071001_ENSMUSG00000071001_Hrct1_chr4:43727197-43728639	ENSMUSG00000071001	ENSMUSG00000071001	Hrct1	protein_coding	chr4:43727197-43728639	5.28484	23.1836	5.28484	23.1836	0.227956	-2.13317	1	HRCT1
ENSMUSG00000034243_ENSMUSG00000034243_Golgb1_chr16:36875139-36933085	ENSMUSG00000034243	ENSMUSG00000034243	Golgb1	protein_coding	chr16:36875139-36933085	4.16738	18.2268	4.16738	18.2268	0.22864	-2.12885	1	GOLGB1
ENSMUSG00000028245_ENSMUSG00000028245_Nsmaf_chr4:6396206-6454271	ENSMUSG00000028245	ENSMUSG00000028245	Nsmaf	protein_coding	chr4:6396206-6454271	2.8767	12.5384	2.8767	12.5384	0.229431	-2.12387	1	NSMAF
ENSMUSG00000021938_ENSMUSG00000021938_Pspc1_chr14:56722440-56778316	ENSMUSG00000021938	ENSMUSG00000021938	Pspc1	protein_coding	chr14:56722440-56778316	2.20944	9.62698	2.20944	9.62698	0.229505	-2.1234	1	PSPC1
ENSMUSG00000028894_ENSMUSG00000028894_Inpp5b_chr4:124741849-124801511	ENSMUSG00000028894	ENSMUSG00000028894	Inpp5b	protein_coding	chr4:124741849-124801511	1.63594	7.1003	1.63594	7.1003	0.230404	-2.11776	1	INPP5B
ENSMUSG00000071653_ENSMUSG00000071653_1810009A15Rik_chr19:8888902-8890740	ENSMUSG00000071653	ENSMUSG00000071653	1810009A15Rik	protein_coding	chr19:8888902-8890740	4.2017	18.1911	4.2017	18.1911	0.230976	-2.11419	1	1810009A15RIK
ENSMUSG00000025270_ENSMUSG00000025270_Alas2_chrX:150547374-150570638	ENSMUSG00000025270	ENSMUSG00000025270	Alas2	protein_coding	chrX:150547374-150570638	1.92135	8.14112	1.92135	8.14112	0.236006	-2.08311	1	ALAS2
ENSMUSG00000038005_ENSMUSG00000038005_2700029M09Rik_chr8:60890417-60907580	ENSMUSG00000038005	ENSMUSG00000038005	2700029M09Rik	protein_coding	chr8:60890417-60907580	10.0505	41.9096	10.0505	41.9096	0.239814	-2.06001	1	2700029M09RIK
ENSMUSG00000030983_ENSMUSG00000030983_Bccip_chr7:133709332-133721145	ENSMUSG00000030983	ENSMUSG00000030983	Bccip	protein_coding	chr7:133709332-133721145	2.07928	8.45287	2.07928	8.45287	0.245985	-2.02336	1	BCCIP
ENSMUSG00000050315_ENSMUSG00000050315_Synpo2_chr3:123076518-123236147	ENSMUSG00000050315	ENSMUSG00000050315	Synpo2	protein_coding	chr3:123076518-123236147	1.92981	7.80904	1.92981	7.80904	0.247125	-2.01669	1	SYNPO2
ENSMUSG00000044224_ENSMUSG00000044224_Dnajc21_chr15:10446755-10470516	ENSMUSG00000044224	ENSMUSG00000044224	Dnajc21	protein_coding	chr15:10446755-10470516	3.92102	15.7456	3.92102	15.7456	0.249023	-2.00565	1	DNAJC21
ENSMUSG00000073982_ENSMUSG00000073982_Rhog_chr7:102239122-102250123	ENSMUSG00000073982	ENSMUSG00000073982	Rhog	protein_coding	chr7:102239122-102250123	1.47212	5.8466	1.47212	5.8466	0.251791	-1.9897	1	RHOG
ENSMUSG00000062683_ENSMUSG00000062683_Atp5g2_chr15:102663013-102667749	ENSMUSG00000062683	ENSMUSG00000062683	Atp5g2	protein_coding	chr15:102663013-102667749	5.45314	20.986	5.45314	20.986	0.259847	-1.94427	1	ATP5G2
ENSMUSG00000019975_ENSMUSG00000019975_Ikbip_chr10:91082939-91102607	ENSMUSG00000019975	ENSMUSG00000019975	Ikbip	protein_coding	chr10:91082939-91102607	5.55242	20.799	5.55242	20.799	0.266956	-1.90533	1	IKBIP
ENSMUSG00000030714_ENSMUSG00000030714_Ccdc101_chr7:126649308-126672925	ENSMUSG00000030714	ENSMUSG00000030714	Ccdc101	protein_coding	chr7:126649308-126672925	5.33047	19.704	5.33047	19.704	0.270527	-1.88615	1	CCDC101
ENSMUSG00000059142_ENSMUSG00000059142_Zfp945_chr17:22846696-22867134	ENSMUSG00000059142	ENSMUSG00000059142	Zfp945	protein_coding	chr17:22846696-22867134	2.37635	8.64371	2.37635	8.64371	0.274922	-1.8629	1	ZFP945
ENSMUSG00000020111_ENSMUSG00000020111_Micu1_chr10:59702476-59864132	ENSMUSG00000020111	ENSMUSG00000020111	Micu1	protein_coding	chr10:59702476-59864132	1.74627	6.31229	1.74627	6.31229	0.276646	-1.85389	1	MICU1
ENSMUSG00000037438_ENSMUSG00000037438_Gm9763_chr15:99898286-99898556	ENSMUSG00000037438	ENSMUSG00000037438	Gm9763		chr15:99898286-99898556	12.2102	43.16	12.2102	43.16	0.282905	-1.82161	1	GM9763
ENSMUSG00000055531_ENSMUSG00000055531_Cpsf6_chr10:117344672-117380015	ENSMUSG00000055531	ENSMUSG00000055531	Cpsf6	protein_coding	chr10:117344672-117380015	1.91121	6.55996	1.91121	6.55996	0.291345	-1.7792	1	CPSF6
ENSMUSG00000040463_ENSMUSG00000040463_Mybbp1a_chr11:72441354-72451768	ENSMUSG00000040463	ENSMUSG00000040463	Mybbp1a	protein_coding	chr11:72441354-72451768	3.85557	13.191	3.85557	13.191	0.292288	-1.77454	1	MYBBP1A
ENSMUSG00000037260_ENSMUSG00000037260_Hgsnat_chr8:25944458-25976744	ENSMUSG00000037260	ENSMUSG00000037260	Hgsnat	protein_coding	chr8:25944458-25976744	2.71035	9.2671	2.71035	9.2671	0.29247	-1.77364	1	HGSNAT
ENSMUSG00000022913_ENSMUSG00000022913_Psmg1_chr16:95979932-95990960	ENSMUSG00000022913	ENSMUSG00000022913	Psmg1	protein_coding	chr16:95979932-95990960	2.63798	8.914	2.63798	8.914	0.295937	-1.75664	1	PSMG1
ENSMUSG00000030888_ENSMUSG00000030888_Rrp8_chr7:105732206-105737376	ENSMUSG00000030888	ENSMUSG00000030888	Rrp8	protein_coding	chr7:105732206-105737376	2.32624	7.79876	2.32624	7.79876	0.298283	-1.74524	1	RRP8
ENSMUSG00000028057_ENSMUSG00000028057_Rit1_chr3:88716837-88731049	ENSMUSG00000028057	ENSMUSG00000028057	Rit1	protein_coding	chr3:88716837-88731049	9.43594	31.6287	9.43594	31.6287	0.298335	-1.745	1	RIT1
ENSMUSG00000026790_ENSMUSG00000026790_Odf2_chr2:29889220-29931746	ENSMUSG00000026790	ENSMUSG00000026790	Odf2	protein_coding	chr2:29889220-29931746	1.52529	5.10362	1.52529	5.10362	0.298864	-1.74244	1	ODF2
ENSMUSG00000061778_ENSMUSG00000061778_Mospd2_chrX:164936168-164980375	ENSMUSG00000061778	ENSMUSG00000061778	Mospd2	protein_coding	chrX:164936168-164980375	1.81535	6.05136	1.81535	6.05136	0.29999	-1.73701	1	MOSPD2
ENSMUSG00000021870_ENSMUSG00000021870_Slmap_chr14:26413167-26534931	ENSMUSG00000021870	ENSMUSG00000021870	Slmap	protein_coding	chr14:26413167-26534931	6.1967	20.5365	6.1967	20.5365	0.301741	-1.72862	1	SLMAP
ENSMUSG00000028676_ENSMUSG00000028676_Srsf10_chr4:135855746-135869908	ENSMUSG00000028676	ENSMUSG00000028676	Srsf10	protein_coding	chr4:135855746-135869908	6.55575	21.6822	6.55575	21.6822	0.302356	-1.72568	1	SRSF10
ENSMUSG00000029319_ENSMUSG00000029319_Coq2_chr5:100654722-100675140	ENSMUSG00000029319	ENSMUSG00000029319	Coq2	protein_coding	chr5:100654722-100675140	2.82705	9.23844	2.82705	9.23844	0.306009	-1.70835	1	COQ2
ENSMUSG00000027589_ENSMUSG00000027589_Pcmtd2_chr2:181837853-181857461	ENSMUSG00000027589	ENSMUSG00000027589	Pcmtd2	protein_coding	chr2:181837853-181857461	1.57571	5.12167	1.57571	5.12167	0.307656	-1.70061	1	PCMTD2
ENSMUSG00000031198_ENSMUSG00000031198_Fundc2_chrX:75382398-75396459	ENSMUSG00000031198	ENSMUSG00000031198	Fundc2	protein_coding	chrX:75382398-75396459	4.74027	15.3795	4.74027	15.3795	0.30822	-1.69797	1	FUNDC2
ENSMUSG00000031783_ENSMUSG00000031783_Polr2c_chr8:94857449-94864242	ENSMUSG00000031783	ENSMUSG00000031783	Polr2c	protein_coding	chr8:94857449-94864242	2.55449	8.26549	2.55449	8.26549	0.309055	-1.69407	1	POLR2C
ENSMUSG00000028461_ENSMUSG00000028461_Ccdc107_chr4:43492899-43495921	ENSMUSG00000028461	ENSMUSG00000028461	Ccdc107	protein_coding	chr4:43492899-43495921	7.00826	22.6736	7.00826	22.6736	0.309093	-1.69389	1	CCDC107
ENSMUSG00000079104_ENSMUSG00000079104_Prps1l3_chr12:57230411-57239882	ENSMUSG00000079104	ENSMUSG00000079104	Prps1l3	protein_coding	chr12:57230411-57239882	1.71233	5.53778	1.71233	5.53778	0.309209	-1.69335	1	PRPS1L3
ENSMUSG00000046718_ENSMUSG00000046718_Bst2_chr8:71534263-71537437	ENSMUSG00000046718	ENSMUSG00000046718	Bst2	protein_coding	chr8:71534263-71537437	21.6995	67.129	21.6995	67.129	0.323251	-1.62927	1	BST2
ENSMUSG00000014177_ENSMUSG00000014177_Tvp23b_chr11:62879454-62916780	ENSMUSG00000014177	ENSMUSG00000014177	Tvp23b	protein_coding	chr11:62879454-62916780	1.95109	5.99926	1.95109	5.99926	0.325222	-1.6205	1	TVP23B
ENSMUSG00000022241_ENSMUSG00000022241_Tars_chr15:11383662-11399658	ENSMUSG00000022241	ENSMUSG00000022241	Tars	protein_coding	chr15:11383662-11399658	5.20508	16.0028	5.20508	16.0028	0.325261	-1.62033	1	TARS
ENSMUSG00000000751_ENSMUSG00000000751_Rpa1_chr11:75298165-75348324	ENSMUSG00000000751	ENSMUSG00000000751	Rpa1	protein_coding	chr11:75298165-75348324	2.62852	8.06353	2.62852	8.06353	0.325976	-1.61716	1	RPA1
ENSMUSG00000043866_ENSMUSG00000043866_Taf10_chr7:105739392-105744361	ENSMUSG00000043866	ENSMUSG00000043866	Taf10	protein_coding	chr7:105739392-105744361	10.7799	33.0649	10.7799	33.0649	0.326022	-1.61696	1	TAF10
ENSMUSG00000020831_ENSMUSG00000020831_0610010K14Rik_chr11:70235205-70237914	ENSMUSG00000020831	ENSMUSG00000020831	0610010K14Rik	protein_coding	chr11:70235205-70237914	9.69845	28.9136	9.69845	28.9136	0.335429	-1.57592	1	0610010K14RIK
ENSMUSG00000041203_ENSMUSG00000041203_2310036O22Rik_chr8:85026832-85030285	ENSMUSG00000041203	ENSMUSG00000041203	2310036O22Rik	protein_coding	chr8:85026832-85030285	15.3358	45.4207	15.3358	45.4207	0.337639	-1.56645	1	2310036O22RIK
ENSMUSG00000001627_ENSMUSG00000001627_Ifrd1_chr12:40201566-40248504	ENSMUSG00000001627	ENSMUSG00000001627	Ifrd1	protein_coding	chr12:40201566-40248504	60.0287	169.373	60.0287	169.373	0.354417	-1.49648	1	IFRD1
ENSMUSG00000090000_ENSMUSG00000090000_Ier3ip1_chr18:76930016-76941605	ENSMUSG00000090000	ENSMUSG00000090000	Ier3ip1	protein_coding	chr18:76930016-76941605	54.3769	151.703	54.3769	151.703	0.358443	-1.48018	1	IER3IP1
ENSMUSG00000041096_ENSMUSG00000041096_Tspyl2_chrX:152336851-152342425	ENSMUSG00000041096	ENSMUSG00000041096	Tspyl2	protein_coding	chrX:152336851-152342425	1.91787	5.26191	1.91787	5.26191	0.364482	-1.45608	1	TSPYL2
ENSMUSG00000026377_ENSMUSG00000026377_Mki67ip_chr1:118321838-118333822	ENSMUSG00000026377	ENSMUSG00000026377	Mki67ip	protein_coding	chr1:118321838-118333822	1.92589	5.19707	1.92589	5.19707	0.370572	-1.43217	1	MKI67IP
ENSMUSG00000021871_ENSMUSG00000021871_Pnp_chr14:50944301-50965237	ENSMUSG00000021871	ENSMUSG00000021871	Pnp	protein_coding	chr14:50944301-50965237	2.31181	6.18373	2.31181	6.18373	0.373854	-1.41945	1	PNP
ENSMUSG00000084113_ENSMUSG00000084113_Gm14277_chr2:157168819-157169179	ENSMUSG00000084113	ENSMUSG00000084113	Gm14277		chr2:157168819-157169179	2.5734	6.87281	2.5734	6.87281	0.374432	-1.41722	1	GM14277
ENSMUSG00000024339_ENSMUSG00000024339_Tap2_chr17:34203526-34216321	ENSMUSG00000024339	ENSMUSG00000024339	Tap2	protein_coding	chr17:34203526-34216321	3.58465	9.53343	3.58465	9.53343	0.376008	-1.41116	1	TAP2
ENSMUSG00000020963_ENSMUSG00000020963_Tshr_chr12:91400992-91540509	ENSMUSG00000020963	ENSMUSG00000020963	Tshr	protein_coding	chr12:91400992-91540509	4.50077	11.9489	4.50077	11.9489	0.376668	-1.40863	1	TSHR
ENSMUSG00000032348_ENSMUSG00000032348_Gsta4_chr9:78191965-78209348	ENSMUSG00000032348	ENSMUSG00000032348	Gsta4	protein_coding	chr9:78191965-78209348	5.23869	13.6556	5.23869	13.6556	0.383629	-1.38221	1	GSTA4
ENSMUSG00000025102_ENSMUSG00000025102_3110040N11Rik_chr7:81782181-81789478	ENSMUSG00000025102	ENSMUSG00000025102	3110040N11Rik	protein_coding	chr7:81782181-81789478	3.08509	8.01939	3.08509	8.01939	0.384704	-1.37818	1	3110040N11RIK
ENSMUSG00000024327_ENSMUSG00000024327_Slc39a7_chr17:34028266-34031690	ENSMUSG00000024327	ENSMUSG00000024327	Slc39a7	protein_coding	chr17:34028266-34031690	10.8313	27.7074	10.8313	27.7074	0.390917	-1.35506	1	SLC39A7
ENSMUSG00000019822_ENSMUSG00000019822_Smpd2_chr10:41485641-41490369	ENSMUSG00000019822	ENSMUSG00000019822	Smpd2	protein_coding	chr10:41485641-41490369	5.42995	13.6884	5.42995	13.6884	0.396683	-1.33394	1	SMPD2
ENSMUSG00000025967_ENSMUSG00000025967_Eef1b2_chr1:63176824-63180486	ENSMUSG00000025967	ENSMUSG00000025967	Eef1b2	protein_coding	chr1:63176824-63180486	67.3615	168.232	67.3615	168.232	0.400408	-1.32046	1	EEF1B2
ENSMUSG00000036376_ENSMUSG00000036376_Abt1_chr13:23421538-23423866	ENSMUSG00000036376	ENSMUSG00000036376	Abt1	protein_coding	chr13:23421538-23423866	4.17808	10.335	4.17808	10.335	0.404265	-1.30663	1	ABT1
ENSMUSG00000029191_ENSMUSG00000029191_Rfc1_chr5:65261851-65335670	ENSMUSG00000029191	ENSMUSG00000029191	Rfc1	protein_coding	chr5:65261851-65335670	6.33272	15.6253	6.33272	15.6253	0.405286	-1.30299	1	RFC1
ENSMUSG00000019979_ENSMUSG00000019979_Apaf1_chr10:90989310-91082770	ENSMUSG00000019979	ENSMUSG00000019979	Apaf1	protein_coding	chr10:90989310-91082770	6.00112	14.7633	6.00112	14.7633	0.406489	-1.29871	1	APAF1
ENSMUSG00000063889_ENSMUSG00000063889_Crem_chr18:3266047-3337748	ENSMUSG00000063889	ENSMUSG00000063889	Crem	protein_coding	chr18:3266047-3337748	7.88997	19.1658	7.88997	19.1658	0.411669	-1.28044	1	CREM
ENSMUSG00000037736_ENSMUSG00000037736_Limch1_chr5:66745834-67057159	ENSMUSG00000037736	ENSMUSG00000037736	Limch1	protein_coding	chr5:66745834-67057159	4.20823	10.1819	4.20823	10.1819	0.413305	-1.27472	1	LIMCH1
ENSMUSG00000026856_ENSMUSG00000026856_Dolpp1_chr2:30392253-30400529	ENSMUSG00000026856	ENSMUSG00000026856	Dolpp1	protein_coding	chr2:30392253-30400529	5.56306	13.3229	5.56306	13.3229	0.417556	-1.25996	1	DOLPP1
ENSMUSG00000028868_ENSMUSG00000028868_Wasf2_chr4:133130504-133199756	ENSMUSG00000028868	ENSMUSG00000028868	Wasf2	protein_coding	chr4:133130504-133199756	6.8262	16.2472	6.8262	16.2472	0.420146	-1.25104	1	WASF2
ENSMUSG00000028884_ENSMUSG00000028884_Rpa2_chr4:132768331-132778752	ENSMUSG00000028884	ENSMUSG00000028884	Rpa2	protein_coding	chr4:132768331-132778752	3.85202	9.07084	3.85202	9.07084	0.42466	-1.23562	1	RPA2
ENSMUSG00000024317_ENSMUSG00000024317_Rnf138_chr18:21001340-21028223	ENSMUSG00000024317	ENSMUSG00000024317	Rnf138	protein_coding	chr18:21001340-21028223	2.68763	6.21247	2.68763	6.21247	0.432619	-1.20883	1	RNF138
ENSMUSG00000028647_ENSMUSG00000028647_Mycbp_chr4:123904831-123912269	ENSMUSG00000028647	ENSMUSG00000028647	Mycbp	protein_coding	chr4:123904831-123912269	8.14304	18.7732	8.14304	18.7732	0.433759	-1.20504	1	MYCBP
ENSMUSG00000022477_ENSMUSG00000022477_Aco2_chr15:81872308-81915133	ENSMUSG00000022477	ENSMUSG00000022477	Aco2	protein_coding	chr15:81872308-81915133	22.947	52.6879	22.947	52.6879	0.435527	-1.19917	1	ACO2
ENSMUSG00000026288_ENSMUSG00000026288_Inpp5d_chr1:87620311-87720507	ENSMUSG00000026288	ENSMUSG00000026288	Inpp5d	protein_coding	chr1:87620311-87720507	3.91135	8.95396	3.91135	8.95396	0.436829	-1.19486	1	INPP5D
ENSMUSG00000033653_ENSMUSG00000033653_Vps8_chr16:21423117-21644680	ENSMUSG00000033653	ENSMUSG00000033653	Vps8	protein_coding	chr16:21423117-21644680	4.18998	9.58341	4.18998	9.58341	0.437212	-1.1936	1	VPS8
ENSMUSG00000003039_ENSMUSG00000003039_Fam32a_chr8:72219729-72223764	ENSMUSG00000003039	ENSMUSG00000003039	Fam32a	protein_coding	chr8:72219729-72223764	11.9521	27.1739	11.9521	27.1739	0.439837	-1.18496	1	FAM32A
ENSMUSG00000069045_ENSMUSG00000069045_Ddx3y_chrY:1260714-1286613	ENSMUSG00000069045	ENSMUSG00000069045	Ddx3y	protein_coding	chrY:1260714-1286613	3.48653	7.88968	3.48653	7.88968	0.44191	-1.17817	1	DDX3Y
ENSMUSG00000008892_ENSMUSG00000008892_Vdac3_chr8:22577074-22593813	ENSMUSG00000008892	ENSMUSG00000008892	Vdac3	protein_coding	chr8:22577074-22593813	9.15975	20.5224	9.15975	20.5224	0.446329	-1.16382	1	VDAC3
ENSMUSG00000036748_ENSMUSG00000036748_Cuedc2_chr19:46329811-46338660	ENSMUSG00000036748	ENSMUSG00000036748	Cuedc2	protein_coding	chr19:46329811-46338660	13.4795	29.9814	13.4795	29.9814	0.449595	-1.1533	1	CUEDC2
ENSMUSG00000001473_ENSMUSG00000001473_Tubb6_chr18:67390716-67402748	ENSMUSG00000001473	ENSMUSG00000001473	Tubb6	protein_coding	chr18:67390716-67402748	2.90782	6.42319	2.90782	6.42319	0.452707	-1.14335	1	TUBB6
ENSMUSG00000066037_ENSMUSG00000066037_Hnrnpr_chr4:136310941-136342968	ENSMUSG00000066037	ENSMUSG00000066037	Hnrnpr	protein_coding	chr4:136310941-136342968	3.34372	7.33442	3.34372	7.33442	0.455894	-1.13323	1	HNRNPR
ENSMUSG00000037234_ENSMUSG00000037234_Hook3_chr8:26021420-26119224	ENSMUSG00000037234	ENSMUSG00000037234	Hook3	protein_coding	chr8:26021420-26119224	2.72756	5.97471	2.72756	5.97471	0.456518	-1.13126	1	HOOK3
ENSMUSG00000063179_ENSMUSG00000063179_Pstk_chr7:131371140-131387839	ENSMUSG00000063179	ENSMUSG00000063179	Pstk	protein_coding	chr7:131371140-131387839	63.9222	139.4	63.9222	139.4	0.458552	-1.12484	1	PSTK
ENSMUSG00000002797_ENSMUSG00000002797_Ggct_chr6:54982579-54992950	ENSMUSG00000002797	ENSMUSG00000002797	Ggct	protein_coding	chr6:54982579-54992950	2.57622	5.609	2.57622	5.609	0.459301	-1.12249	1	GGCT
ENSMUSG00000020361_ENSMUSG00000020361_Hspa4_chr11:53259813-53300457	ENSMUSG00000020361	ENSMUSG00000020361	Hspa4	protein_coding	chr11:53259813-53300457	3.09525	6.69613	3.09525	6.69613	0.462245	-1.11327	1	HSPA4
ENSMUSG00000002741_ENSMUSG00000002741_Ykt6_chr11:5955692-5967780	ENSMUSG00000002741	ENSMUSG00000002741	Ykt6	protein_coding	chr11:5955692-5967780	5.16193	11.0923	5.16193	11.0923	0.465362	-1.10358	1	YKT6
ENSMUSG00000023861_ENSMUSG00000023861_Mpc1_chr17:8282903-8297661	ENSMUSG00000023861	ENSMUSG00000023861	Mpc1	protein_coding	chr17:8282903-8297661	13.1331	28.1132	13.1331	28.1132	0.467151	-1.09804	1	MPC1
ENSMUSG00000018861_ENSMUSG00000018861_Fdxr_chr11:115268023-115277050	ENSMUSG00000018861	ENSMUSG00000018861	Fdxr	protein_coding	chr11:115268023-115277050	3.08992	6.55165	3.08992	6.55165	0.471625	-1.08429	1	FDXR
ENSMUSG00000054428_ENSMUSG00000054428_Atpif1_chr4:132530554-132533659	ENSMUSG00000054428	ENSMUSG00000054428	Atpif1	protein_coding	chr4:132530554-132533659	13.1548	27.7624	13.1548	27.7624	0.473835	-1.07754	1	ATPIF1
ENSMUSG00000057315_ENSMUSG00000057315_Arhgap24_chr5:102481390-102897936	ENSMUSG00000057315	ENSMUSG00000057315	Arhgap24	protein_coding	chr5:102481390-102897936	3.91182	8.1587	3.91182	8.1587	0.479466	-1.0605	1	ARHGAP24
ENSMUSG00000027199_ENSMUSG00000027199_Gatm_chr2:122594466-122611303	ENSMUSG00000027199	ENSMUSG00000027199	Gatm	protein_coding	chr2:122594466-122611303	5.66937	11.7361	5.66937	11.7361	0.483071	-1.04969	1	GATM
ENSMUSG00000027203_ENSMUSG00000027203_Dut_chr2:125247189-125258608	ENSMUSG00000027203	ENSMUSG00000027203	Dut	protein_coding	chr2:125247189-125258608	3.9076	7.84916	3.9076	7.84916	0.497837	-1.00626	1	DUT
ENSMUSG00000019809_ENSMUSG00000019809_Pex3_chr10:13523841-13553142	ENSMUSG00000019809	ENSMUSG00000019809	Pex3	protein_coding	chr10:13523841-13553142	5.72617	11.463	5.72617	11.463	0.499535	-1.00134	1	PEX3
ENSMUSG00000042726_ENSMUSG00000042726_Trafd1_chr5:121371724-121385632	ENSMUSG00000042726	ENSMUSG00000042726	Trafd1	protein_coding	chr5:121371724-121385632	9.83238	19.5972	9.83238	19.5972	0.501724	-0.995035	1	TRAFD1
ENSMUSG00000005373_ENSMUSG00000005373_Mlxipl_chr5:135106890-135138382	ENSMUSG00000005373	ENSMUSG00000005373	Mlxipl	protein_coding	chr5:135106890-135138382	2.53091	5.03874	2.53091	5.03874	0.50229	-0.993407	1	MLXIPL
ENSMUSG00000017548_ENSMUSG00000017548_Suz12_chr11:79993105-80034123	ENSMUSG00000017548	ENSMUSG00000017548	Suz12	protein_coding	chr11:79993105-80034123	4.02354	7.98432	4.02354	7.98432	0.50393	-0.988704	1	SUZ12
ENSMUSG00000026817_ENSMUSG00000026817_Ak1_chr2:32621757-32646805	ENSMUSG00000026817	ENSMUSG00000026817	Ak1	protein_coding	chr2:32621757-32646805	5.26229	10.3604	5.26229	10.3604	0.507923	-0.977317	1	AK1
ENSMUSG00000057388_ENSMUSG00000057388_Mrpl18_chr17:12911348-12916345	ENSMUSG00000057388	ENSMUSG00000057388	Mrpl18	protein_coding	chr17:12911348-12916345	5.43261	10.5794	5.43261	10.5794	0.513508	-0.96154	1	MRPL18
ENSMUSG00000025858_ENSMUSG00000025858_Get4_chr5:139252323-139270051	ENSMUSG00000025858	ENSMUSG00000025858	Get4	protein_coding	chr5:139252323-139270051	7.12172	13.7714	7.12172	13.7714	0.517138	-0.951378	1	GET4
ENSMUSG00000021273_ENSMUSG00000021273_Fdft1_chr14:63145152-63177793	ENSMUSG00000021273	ENSMUSG00000021273	Fdft1	protein_coding	chr14:63145152-63177793	3.13679	6.0179	3.13679	6.0179	0.521243	-0.939971	1	FDFT1
ENSMUSG00000029247_ENSMUSG00000029247_Paics_chr5:76951306-76967509	ENSMUSG00000029247	ENSMUSG00000029247	Paics	protein_coding	chr5:76951306-76967509	3.91616	7.3803	3.91616	7.3803	0.530623	-0.91424	1	PAICS
ENSMUSG00000033735_ENSMUSG00000033735_Spr_chr6:85133677-85137766	ENSMUSG00000033735	ENSMUSG00000033735	Spr	protein_coding	chr6:85133677-85137766	5.26907	9.82563	5.26907	9.82563	0.536258	-0.899002	1	SPR
ENSMUSG00000002949_ENSMUSG00000002949_Timm44_chr8:4259730-4275913	ENSMUSG00000002949	ENSMUSG00000002949	Timm44	protein_coding	chr8:4259730-4275913	3.64872	6.71328	3.64872	6.71328	0.543508	-0.879627	1	TIMM44
ENSMUSG00000028573_ENSMUSG00000028573_Fggy_chr4:95557506-95926939	ENSMUSG00000028573	ENSMUSG00000028573	Fggy	protein_coding	chr4:95557506-95926939	19.1621	34.8647	19.1621	34.8647	0.549613	-0.863511	1	FGGY
ENSMUSG00000034173_ENSMUSG00000034173_2410018M08Rik_chr5:129895722-129903623	ENSMUSG00000034173	ENSMUSG00000034173	2410018M08Rik	protein_coding	chr5:129895722-129903623	6.4039	11.6506	6.4039	11.6506	0.549663	-0.863382	1	2410018M08RIK
ENSMUSG00000024538_ENSMUSG00000024538_Ppic_chr18:53406340-53418007	ENSMUSG00000024538	ENSMUSG00000024538	Ppic	protein_coding	chr18:53406340-53418007	8.99397	16.1803	8.99397	16.1803	0.555859	-0.847208	1	PPIC
ENSMUSG00000039826_ENSMUSG00000039826_Trub2_chr2:29761223-29788502	ENSMUSG00000039826	ENSMUSG00000039826	Trub2	protein_coding	chr2:29761223-29788502	10.3186	18.5466	10.3186	18.5466	0.556361	-0.845907	1	TRUB2
ENSMUSG00000026753_ENSMUSG00000026753_Ppp6c_chr2:39194353-39226451	ENSMUSG00000026753	ENSMUSG00000026753	Ppp6c	protein_coding	chr2:39194353-39226451	7.88576	14.0173	7.88576	14.0173	0.562573	-0.829887	1	PPP6C
ENSMUSG00000060680_ENSMUSG00000060680_Gm8894_chr14:55420268-55420724	ENSMUSG00000060680	ENSMUSG00000060680	Gm8894		chr14:55420268-55420724	8.62141	15.2055	8.62141	15.2055	0.566993	-0.818598	1	GM8894
ENSMUSG00000015747_ENSMUSG00000015747_Vps45_chr3:95999831-96058466	ENSMUSG00000015747	ENSMUSG00000015747	Vps45	protein_coding	chr3:95999831-96058466	30.0825	52.7794	30.0825	52.7794	0.569967	-0.81105	1	VPS45
ENSMUSG00000070972_ENSMUSG00000070972_Dnajc25_chr4:58995061-59025573	ENSMUSG00000070972	ENSMUSG00000070972	Dnajc25	protein_coding	chr4:58995061-59025573	8.73468	15.1898	8.73468	15.1898	0.575036	-0.798276	1	DNAJC25
ENSMUSG00000020818_ENSMUSG00000020818_Mfsd11_chr11:116852439-116875635	ENSMUSG00000020818	ENSMUSG00000020818	Mfsd11	protein_coding	chr11:116852439-116875635	3.69656	6.42241	3.69656	6.42241	0.575572	-0.796931	1	MFSD11
ENSMUSG00000018559_ENSMUSG00000018559_Ctdnep1_chr11:69981155-69990601	ENSMUSG00000018559	ENSMUSG00000018559	Ctdnep1	protein_coding	chr11:69981155-69990601	6.08784	10.5634	6.08784	10.5634	0.576314	-0.795072	1	CTDNEP1
ENSMUSG00000022105_ENSMUSG00000022105_Rb1_chr14:73183672-73325822	ENSMUSG00000022105	ENSMUSG00000022105	Rb1	protein_coding	chr14:73183672-73325822	26.1562	45.3148	26.1562	45.3148	0.577211	-0.792829	1	RB1
ENSMUSG00000029669_ENSMUSG00000029669_Tspan12_chr6:21771394-21852515	ENSMUSG00000029669	ENSMUSG00000029669	Tspan12	protein_coding	chr6:21771394-21852515	37.638	63.8266	37.638	63.8266	0.589691	-0.761968	1	TSPAN12
ENSMUSG00000027349_ENSMUSG00000027349_Fam98b_chr2:117249738-117271540	ENSMUSG00000027349	ENSMUSG00000027349	Fam98b	protein_coding	chr2:117249738-117271540	3.20474	5.43379	3.20474	5.43379	0.58978	-0.761751	1	FAM98B
ENSMUSG00000027342_ENSMUSG00000027342_Pcna_chr2:132249161-132253314	ENSMUSG00000027342	ENSMUSG00000027342	Pcna	protein_coding	chr2:132249161-132253314	9.06766	15.3218	9.06766	15.3218	0.591814	-0.756784	1	PCNA
ENSMUSG00000028465_ENSMUSG00000028465_Tln1_chr4:43531518-43562691	ENSMUSG00000028465	ENSMUSG00000028465	Tln1	protein_coding	chr4:43531518-43562691	9.39137	15.8381	9.39137	15.8381	0.592961	-0.753992	1	TLN1
ENSMUSG00000028597_ENSMUSG00000028597_Gpx7_chr4:108400389-108406961	ENSMUSG00000028597	ENSMUSG00000028597	Gpx7	protein_coding	chr4:108400389-108406961	5.58079	9.3986	5.58079	9.3986	0.59379	-0.751977	1	GPX7
ENSMUSG00000037822_ENSMUSG00000037822_Smim14_chr5:65446843-65537184	ENSMUSG00000037822	ENSMUSG00000037822	Smim14	protein_coding	chr5:65446843-65537184	5.45534	9.15112	5.45534	9.15112	0.596139	-0.746279	1	SMIM14
ENSMUSG00000075486_ENSMUSG00000075486_Commd6_chr14:101633765-101640686	ENSMUSG00000075486	ENSMUSG00000075486	Commd6	protein_coding	chr14:101633765-101640686	8.37469	13.9971	8.37469	13.9971	0.598316	-0.74102	1	COMMD6
ENSMUSG00000042608_ENSMUSG00000042608_Stk40_chr4:126103956-126141029	ENSMUSG00000042608	ENSMUSG00000042608	Stk40	protein_coding	chr4:126103956-126141029	4.59096	7.6632	4.59096	7.6632	0.599092	-0.739151	1	STK40
ENSMUSG00000024906_ENSMUSG00000024906_Mus81_chr19:5482344-5488402	ENSMUSG00000024906	ENSMUSG00000024906	Mus81	protein_coding	chr19:5482344-5488402	14.788	24.5713	14.788	24.5713	0.60184	-0.732547	1	MUS81
ENSMUSG00000066800_ENSMUSG00000066800_Rnasel_chr1:153749425-153764221	ENSMUSG00000066800	ENSMUSG00000066800	Rnasel	protein_coding	chr1:153749425-153764221	6.77441	11.2236	6.77441	11.2236	0.603586	-0.728368	1	RNASEL
ENSMUSG00000030245_ENSMUSG00000030245_Golt1b_chr6:142387220-142403858	ENSMUSG00000030245	ENSMUSG00000030245	Golt1b	protein_coding	chr6:142387220-142403858	5.09119	8.4291	5.09119	8.4291	0.604002	-0.727376	1	GOLT1B
ENSMUSG00000042043_ENSMUSG00000042043_Tbca_chr13:94788942-94842899	ENSMUSG00000042043	ENSMUSG00000042043	Tbca	protein_coding	chr13:94788942-94842899	35.2465	58.2314	35.2465	58.2314	0.605283	-0.724317	1	TBCA
ENSMUSG00000032336_ENSMUSG00000032336_Nptn_chr9:58582239-58657955	ENSMUSG00000032336	ENSMUSG00000032336	Nptn	protein_coding	chr9:58582239-58657955	46.3321	76.1552	46.3321	76.1552	0.60839	-0.71693	1	NPTN
ENSMUSG00000031358_ENSMUSG00000031358_Msl3_chrX:168654116-168673898	ENSMUSG00000031358	ENSMUSG00000031358	Msl3	protein_coding	chrX:168654116-168673898	3.67766	5.97928	3.67766	5.97928	0.615067	-0.701184	1	MSL3
ENSMUSG00000024181_ENSMUSG00000024181_Mrpl28_chr17:26123519-26126613	ENSMUSG00000024181	ENSMUSG00000024181	Mrpl28	protein_coding	chr17:26123519-26126613	71.5541	115.324	71.5541	115.324	0.620461	-0.688586	1	MRPL28
ENSMUSG00000045569_ENSMUSG00000045569_Mc2r_chr18:68406906-68429251	ENSMUSG00000045569	ENSMUSG00000045569	Mc2r	protein_coding	chr18:68406906-68429251	4.18113	6.71325	4.18113	6.71325	0.622818	-0.683118	1	MC2R
ENSMUSG00000004789_ENSMUSG00000004789_Dlst_chr12:85110832-85134091	ENSMUSG00000004789	ENSMUSG00000004789	Dlst	protein_coding	chr12:85110832-85134091	11.588	18.5676	11.588	18.5676	0.624098	-0.680156	1	DLST
ENSMUSG00000011884_ENSMUSG00000011884_Gltp_chr5:114669402-114690984	ENSMUSG00000011884	ENSMUSG00000011884	Gltp	protein_coding	chr5:114669402-114690984	7.80063	12.4976	7.80063	12.4976	0.62417	-0.679989	1	GLTP
ENSMUSG00000061474_ENSMUSG00000061474_Mrps36_chr13:100735954-100744659	ENSMUSG00000061474	ENSMUSG00000061474	Mrps36	protein_coding	chr13:100735954-100744659	10.9724	17.5028	10.9724	17.5028	0.626894	-0.673707	1	MRPS36
ENSMUSG00000029103_ENSMUSG00000029103_Lrpap1_chr5:35091489-35105766	ENSMUSG00000029103	ENSMUSG00000029103	Lrpap1	protein_coding	chr5:35091489-35105766	21.756	34.4938	21.756	34.4938	0.630722	-0.664924	1	LRPAP1
ENSMUSG00000025358_ENSMUSG00000025358_Cdk2_chr10:128697938-128705051	ENSMUSG00000025358	ENSMUSG00000025358	Cdk2	protein_coding	chr10:128697938-128705051	4.12703	6.54221	4.12703	6.54221	0.630831	-0.664674	1	CDK2
ENSMUSG00000026511_ENSMUSG00000026511_Srp9_chr1:182124736-182132407	ENSMUSG00000026511	ENSMUSG00000026511	Srp9	protein_coding	chr1:182124736-182132407	47.9366	75.8101	47.9366	75.8101	0.632325	-0.661262	1	SRP9
ENSMUSG00000021371_ENSMUSG00000021371_Mcur1_chr13:43538411-43560191	ENSMUSG00000021371	ENSMUSG00000021371	Mcur1	protein_coding	chr13:43538411-43560191	4.33284	6.79667	4.33284	6.79667	0.637495	-0.649515	1	MCUR1
ENSMUSG00000032215_ENSMUSG00000032215_Rsl24d1_chr9:73113425-73123333	ENSMUSG00000032215	ENSMUSG00000032215	Rsl24d1	protein_coding	chr9:73113425-73123333	41.6368	65.2867	41.6368	65.2867	0.637753	-0.64893	1	RSL24D1
ENSMUSG00000030878_ENSMUSG00000030878_Cdr2_chr7:120957035-120982312	ENSMUSG00000030878	ENSMUSG00000030878	Cdr2	protein_coding	chr7:120957035-120982312	3.52268	5.51757	3.52268	5.51757	0.638448	-0.64736	1	CDR2
ENSMUSG00000028309_ENSMUSG00000028309_Rnf20_chr4:49632005-49656887	ENSMUSG00000028309	ENSMUSG00000028309	Rnf20	protein_coding	chr4:49632005-49656887	4.38159	6.85944	4.38159	6.85944	0.638768	-0.646636	1	RNF20
ENSMUSG00000005973_ENSMUSG00000005973_Rcn1_chr2:105386290-105399319	ENSMUSG00000005973	ENSMUSG00000005973	Rcn1	protein_coding	chr2:105386290-105399319	5.84845	9.10021	5.84845	9.10021	0.642672	-0.637846	1	RCN1
ENSMUSG00000055553_ENSMUSG00000055553_Kxd1_chr8:70508271-70527956	ENSMUSG00000055553	ENSMUSG00000055553	Kxd1	protein_coding	chr8:70508271-70527956	23.3941	36.023	23.3941	36.023	0.649421	-0.622774	1	KXD1
ENSMUSG00000028789_ENSMUSG00000028789_Adc_chr4:128930232-128962442	ENSMUSG00000028789	ENSMUSG00000028789	Adc	protein_coding	chr4:128930232-128962442	4.09472	6.29052	4.09472	6.29052	0.650935	-0.619414	1	ADC
ENSMUSG00000035495_ENSMUSG00000035495_Tstd2_chr4:46114745-46138694	ENSMUSG00000035495	ENSMUSG00000035495	Tstd2	protein_coding	chr4:46114745-46138694	3.83289	5.87658	3.83289	5.87658	0.652231	-0.616544	1	TSTD2
ENSMUSG00000024516_ENSMUSG00000024516_Sec11c_chr18:65800548-65817665	ENSMUSG00000024516	ENSMUSG00000024516	Sec11c	protein_coding	chr18:65800548-65817665	28.4724	43.5918	28.4724	43.5918	0.65316	-0.614493	1	SEC11C
ENSMUSG00000095847_ENSMUSG00000095847_Gm5451_chr13:66874080-66874659	ENSMUSG00000095847	ENSMUSG00000095847	Gm5451		chr13:66874080-66874659	8.42203	12.8517	8.42203	12.8517	0.655324	-0.609719	1	GM5451
ENSMUSG00000031590_ENSMUSG00000031590_Frg1_chr8:41397456-41417118	ENSMUSG00000031590	ENSMUSG00000031590	Frg1	protein_coding	chr8:41397456-41417118	10.0129	15.2496	10.0129	15.2496	0.656601	-0.606912	1	FRG1
ENSMUSG00000027488_ENSMUSG00000027488_Snta1_chr2:154376312-154408099	ENSMUSG00000027488	ENSMUSG00000027488	Snta1	protein_coding	chr2:154376312-154408099	5.31656	8.07881	5.31656	8.07881	0.658087	-0.60365	1	SNTA1
ENSMUSG00000042396_ENSMUSG00000042396_Rbm7_chr9:48488708-48495330	ENSMUSG00000042396	ENSMUSG00000042396	Rbm7	protein_coding	chr9:48488708-48495330	4.13936	6.2581	4.13936	6.2581	0.66144	-0.596317	1	RBM7
ENSMUSG00000024425_ENSMUSG00000024425_Ndfip1_chr18:38418974-38464399	ENSMUSG00000024425	ENSMUSG00000024425	Ndfip1	protein_coding	chr18:38418974-38464399	9.52669	14.2869	9.52669	14.2869	0.666813	-0.584646	1	NDFIP1
ENSMUSG00000001783_ENSMUSG00000001783_D10Wsu52e_chr10:85938636-85957823	ENSMUSG00000001783	ENSMUSG00000001783	D10Wsu52e	protein_coding	chr10:85938636-85957823	19.3877	29.0607	19.3877	29.0607	0.667145	-0.583928	1	D10WSU52E
ENSMUSG00000015804_ENSMUSG00000015804_Med28_chr5:45520220-45529276	ENSMUSG00000015804	ENSMUSG00000015804	Med28	protein_coding	chr5:45520220-45529276	47.4905	70.7726	47.4905	70.7726	0.671029	-0.575552	1	MED28
ENSMUSG00000022774_ENSMUSG00000022774_Ncbp2_chr16:31948512-31961781	ENSMUSG00000022774	ENSMUSG00000022774	Ncbp2	protein_coding	chr16:31948512-31961781	8.69061	12.9217	8.69061	12.9217	0.672559	-0.572267	1	NCBP2
ENSMUSG00000078317_ENSMUSG00000078317_F8a_chrX:73228305-73230795	ENSMUSG00000078317	ENSMUSG00000078317	F8a	protein_coding	chrX:73228305-73230795	4.04651	6.00393	4.04651	6.00393	0.673977	-0.569229	1	F8A
ENSMUSG00000027722_ENSMUSG00000027722_Spata5_chr3:37419895-37579096	ENSMUSG00000027722	ENSMUSG00000027722	Spata5	protein_coding	chr3:37419895-37579096	3.53606	5.20798	3.53606	5.20798	0.67897	-0.558581	1	SPATA5
ENSMUSG00000045294_ENSMUSG00000045294_Insig1_chr5:28071362-28078662	ENSMUSG00000045294	ENSMUSG00000045294	Insig1	protein_coding	chr5:28071362-28078662	31.0526	45.6389	31.0526	45.6389	0.680398	-0.55555	1	INSIG1
ENSMUSG00000021040_ENSMUSG00000021040_Slirp_chr12:87443895-87452206	ENSMUSG00000021040	ENSMUSG00000021040	Slirp	protein_coding	chr12:87443895-87452206	23.0079	33.701	23.0079	33.701	0.682707	-0.550662	1	SLIRP
ENSMUSG00000015943_ENSMUSG00000015943_Bola1_chr3:96196587-96219709	ENSMUSG00000015943	ENSMUSG00000015943	Bola1	protein_coding	chr3:96196587-96219709	6.47999	9.44285	6.47999	9.44285	0.686232	-0.543231	1	BOLA1
ENSMUSG00000027341_ENSMUSG00000027341_Tmem230_chr2:132239491-132247807	ENSMUSG00000027341	ENSMUSG00000027341	Tmem230	protein_coding	chr2:132239491-132247807	7.6559	11.155	7.6559	11.155	0.68632	-0.543047	1	TMEM230
ENSMUSG00000079018_ENSMUSG00000079018_Ly6c1_chr15:75045016-75048837	ENSMUSG00000079018	ENSMUSG00000079018	Ly6c1	protein_coding	chr15:75045016-75048837	15.1649	21.9475	15.1649	21.9475	0.690963	-0.533321	1	LY6C1
ENSMUSG00000014859_ENSMUSG00000014859_E2f4_chr8:105297662-105305369	ENSMUSG00000014859	ENSMUSG00000014859	E2f4	protein_coding	chr8:105297662-105305369	4.23504	6.10973	4.23504	6.10973	0.693163	-0.528733	1	E2F4
ENSMUSG00000031697_ENSMUSG00000031697_Orc6_chr8:85299631-85308278	ENSMUSG00000031697	ENSMUSG00000031697	Orc6	protein_coding	chr8:85299631-85308278	5.98551	8.62235	5.98551	8.62235	0.694185	-0.526607	1	ORC6
ENSMUSG00000022677_ENSMUSG00000022677_Fopnl_chr16:14299243-14317375	ENSMUSG00000022677	ENSMUSG00000022677	Fopnl	protein_coding	chr16:14299243-14317375	5.36231	7.68272	5.36231	7.68272	0.69797	-0.518763	1	FOPNL
ENSMUSG00000018196_ENSMUSG00000018196_Glrx2_chr1:143739028-143749676	ENSMUSG00000018196	ENSMUSG00000018196	Glrx2	protein_coding	chr1:143739028-143749676	30.3188	43.4128	30.3188	43.4128	0.698384	-0.517908	1	GLRX2
ENSMUSG00000008540_ENSMUSG00000008540_Mgst1_chr6:138140315-138156755	ENSMUSG00000008540	ENSMUSG00000008540	Mgst1	protein_coding	chr6:138140315-138156755	137.086	195.506	137.086	195.506	0.701186	-0.512132	1	MGST1
ENSMUSG00000020056_ENSMUSG00000020056_Ccdc53_chr10:88201092-88246158	ENSMUSG00000020056	ENSMUSG00000020056	Ccdc53	protein_coding	chr10:88201092-88246158	35.0313	49.8833	35.0313	49.8833	0.702265	-0.509912	1	CCDC53
ENSMUSG00000057113_ENSMUSG00000057113_Npm1_chr11:33152286-33163206	ENSMUSG00000057113	ENSMUSG00000057113	Npm1	protein_coding	chr11:33152286-33163206	35.9805	51.1302	35.9805	51.1302	0.703703	-0.50696	1	NPM1
ENSMUSG00000024817_ENSMUSG00000024817_Uhrf2_chr19:30030512-30093722	ENSMUSG00000024817	ENSMUSG00000024817	Uhrf2	protein_coding	chr19:30030512-30093722	3.76603	5.33922	3.76603	5.33922	0.705352	-0.503585	1	UHRF2
ENSMUSG00000001105_ENSMUSG00000001105_Ift20_chr11:78536360-78541737	ENSMUSG00000001105	ENSMUSG00000001105	Ift20	protein_coding	chr11:78536360-78541737	8.622	12.1685	8.622	12.1685	0.708551	-0.497057	1	IFT20
ENSMUSG00000045636_ENSMUSG00000045636_Mtus1_chr8:40990913-41133726	ENSMUSG00000045636	ENSMUSG00000045636	Mtus1	protein_coding	chr8:40990913-41133726	8.27727	11.5373	8.27727	11.5373	0.717436	-0.479079	1	MTUS1
ENSMUSG00000031283_ENSMUSG00000031283_Chrdl1_chrX:143285673-143394262	ENSMUSG00000031283	ENSMUSG00000031283	Chrdl1	protein_coding	chrX:143285673-143394262	4.8165	6.68205	4.8165	6.68205	0.720812	-0.472306	1	CHRDL1
ENSMUSG00000024487_ENSMUSG00000024487_Yipf5_chr18:40204864-40219399	ENSMUSG00000024487	ENSMUSG00000024487	Yipf5	protein_coding	chr18:40204864-40219399	6.54211	9.00798	6.54211	9.00798	0.726257	-0.461448	1	YIPF5
ENSMUSG00000024091_ENSMUSG00000024091_Vapa_chr17:65580055-65613555	ENSMUSG00000024091	ENSMUSG00000024091	Vapa	protein_coding	chr17:65580055-65613555	32.0103	43.6881	32.0103	43.6881	0.732701	-0.448704	1	VAPA
ENSMUSG00000020132_ENSMUSG00000020132_Rab21_chr10:115289862-115315591	ENSMUSG00000020132	ENSMUSG00000020132	Rab21	protein_coding	chr10:115289862-115315591	14.8655	20.1295	14.8655	20.1295	0.738493	-0.437343	1	RAB21
ENSMUSG00000069515_ENSMUSG00000069515_Lyz1_chr10:117287795-117292868	ENSMUSG00000069515	ENSMUSG00000069515	Lyz1	protein_coding	chr10:117287795-117292868	5.38075	7.27886	5.38075	7.27886	0.73923	-0.435905	1	LYZ1
ENSMUSG00000022377_ENSMUSG00000022377_Asap1_chr15:64086856-64382919	ENSMUSG00000022377	ENSMUSG00000022377	Asap1	protein_coding	chr15:64086856-64382919	3.828	5.17741	3.828	5.17741	0.739366	-0.43564	1	ASAP1
ENSMUSG00000020288_ENSMUSG00000020288_Ahsa2_chr11:23487881-23498030	ENSMUSG00000020288	ENSMUSG00000020288	Ahsa2	protein_coding	chr11:23487881-23498030	8.63899	11.5676	8.63899	11.5676	0.746826	-0.421155	1	AHSA2
ENSMUSG00000020283_ENSMUSG00000020283_Pex13_chr11:23646478-23665959	ENSMUSG00000020283	ENSMUSG00000020283	Pex13	protein_coding	chr11:23646478-23665959	6.13949	8.20439	6.13949	8.20439	0.748318	-0.418277	1	PEX13
ENSMUSG00000068882_ENSMUSG00000068882_Ssb_chr2:69861561-69871846	ENSMUSG00000068882	ENSMUSG00000068882	Ssb	protein_coding	chr2:69861561-69871846	14.6329	19.5452	14.6329	19.5452	0.74867	-0.417599	1	SSB
ENSMUSG00000049299_ENSMUSG00000049299_Trappc1_chr11:69323979-69325793	ENSMUSG00000049299	ENSMUSG00000049299	Trappc1	protein_coding	chr11:69323979-69325793	3.81854	5.09913	3.81854	5.09913	0.748861	-0.41723	1	TRAPPC1
ENSMUSG00000028522_ENSMUSG00000028522_Mier1_chr4:103114389-103165754	ENSMUSG00000028522	ENSMUSG00000028522	Mier1	protein_coding	chr4:103114389-103165754	4.91452	6.49922	4.91452	6.49922	0.756171	-0.403216	1	MIER1
ENSMUSG00000027639_ENSMUSG00000027639_Samhd1_chr2:157097532-157135265	ENSMUSG00000027639	ENSMUSG00000027639	Samhd1	protein_coding	chr2:157097532-157135265	13.2114	17.3513	13.2114	17.3513	0.761407	-0.39326	1	SAMHD1
ENSMUSG00000052738_ENSMUSG00000052738_Suclg1_chr6:73248381-73276911	ENSMUSG00000052738	ENSMUSG00000052738	Suclg1	protein_coding	chr6:73248381-73276911	5.78676	7.54269	5.78676	7.54269	0.767201	-0.382323	1	SUCLG1
ENSMUSG00000025492_ENSMUSG00000025492_Ifitm3_chr7:141009585-141010770	ENSMUSG00000025492	ENSMUSG00000025492	Ifitm3	protein_coding	chr7:141009585-141010770	6.37816	8.30165	6.37816	8.30165	0.7683	-0.380258	1	IFITM3
ENSMUSG00000052915_ENSMUSG00000052915_Msl1_chr11:98795515-98807859	ENSMUSG00000052915	ENSMUSG00000052915	Msl1	protein_coding	chr11:98795515-98807859	7.89909	10.2638	7.89909	10.2638	0.769607	-0.377807	1	MSL1
ENSMUSG00000028443_ENSMUSG00000028443_Nudt2_chr4:41465150-41480926	ENSMUSG00000028443	ENSMUSG00000028443	Nudt2	protein_coding	chr4:41465150-41480926	6.06803	7.87789	6.06803	7.87789	0.770261	-0.376581	1	NUDT2
ENSMUSG00000078453_ENSMUSG00000078453_Abracl_chr10:18011262-18023252	ENSMUSG00000078453	ENSMUSG00000078453	Abracl	protein_coding	chr10:18011262-18023252	8.77871	11.3638	8.77871	11.3638	0.772515	-0.372364	1	ABRACL
ENSMUSG00000005615_ENSMUSG00000005615_Pcyt1a_chr16:32430920-32475070	ENSMUSG00000005615	ENSMUSG00000005615	Pcyt1a	protein_coding	chr16:32430920-32475070	5.5703	7.20248	5.5703	7.20248	0.773386	-0.370739	1	PCYT1A
ENSMUSG00000028656_ENSMUSG00000028656_Cap1_chr4:122859046-122886056	ENSMUSG00000028656	ENSMUSG00000028656	Cap1	protein_coding	chr4:122859046-122886056	4.69094	6.03609	4.69094	6.03609	0.777149	-0.363737	1	CAP1
ENSMUSG00000030208_ENSMUSG00000030208_Emp1_chr6:135362930-135383173	ENSMUSG00000030208	ENSMUSG00000030208	Emp1	protein_coding	chr6:135362930-135383173	8.57545	11.0135	8.57545	11.0135	0.778631	-0.360989	1	EMP1
ENSMUSG00000041084_ENSMUSG00000041084_Ostc_chr3:130695920-130709444	ENSMUSG00000041084	ENSMUSG00000041084	Ostc	protein_coding	chr3:130695920-130709444	15.0625	19.332	15.0625	19.332	0.779149	-0.36003	1	OSTC
ENSMUSG00000031622_ENSMUSG00000031622_Sin3b_chr8:72723287-72758203	ENSMUSG00000031622	ENSMUSG00000031622	Sin3b	protein_coding	chr8:72723287-72758203	17.0726	21.7573	17.0726	21.7573	0.784684	-0.349817	1	SIN3B
ENSMUSG00000079658_ENSMUSG00000079658_Tceb1_chr1:16642765-16656865	ENSMUSG00000079658	ENSMUSG00000079658	Tceb1	protein_coding	chr1:16642765-16656865	12.2484	15.5743	12.2484	15.5743	0.786449	-0.346574	1	TCEB1
ENSMUSG00000048040_ENSMUSG00000048040_Arxes2_chrX:135993819-135995359	ENSMUSG00000048040	ENSMUSG00000048040	Arxes2	protein_coding	chrX:135993819-135995359	33.3518	42.361	33.3518	42.361	0.787323	-0.344972	1	ARXES2
ENSMUSG00000016494_ENSMUSG00000016494_Cd34_chr1:194938820-194961292	ENSMUSG00000016494	ENSMUSG00000016494	Cd34	protein_coding	chr1:194938820-194961292	13.9006	17.6118	13.9006	17.6118	0.789278	-0.341395	1	CD34
ENSMUSG00000012405_ENSMUSG00000012405_Rpl15_chr14:18267822-18271391	ENSMUSG00000012405	ENSMUSG00000012405	Rpl15	protein_coding	chr14:18267822-18271391	10.7325	13.5764	10.7325	13.5764	0.790526	-0.339115	1	RPL15
ENSMUSG00000024576_ENSMUSG00000024576_Csnk1a1_chr18:61555273-61590061	ENSMUSG00000024576	ENSMUSG00000024576	Csnk1a1	protein_coding	chr18:61555273-61590061	24.9266	31.503	24.9266	31.503	0.791245	-0.337803	1	CSNK1A1
ENSMUSG00000071604_ENSMUSG00000071604_Fam189a2_chr19:23972750-24031019	ENSMUSG00000071604	ENSMUSG00000071604	Fam189a2	protein_coding	chr19:23972750-24031019	3.97121	5.01008	3.97121	5.01008	0.792644	-0.335255	1	FAM189A2
ENSMUSG00000032026_ENSMUSG00000032026_Rexo2_chr9:48468513-48480611	ENSMUSG00000032026	ENSMUSG00000032026	Rexo2	protein_coding	chr9:48468513-48480611	19.7953	24.9629	19.7953	24.9629	0.792989	-0.334628	1	REXO2
ENSMUSG00000020564_ENSMUSG00000020564_Atxn7l1_chr12:33147692-33375659	ENSMUSG00000020564	ENSMUSG00000020564	Atxn7l1	protein_coding	chr12:33147692-33375659	6.34216	7.97331	6.34216	7.97331	0.795424	-0.330204	1	ATXN7L1
ENSMUSG00000045948_ENSMUSG00000045948_Mrps12_chr7:28739640-28741820	ENSMUSG00000045948	ENSMUSG00000045948	Mrps12	protein_coding	chr7:28739640-28741820	56.1281	70.2817	56.1281	70.2817	0.798616	-0.324426	1	MRPS12
ENSMUSG00000031214_ENSMUSG00000031214_Ophn1_chrX:98554276-98891025	ENSMUSG00000031214	ENSMUSG00000031214	Ophn1	protein_coding	chrX:98554276-98891025	8.67155	10.8537	8.67155	10.8537	0.798949	-0.323825	1	OPHN1
ENSMUSG00000094320_ENSMUSG00000094320_Gm13202_chr4:148068030-148068492	ENSMUSG00000094320	ENSMUSG00000094320	Gm13202		chr4:148068030-148068492	4.63798	5.80482	4.63798	5.80482	0.798988	-0.323755	1	GM13202
ENSMUSG00000050565_ENSMUSG00000050565_Tor1aip2_chr1:156035402-156068861	ENSMUSG00000050565	ENSMUSG00000050565	Tor1aip2	protein_coding	chr1:156035402-156068861	8.52245	10.6521	8.52245	10.6521	0.800072	-0.321798	1	TOR1AIP2
ENSMUSG00000019782_ENSMUSG00000019782_Rwdd1_chr10:33996554-34019624	ENSMUSG00000019782	ENSMUSG00000019782	Rwdd1	protein_coding	chr10:33996554-34019624	7.08334	8.8422	7.08334	8.8422	0.801083	-0.319976	1	RWDD1
ENSMUSG00000021000_ENSMUSG00000021000_Ctage5_chr12:59129719-59191583	ENSMUSG00000021000	ENSMUSG00000021000	Ctage5	protein_coding	chr12:59129719-59191583	6.55975	8.10027	6.55975	8.10027	0.809819	-0.304329	1	CTAGE5
ENSMUSG00000003308_ENSMUSG00000003308_Keap1_chr9:21229729-21239332	ENSMUSG00000003308	ENSMUSG00000003308	Keap1	protein_coding	chr9:21229729-21239332	4.74037	5.84358	4.74037	5.84358	0.81121	-0.301853	1	KEAP1
ENSMUSG00000060860_ENSMUSG00000060860_Ube2s_chr7:4808154-4812351	ENSMUSG00000060860	ENSMUSG00000060860	Ube2s	protein_coding	chr7:4808154-4812351	5.03897	6.20485	5.03897	6.20485	0.812102	-0.300267	1	UBE2S
ENSMUSG00000002731_ENSMUSG00000002731_Prkra_chr2:76629897-76648015	ENSMUSG00000002731	ENSMUSG00000002731	Prkra	protein_coding	chr2:76629897-76648015	6.90354	8.45046	6.90354	8.45046	0.816943	-0.291694	1	PRKRA
ENSMUSG00000028581_ENSMUSG00000028581_Laptm5_chr4:130913124-130936141	ENSMUSG00000028581	ENSMUSG00000028581	Laptm5	protein_coding	chr4:130913124-130936141	13.5468	16.5823	13.5468	16.5823	0.816943	-0.291692	1	LAPTM5
ENSMUSG00000058267_ENSMUSG00000058267_Mrps14_chr1:160195214-160202170	ENSMUSG00000058267	ENSMUSG00000058267	Mrps14	protein_coding	chr1:160195214-160202170	33.6353	41.0783	33.6353	41.0783	0.818809	-0.2884	1	MRPS14
ENSMUSG00000028367_ENSMUSG00000028367_Txn1_chr4:57943372-57956411	ENSMUSG00000028367	ENSMUSG00000028367	Txn1	protein_coding	chr4:57943372-57956411	49.5165	60.1788	49.5165	60.1788	0.822823	-0.281346	1	TXN1
ENSMUSG00000028329_ENSMUSG00000028329_Xpa_chr4:46155346-46196311	ENSMUSG00000028329	ENSMUSG00000028329	Xpa	protein_coding	chr4:46155346-46196311	19.326	23.4422	19.326	23.4422	0.824411	-0.278565	1	XPA
ENSMUSG00000031691_ENSMUSG00000031691_Tnpo2_chr8:85036914-85057583	ENSMUSG00000031691	ENSMUSG00000031691	Tnpo2	protein_coding	chr8:85036914-85057583	16.2376	19.548	16.2376	19.548	0.830653	-0.267683	1	TNPO2
ENSMUSG00000038344_ENSMUSG00000038344_Txlng_chrX:162778918-162829454	ENSMUSG00000038344	ENSMUSG00000038344	Txlng	protein_coding	chrX:162778918-162829454	6.46627	7.7554	6.46627	7.7554	0.833776	-0.262267	1	TXLNG
ENSMUSG00000081431_ENSMUSG00000081431_Gm15483_chr7:133738478-133738934	ENSMUSG00000081431	ENSMUSG00000081431	Gm15483		chr7:133738478-133738934	7.75927	9.29032	7.75927	9.29032	0.835199	-0.259807	1	GM15483
ENSMUSG00000029373_ENSMUSG00000029373_Pf4_chr5:90772434-90773381	ENSMUSG00000029373	ENSMUSG00000029373	Pf4	protein_coding	chr5:90772434-90773381	41.3832	49.5089	41.3832	49.5089	0.835874	-0.258643	1	PF4
ENSMUSG00000029213_ENSMUSG00000029213_Commd8_chr5:72156999-72168183	ENSMUSG00000029213	ENSMUSG00000029213	Commd8	protein_coding	chr5:72156999-72168183	5.84484	6.98936	5.84484	6.98936	0.836248	-0.257997	1	COMMD8
ENSMUSG00000034042_ENSMUSG00000034042_Gpbp1l1_chr4:116557657-116593882	ENSMUSG00000034042	ENSMUSG00000034042	Gpbp1l1	protein_coding	chr4:116557657-116593882	68.0387	81.2464	68.0387	81.2464	0.837436	-0.255948	1	GPBP1L1
ENSMUSG00000016253_ENSMUSG00000016253_Nelfcd_chr2:174415803-174427502	ENSMUSG00000016253	ENSMUSG00000016253	Nelfcd	protein_coding	chr2:174415803-174427502	4.89988	5.84865	4.89988	5.84865	0.83778	-0.255357	1	NELFCD
ENSMUSG00000028651_ENSMUSG00000028651_Ppie_chr4:123127114-123139951	ENSMUSG00000028651	ENSMUSG00000028651	Ppie	protein_coding	chr4:123127114-123139951	4.99924	5.96051	4.99924	5.96051	0.838727	-0.253727	1	PPIE
ENSMUSG00000074797_ENSMUSG00000074797_Itpa_chr2:130667609-130681614	ENSMUSG00000074797	ENSMUSG00000074797	Itpa	protein_coding	chr2:130667609-130681614	6.0178	7.15317	6.0178	7.15317	0.841277	-0.249347	1	ITPA
ENSMUSG00000026393_ENSMUSG00000026393_Nek7_chr1:138484713-138619696	ENSMUSG00000026393	ENSMUSG00000026393	Nek7	protein_coding	chr1:138484713-138619696	9.07417	10.7645	9.07417	10.7645	0.842972	-0.246444	1	NEK7
ENSMUSG00000024661_ENSMUSG00000024661_Fth1_chr19:9982702-9985092	ENSMUSG00000024661	ENSMUSG00000024661	Fth1	protein_coding	chr19:9982702-9985092	260.375	307.045	260.375	307.045	0.848003	-0.237859	1	FTH1
ENSMUSG00000061136_ENSMUSG00000061136_Prpf40a_chr2:53134703-53191284	ENSMUSG00000061136	ENSMUSG00000061136	Prpf40a	protein_coding	chr2:53134703-53191284	11.6713	13.7411	11.6713	13.7411	0.849372	-0.235532	1	PRPF40A
ENSMUSG00000021243_ENSMUSG00000021243_Fcf1_chr12:84970896-84983303	ENSMUSG00000021243	ENSMUSG00000021243	Fcf1	protein_coding	chr12:84970896-84983303	8.86003	10.4101	8.86003	10.4101	0.851099	-0.2326	1	FCF1
ENSMUSG00000032458_ENSMUSG00000032458_Copb2_chr9:98563730-98588375	ENSMUSG00000032458	ENSMUSG00000032458	Copb2	protein_coding	chr9:98563730-98588375	10.7097	12.5327	10.7097	12.5327	0.854541	-0.226779	1	COPB2
ENSMUSG00000028138_ENSMUSG00000028138_Adh5_chr3:138443092-138455499	ENSMUSG00000028138	ENSMUSG00000028138	Adh5	protein_coding	chr3:138443092-138455499	21.6874	25.3508	21.6874	25.3508	0.855492	-0.225174	1	ADH5
ENSMUSG00000041650_ENSMUSG00000041650_Pcca_chr14:122534323-122891100	ENSMUSG00000041650	ENSMUSG00000041650	Pcca	protein_coding	chr14:122534323-122891100	14.0142	16.3701	14.0142	16.3701	0.856085	-0.224174	1	PCCA
ENSMUSG00000040006_ENSMUSG00000040006_Ginm1_chr10:7767946-7792800	ENSMUSG00000040006	ENSMUSG00000040006	Ginm1	protein_coding	chr10:7767946-7792800	85.452	99.4105	85.452	99.4105	0.859587	-0.218284	1	GINM1
ENSMUSG00000025193_ENSMUSG00000025193_Cutc_chr19:43752995-43768638	ENSMUSG00000025193	ENSMUSG00000025193	Cutc	protein_coding	chr19:43752995-43768638	4.37745	5.05856	4.37745	5.05856	0.865355	-0.208636	1	CUTC
ENSMUSG00000031536_ENSMUSG00000031536_Polb_chr8:22628118-22653437	ENSMUSG00000031536	ENSMUSG00000031536	Polb	protein_coding	chr8:22628118-22653437	5.6544	6.52741	5.6544	6.52741	0.866255	-0.207137	1	POLB
ENSMUSG00000040078_ENSMUSG00000040078_Gm9769_chr6:85843868-85845372	ENSMUSG00000040078	ENSMUSG00000040078	Gm9769		chr6:85843868-85845372	32.4859	37.4578	32.4859	37.4578	0.867267	-0.205452	1	GM9769
ENSMUSG00000039770_ENSMUSG00000039770_Ypel5_chr17:72836703-72851195	ENSMUSG00000039770	ENSMUSG00000039770	Ypel5	protein_coding	chr17:72836703-72851195	27.2832	31.3433	27.2832	31.3433	0.870464	-0.200144	1	YPEL5
ENSMUSG00000027940_ENSMUSG00000027940_Tpm3_chr3:90072648-90100902	ENSMUSG00000027940	ENSMUSG00000027940	Tpm3	protein_coding	chr3:90072648-90100902	24.6711	28.3277	24.6711	28.3277	0.870918	-0.199391	1	TPM3
ENSMUSG00000036372_ENSMUSG00000036372_Tmem258_chr19:10204013-10207824	ENSMUSG00000036372	ENSMUSG00000036372	Tmem258	protein_coding	chr19:10204013-10207824	16.1791	18.4973	16.1791	18.4973	0.874674	-0.193183	1	TMEM258
ENSMUSG00000048878_ENSMUSG00000048878_Hexim1_chr11:103116324-103119725	ENSMUSG00000048878	ENSMUSG00000048878	Hexim1	protein_coding	chr11:103116324-103119725	5.3139	6.07336	5.3139	6.07336	0.874952	-0.192724	1	HEXIM1
ENSMUSG00000032527_ENSMUSG00000032527_Pccb_chr9:100982031-101034898	ENSMUSG00000032527	ENSMUSG00000032527	Pccb	protein_coding	chr9:100982031-101034898	21.2519	23.9601	21.2519	23.9601	0.88697	-0.173042	1	PCCB
ENSMUSG00000024150_ENSMUSG00000024150_Mcfd2_chr17:87254657-87265935	ENSMUSG00000024150	ENSMUSG00000024150	Mcfd2	protein_coding	chr17:87254657-87265935	12.6273	14.2189	12.6273	14.2189	0.888064	-0.171264	1	MCFD2
ENSMUSG00000056116_ENSMUSG00000056116_H2-T22_chr17:36037127-36042747	ENSMUSG00000056116	ENSMUSG00000056116	H2-T22	protein_coding	chr17:36037127-36042747	6.92084	7.77824	6.92084	7.77824	0.889769	-0.168497	1	H2-T22
ENSMUSG00000020736_ENSMUSG00000020736_Nt5c_chr11:115490419-115491862	ENSMUSG00000020736	ENSMUSG00000020736	Nt5c	protein_coding	chr11:115490419-115491862	19.6595	22.0792	19.6595	22.0792	0.890408	-0.167461	1	NT5C
ENSMUSG00000020610_ENSMUSG00000020610_Amz2_chr11:109425945-109452813	ENSMUSG00000020610	ENSMUSG00000020610	Amz2	protein_coding	chr11:109425945-109452813	11.623	13.0478	11.623	13.0478	0.890802	-0.166824	1	AMZ2
ENSMUSG00000015355_ENSMUSG00000015355_Cd48_chr1:171682008-171705258	ENSMUSG00000015355	ENSMUSG00000015355	Cd48	protein_coding	chr1:171682008-171705258	4.59056	5.15023	4.59056	5.15023	0.891331	-0.165967	1	CD48
ENSMUSG00000049734_ENSMUSG00000049734_Trex1_chr9:109057932-109060338	ENSMUSG00000049734	ENSMUSG00000049734	Trex1	protein_coding	chr9:109057932-109060338	4.94973	5.50881	4.94973	5.50881	0.898512	-0.154391	1	TREX1
ENSMUSG00000028044_ENSMUSG00000028044_Cks1b_chr3:89415471-89418383	ENSMUSG00000028044	ENSMUSG00000028044	Cks1b	protein_coding	chr3:89415471-89418383	25.1688	27.7515	25.1688	27.7515	0.906935	-0.140929	1	CKS1B
ENSMUSG00000000318_ENSMUSG00000000318_Clec10a_chr11:70156196-70170834	ENSMUSG00000000318	ENSMUSG00000000318	Clec10a	protein_coding	chr11:70156196-70170834	23.8781	26.3197	23.8781	26.3197	0.907233	-0.140455	1	CLEC10A
ENSMUSG00000001285_ENSMUSG00000001285_Myg1_chr15:102331708-102338139	ENSMUSG00000001285	ENSMUSG00000001285	Myg1	protein_coding	chr15:102331708-102338139	7.14015	7.86118	7.14015	7.86118	0.90828	-0.138792	1	MYG1
ENSMUSG00000024902_ENSMUSG00000024902_Mrpl11_chr19:4962305-4966995	ENSMUSG00000024902	ENSMUSG00000024902	Mrpl11	protein_coding	chr19:4962305-4966995	5.2726	5.79989	5.2726	5.79989	0.909086	-0.137511	1	MRPL11
ENSMUSG00000074604_ENSMUSG00000074604_Mgst2_chr3:51660359-51682675	ENSMUSG00000074604	ENSMUSG00000074604	Mgst2	protein_coding	chr3:51660359-51682675	53.8167	59.1934	53.8167	59.1934	0.909167	-0.137382	1	MGST2
ENSMUSG00000045427_ENSMUSG00000045427_Hnrnph2_chrX:134601178-134607060	ENSMUSG00000045427	ENSMUSG00000045427	Hnrnph2	protein_coding	chrX:134601178-134607060	6.27278	6.89343	6.27278	6.89343	0.909965	-0.136117	1	HNRNPH2
ENSMUSG00000006050_ENSMUSG00000006050_Sra1_chr18:36666680-36671196	ENSMUSG00000006050	ENSMUSG00000006050	Sra1	protein_coding	chr18:36666680-36671196	17.9507	19.7178	17.9507	19.7178	0.91038	-0.135458	1	SRA1
ENSMUSG00000026103_ENSMUSG00000026103_Gls_chr1:52163447-52233232	ENSMUSG00000026103	ENSMUSG00000026103	Gls	protein_coding	chr1:52163447-52233232	8.74619	9.58128	8.74619	9.58128	0.912841	-0.131564	1	GLS
ENSMUSG00000018927_ENSMUSG00000018927_Ccl6_chr11:83587881-83593087	ENSMUSG00000018927	ENSMUSG00000018927	Ccl6	protein_coding	chr11:83587881-83593087	53.0181	58.0482	53.0181	58.0482	0.913346	-0.130766	1	CCL6
ENSMUSG00000003199_ENSMUSG00000003199_Mpnd_chr17:56005710-56016790	ENSMUSG00000003199	ENSMUSG00000003199	Mpnd	protein_coding	chr17:56005710-56016790	22.9399	25.1084	22.9399	25.1084	0.913634	-0.130311	1	MPND
ENSMUSG00000080932_ENSMUSG00000080932_Gm10224_chr6:122698413-122699028	ENSMUSG00000080932	ENSMUSG00000080932	Gm10224		chr6:122698413-122699028	7.92789	8.63844	7.92789	8.63844	0.917746	-0.123834	1	GM10224
ENSMUSG00000059208_ENSMUSG00000059208_Hnrnpm_chr17:33646232-33686860	ENSMUSG00000059208	ENSMUSG00000059208	Hnrnpm	protein_coding	chr17:33646232-33686860	65.5262	70.9517	65.5262	70.9517	0.923532	-0.114765	1	HNRNPM
ENSMUSG00000047084_ENSMUSG00000047084_Ngrn_chr7:80261214-80265374	ENSMUSG00000047084	ENSMUSG00000047084	Ngrn	protein_coding	chr7:80261214-80265374	4.95478	5.35149	4.95478	5.35149	0.925869	-0.11112	1	NGRN
ENSMUSG00000020264_ENSMUSG00000020264_Slc36a2_chr11:55158469-55185077	ENSMUSG00000020264	ENSMUSG00000020264	Slc36a2	protein_coding	chr11:55158469-55185077	13.9066	15.0158	13.9066	15.0158	0.926131	-0.110712	1	SLC36A2
ENSMUSG00000042670_ENSMUSG00000042670_Immp1l_chr2:105904637-105965558	ENSMUSG00000042670	ENSMUSG00000042670	Immp1l	protein_coding	chr2:105904637-105965558	9.38995	10.0888	9.38995	10.0888	0.93073	-0.103565	1	IMMP1L
ENSMUSG00000009291_ENSMUSG00000009291_Pttg1ip_chr10:77581719-77598732	ENSMUSG00000009291	ENSMUSG00000009291	Pttg1ip	protein_coding	chr10:77581719-77598732	10.8186	11.5972	10.8186	11.5972	0.932863	-0.100263	1	PTTG1IP
ENSMUSG00000037772_ENSMUSG00000037772_Mrpl23_chr7:142532798-142540747	ENSMUSG00000037772	ENSMUSG00000037772	Mrpl23	protein_coding	chr7:142532798-142540747	24.7757	26.545	24.7757	26.545	0.933347	-0.0995143	1	MRPL23
ENSMUSG00000031954_ENSMUSG00000031954_Cfdp1_chr8:111768472-111854310	ENSMUSG00000031954	ENSMUSG00000031954	Cfdp1	protein_coding	chr8:111768472-111854310	11.4963	12.3171	11.4963	12.3171	0.933361	-0.099493	1	CFDP1
ENSMUSG00000031700_ENSMUSG00000031700_Gpt2_chr8:85492575-85527560	ENSMUSG00000031700	ENSMUSG00000031700	Gpt2	protein_coding	chr8:85492575-85527560	16.7883	17.9664	16.7883	17.9664	0.934428	-0.0978452	1	GPT2
ENSMUSG00000036438_ENSMUSG00000036438_Calm2_chr17:87433411-87446935	ENSMUSG00000036438	ENSMUSG00000036438	Calm2	protein_coding	chr17:87433411-87446935	28.8926	30.9196	28.8926	30.9196	0.934443	-0.0978216	1	CALM2
ENSMUSG00000025421_ENSMUSG00000025421_Hdhd2_chr18:76930125-76972902	ENSMUSG00000025421	ENSMUSG00000025421	Hdhd2	protein_coding	chr18:76930125-76972902	7.08594	7.5166	7.08594	7.5166	0.942705	-0.085121	1	HDHD2
ENSMUSG00000024507_ENSMUSG00000024507_Hsd17b4_chr18:50128200-50196269	ENSMUSG00000024507	ENSMUSG00000024507	Hsd17b4	protein_coding	chr18:50128200-50196269	11.714	12.3989	11.714	12.3989	0.944761	-0.0819783	1	HSD17B4
ENSMUSG00000020232_ENSMUSG00000020232_Hmg20b_chr10:81346047-81350480	ENSMUSG00000020232	ENSMUSG00000020232	Hmg20b	protein_coding	chr10:81346047-81350480	7.16936	7.57631	7.16936	7.57631	0.946287	-0.079651	1	HMG20B
ENSMUSG00000001642_ENSMUSG00000001642_Akr1b3_chr6:34303933-34317497	ENSMUSG00000001642	ENSMUSG00000001642	Akr1b3	protein_coding	chr6:34303933-34317497	58.1707	61.4277	58.1707	61.4277	0.946978	-0.0785967	1	AKR1B3
ENSMUSG00000026641_ENSMUSG00000026641_Usf1_chr1:171411312-171419142	ENSMUSG00000026641	ENSMUSG00000026641	Usf1	protein_coding	chr1:171411312-171419142	5.95193	6.24123	5.95193	6.24123	0.953647	-0.0684728	1	USF1
ENSMUSG00000024454_ENSMUSG00000024454_Hdac3_chr18:37935843-37954988	ENSMUSG00000024454	ENSMUSG00000024454	Hdac3	protein_coding	chr18:37935843-37954988	9.59485	10.0611	9.59485	10.0611	0.953658	-0.0684559	1	HDAC3
ENSMUSG00000029314_ENSMUSG00000029314_Agpat9_chr5:100845712-100899102	ENSMUSG00000029314	ENSMUSG00000029314	Agpat9	protein_coding	chr5:100845712-100899102	9.0949	9.5357	9.0949	9.5357	0.953774	-0.0682811	1	AGPAT9
ENSMUSG00000093930_ENSMUSG00000093930_Hmgcs1_chr13:119690461-119708086	ENSMUSG00000093930	ENSMUSG00000093930	Hmgcs1	protein_coding	chr13:119690461-119708086	23.5057	24.4477	23.5057	24.4477	0.961469	-0.0566881	1	HMGCS1
ENSMUSG00000021928_ENSMUSG00000021928_Ebpl_chr14:61339762-61360445	ENSMUSG00000021928	ENSMUSG00000021928	Ebpl	protein_coding	chr14:61339762-61360445	10.685	11.0868	10.685	11.0868	0.963759	-0.0532561	1	EBPL
ENSMUSG00000031534_ENSMUSG00000031534_Smim19_chr8:22462614-22476879	ENSMUSG00000031534	ENSMUSG00000031534	Smim19	protein_coding	chr8:22462614-22476879	8.95878	9.28956	8.95878	9.28956	0.964392	-0.052308	1	SMIM19
ENSMUSG00000068036_ENSMUSG00000068036_Mllt4_chr17:13760538-13906150	ENSMUSG00000068036	ENSMUSG00000068036	Mllt4	protein_coding	chr17:13760538-13906150	8.93917	9.26161	8.93917	9.26161	0.965185	-0.0511221	1	MLLT4
ENSMUSG00000047514_ENSMUSG00000047514_Tspyl1_chr10:34282189-34284885	ENSMUSG00000047514	ENSMUSG00000047514	Tspyl1	protein_coding	chr10:34282189-34284885	11.1486	11.5139	11.1486	11.5139	0.968273	-0.046514	1	TSPYL1
ENSMUSG00000002767_ENSMUSG00000002767_Mrpl2_chr17:46646228-46650139	ENSMUSG00000002767	ENSMUSG00000002767	Mrpl2	protein_coding	chr17:46646228-46650139	69.1074	71.3154	69.1074	71.3154	0.969039	-0.0453734	1	MRPL2
ENSMUSG00000028081_ENSMUSG00000028081_Rps3a1_chr3:86137939-86142702	ENSMUSG00000028081	ENSMUSG00000028081	Rps3a1	protein_coding	chr3:86137939-86142702	194.339	199.891	194.339	199.891	0.972225	-0.0406381	1	RPS3A1
ENSMUSG00000000088_ENSMUSG00000000088_Cox5a_chr9:57521231-57532424	ENSMUSG00000000088	ENSMUSG00000000088	Cox5a	protein_coding	chr9:57521231-57532424	55.934	57.4838	55.934	57.4838	0.973039	-0.0394299	1	COX5A
ENSMUSG00000037573_ENSMUSG00000037573_Tob1_chr11:94211453-94215495	ENSMUSG00000037573	ENSMUSG00000037573	Tob1	protein_coding	chr11:94211453-94215495	22.7895	23.396	22.7895	23.396	0.974077	-0.0378926	1	TOB1
ENSMUSG00000014771_ENSMUSG00000014771_Pdcd2_chr17:15519207-15527301	ENSMUSG00000014771	ENSMUSG00000014771	Pdcd2	protein_coding	chr17:15519207-15527301	6.61872	6.78943	6.61872	6.78943	0.974857	-0.0367382	1	PDCD2
ENSMUSG00000025283_ENSMUSG00000025283_Sat1_chrX:155213131-155216449	ENSMUSG00000025283	ENSMUSG00000025283	Sat1	protein_coding	chrX:155213131-155216449	15.63	16.0214	15.63	16.0214	0.97557	-0.0356824	1	SAT1
ENSMUSG00000020390_ENSMUSG00000020390_Ube2b_chr11:51985496-52000762	ENSMUSG00000020390	ENSMUSG00000020390	Ube2b	protein_coding	chr11:51985496-52000762	13.2823	13.5867	13.2823	13.5867	0.977596	-0.0326901	1	UBE2B
ENSMUSG00000006373_ENSMUSG00000006373_Pgrmc1_chrX:36598205-36606079	ENSMUSG00000006373	ENSMUSG00000006373	Pgrmc1	protein_coding	chrX:36598205-36606079	22.478	22.9927	22.478	22.9927	0.977615	-0.0326622	1	PGRMC1
ENSMUSG00000028622_ENSMUSG00000028622_Mrpl37_chr4:107055873-107066868	ENSMUSG00000028622	ENSMUSG00000028622	Mrpl37	protein_coding	chr4:107055873-107066868	13.8553	14.1689	13.8553	14.1689	0.977867	-0.0322898	1	MRPL37
ENSMUSG00000025544_ENSMUSG00000025544_Tm9sf2_chr14:122107037-122159604	ENSMUSG00000025544	ENSMUSG00000025544	Tm9sf2	protein_coding	chr14:122107037-122159604	12.4305	12.692	12.4305	12.692	0.979396	-0.0300351	1	TM9SF2
ENSMUSG00000066306_ENSMUSG00000066306_Numa1_chr7:101969842-102014959	ENSMUSG00000066306	ENSMUSG00000066306	Numa1	protein_coding	chr7:101969842-102014959	10.1768	10.3847	10.1768	10.3847	0.97998	-0.0291755	1	NUMA1
ENSMUSG00000083011_ENSMUSG00000083011_Gm12816_chr4:112955074-112956286	ENSMUSG00000083011	ENSMUSG00000083011	Gm12816		chr4:112955074-112956286	5.29331	5.39512	5.29331	5.39512	0.981129	-0.0274849	1	GM12816
ENSMUSG00000070697_ENSMUSG00000070697_Utp3_chr5:88554482-88556083	ENSMUSG00000070697	ENSMUSG00000070697	Utp3	protein_coding	chr5:88554482-88556083	10.4129	10.5967	10.4129	10.5967	0.982655	-0.0252431	1	UTP3
ENSMUSG00000016495_ENSMUSG00000016495_Plgrkt_chr19:29348598-29367390	ENSMUSG00000016495	ENSMUSG00000016495	Plgrkt	protein_coding	chr19:29348598-29367390	16.4245	16.6255	16.4245	16.6255	0.98791	-0.0175483	1	PLGRKT
ENSMUSG00000053475_ENSMUSG00000053475_Tnfaip6_chr2:52038008-52056686	ENSMUSG00000053475	ENSMUSG00000053475	Tnfaip6	protein_coding	chr2:52038008-52056686	5.17236	5.2212	5.17236	5.2212	0.990646	-0.0135587	1	TNFAIP6
ENSMUSG00000065979_ENSMUSG00000065979_Cpped1_chr16:11803720-11909445	ENSMUSG00000065979	ENSMUSG00000065979	Cpped1	protein_coding	chr16:11803720-11909445	9.78991	9.8782	9.78991	9.8782	0.991062	-0.0129526	1	CPPED1
ENSMUSG00000040459_ENSMUSG00000040459_Arglu1_chr8:8666576-8690537	ENSMUSG00000040459	ENSMUSG00000040459	Arglu1	protein_coding	chr8:8666576-8690537	16.9742	17.0719	16.9742	17.0719	0.994277	-0.00828005	1	ARGLU1
ENSMUSG00000028419_ENSMUSG00000028419_Chmp5_chr4:40948406-40965303	ENSMUSG00000028419	ENSMUSG00000028419	Chmp5	protein_coding	chr4:40948406-40965303	47.7006	47.9103	47.7006	47.9103	0.995623	-0.00632843	1	CHMP5
ENSMUSG00000028719_ENSMUSG00000028719_Cmpk1_chr4:114959335-114987241	ENSMUSG00000028719	ENSMUSG00000028719	Cmpk1	protein_coding	chr4:114959335-114987241	14.2267	14.2798	14.2267	14.2798	0.996281	-0.00537472	1	CMPK1
ENSMUSG00000022708_ENSMUSG00000022708_Zbtb20_chr16:42875880-43642602	ENSMUSG00000022708	ENSMUSG00000022708	Zbtb20	protein_coding	chr16:42875880-43642602	8.78811	8.80964	8.78811	8.80964	0.997556	-0.00353014	1	ZBTB20
ENSMUSG00000031153_ENSMUSG00000031153_Gripap1_chrX:7789764-7820567	ENSMUSG00000031153	ENSMUSG00000031153	Gripap1	protein_coding	chrX:7789764-7820567	6.08277	6.09177	6.08277	6.09177	0.998523	-0.00213302	1	GRIPAP1
ENSMUSG00000027215_ENSMUSG00000027215_Cd82_chr2:93419110-93463140	ENSMUSG00000027215	ENSMUSG00000027215	Cd82	protein_coding	chr2:93419110-93463140	12.9886	12.9306	12.9886	12.9306	1.00449	0.00645672	1	CD82
ENSMUSG00000073940_ENSMUSG00000073940_Hbb-b2_chr7:103812523-103813996	ENSMUSG00000073940	ENSMUSG00000073940	Hbb-b2	protein_coding	chr7:103812523-103813996	76.9866	76.3087	76.9866	76.3087	1.00888	0.0127598	1	HBB-B2
ENSMUSG00000028394_ENSMUSG00000028394_Pole3_chr4:62522648-62525068	ENSMUSG00000028394	ENSMUSG00000028394	Pole3	protein_coding	chr4:62522648-62525068	7.22912	7.10475	7.22912	7.10475	1.01751	0.0250362	1	POLE3
ENSMUSG00000062014_ENSMUSG00000062014_Gmfb_chr14:46808148-46822242	ENSMUSG00000062014	ENSMUSG00000062014	Gmfb	protein_coding	chr14:46808148-46822242	10.2887	10.0611	10.2887	10.0611	1.02262	0.0322727	1	GMFB
ENSMUSG00000025260_ENSMUSG00000025260_Hsd17b10_chrX:152001844-152004442	ENSMUSG00000025260	ENSMUSG00000025260	Hsd17b10	protein_coding	chrX:152001844-152004442	18.0358	17.6116	18.0358	17.6116	1.02409	0.0343374	1	HSD17B10
ENSMUSG00000002329_ENSMUSG00000002329_Mdp1_chr14:55657878-55660508	ENSMUSG00000002329	ENSMUSG00000002329	Mdp1	protein_coding	chr14:55657878-55660508	19.368	18.8928	19.368	18.8928	1.02515	0.0358385	1	MDP1
ENSMUSG00000020530_ENSMUSG00000020530_Ggnbp2_chr11:84832360-84870817	ENSMUSG00000020530	ENSMUSG00000020530	Ggnbp2	protein_coding	chr11:84832360-84870817	40.4795	39.4204	40.4795	39.4204	1.02687	0.0382491	1	GGNBP2
ENSMUSG00000004980_ENSMUSG00000004980_Hnrnpa2b1_chr6:51460433-51469894	ENSMUSG00000004980	ENSMUSG00000004980	Hnrnpa2b1	protein_coding	chr6:51460433-51469894	27.0745	26.3152	27.0745	26.3152	1.02885	0.0410383	1	HNRNPA2B1
ENSMUSG00000037894_ENSMUSG00000037894_H2afz_chr3:137864486-137866922	ENSMUSG00000037894	ENSMUSG00000037894	H2afz	protein_coding	chr3:137864486-137866922	10.9035	10.586	10.9035	10.586	1.02999	0.0426338	1	H2AFZ
ENSMUSG00000039018_ENSMUSG00000039018_Mtg1_chr7:140137563-140150786	ENSMUSG00000039018	ENSMUSG00000039018	Mtg1	protein_coding	chr7:140137563-140150786	10.8466	10.4864	10.8466	10.4864	1.03435	0.0487234	1	MTG1
ENSMUSG00000028793_ENSMUSG00000028793_Rnf19b_chr4:129058270-129085886	ENSMUSG00000028793	ENSMUSG00000028793	Rnf19b	protein_coding	chr4:129058270-129085886	6.32231	6.10973	6.32231	6.10973	1.03479	0.0493432	1	RNF19B
ENSMUSG00000031878_ENSMUSG00000031878_Nae1_chr8:104511027-104534637	ENSMUSG00000031878	ENSMUSG00000031878	Nae1	protein_coding	chr8:104511027-104534637	21.6582	20.9092	21.6582	20.9092	1.03582	0.0507755	1	NAE1
ENSMUSG00000074622_ENSMUSG00000074622_Mafb_chr2:160363676-160367065	ENSMUSG00000074622	ENSMUSG00000074622	Mafb	protein_coding	chr2:160363676-160367065	6.4781	6.23308	6.4781	6.23308	1.03931	0.0556255	1	MAFB
ENSMUSG00000030870_ENSMUSG00000030870_Ubfd1_chr7:122067174-122082194	ENSMUSG00000030870	ENSMUSG00000030870	Ubfd1	protein_coding	chr7:122067174-122082194	12.1656	11.6952	12.1656	11.6952	1.04022	0.0568909	1	UBFD1
ENSMUSG00000001445_ENSMUSG00000001445_Mrpl10_chr11:97041559-97049213	ENSMUSG00000001445	ENSMUSG00000001445	Mrpl10	protein_coding	chr11:97041559-97049213	5.68503	5.46274	5.68503	5.46274	1.04069	0.0575432	1	MRPL10
ENSMUSG00000081895_ENSMUSG00000081895_Gm10294_chr7:72648756-72649311	ENSMUSG00000081895	ENSMUSG00000081895	Gm10294		chr7:72648756-72649311	15.3254	14.7057	15.3254	14.7057	1.04214	0.0595493	1	GM10294
ENSMUSG00000022295_ENSMUSG00000022295_Atp6v1c1_chr15:38661903-38692443	ENSMUSG00000022295	ENSMUSG00000022295	Atp6v1c1	protein_coding	chr15:38661903-38692443	10.4579	10.0159	10.4579	10.0159	1.04413	0.0623011	1	ATP6V1C1
ENSMUSG00000022186_ENSMUSG00000022186_Oxct1_chr15:4026382-4155344	ENSMUSG00000022186	ENSMUSG00000022186	Oxct1	protein_coding	chr15:4026382-4155344	88.8625	84.8403	88.8625	84.8403	1.04741	0.066825	1	OXCT1
ENSMUSG00000056216_ENSMUSG00000056216_Cebpg_chr7:35046421-35056503	ENSMUSG00000056216	ENSMUSG00000056216	Cebpg	protein_coding	chr7:35046421-35056503	5.67521	5.4171	5.67521	5.4171	1.04765	0.0671531	1	CEBPG
ENSMUSG00000028191_ENSMUSG00000028191_Bcl10_chr3:145924377-145934283	ENSMUSG00000028191	ENSMUSG00000028191	Bcl10	protein_coding	chr3:145924377-145934283	8.2722	7.89023	8.2722	7.89023	1.04841	0.0682037	1	BCL10
ENSMUSG00000026223_ENSMUSG00000026223_Itm2c_chr1:85894280-85908675	ENSMUSG00000026223	ENSMUSG00000026223	Itm2c	protein_coding	chr1:85894280-85908675	23.9489	22.7284	23.9489	22.7284	1.0537	0.0754633	1	ITM2C
ENSMUSG00000036478_ENSMUSG00000036478_Btg1_chr10:96617000-96622813	ENSMUSG00000036478	ENSMUSG00000036478	Btg1	protein_coding	chr10:96617000-96622813	34.564	32.7474	34.564	32.7474	1.05547	0.0778898	1	BTG1
ENSMUSG00000059970_ENSMUSG00000059970_Hspa2_chr12:76404175-76406934	ENSMUSG00000059970	ENSMUSG00000059970	Hspa2	protein_coding	chr12:76404175-76406934	6.0963	5.77024	6.0963	5.77024	1.05651	0.0793026	1	HSPA2
ENSMUSG00000003062_ENSMUSG00000003062_Stard3nl_chr13:19357676-19395752	ENSMUSG00000003062	ENSMUSG00000003062	Stard3nl	protein_coding	chr13:19357676-19395752	8.31747	7.86173	8.31747	7.86173	1.05797	0.0812979	1	STARD3NL
ENSMUSG00000007038_ENSMUSG00000007038_Neu1_chr17:34931252-34935953	ENSMUSG00000007038	ENSMUSG00000007038	Neu1	protein_coding	chr17:34931252-34935953	9.22009	8.65444	9.22009	8.65444	1.06536	0.0913404	1	NEU1
ENSMUSG00000040212_ENSMUSG00000040212_Emp3_chr7:45918022-45921426	ENSMUSG00000040212	ENSMUSG00000040212	Emp3	protein_coding	chr7:45918022-45921426	11.1132	10.4141	11.1132	10.4141	1.06713	0.0937361	1	EMP3
ENSMUSG00000027108_ENSMUSG00000027108_Ola1_chr2:73092800-73218924	ENSMUSG00000027108	ENSMUSG00000027108	Ola1	protein_coding	chr2:73092800-73218924	8.20575	7.67758	8.20575	7.67758	1.06879	0.0959836	1	OLA1
ENSMUSG00000048970_ENSMUSG00000048970_C1galt1c1_chrX:38630784-38635087	ENSMUSG00000048970	ENSMUSG00000048970	C1galt1c1	protein_coding	chrX:38630784-38635087	10.1629	9.49682	10.1629	9.49682	1.07014	0.0977957	1	C1GALT1C1
ENSMUSG00000034083_ENSMUSG00000034083_Ccdc174_chr6:91878052-91899843	ENSMUSG00000034083	ENSMUSG00000034083	Ccdc174	protein_coding	chr6:91878052-91899843	9.90619	9.24784	9.90619	9.24784	1.07119	0.0992139	1	CCDC174
ENSMUSG00000027712_ENSMUSG00000027712_Anxa5_chr3:36448924-36475843	ENSMUSG00000027712	ENSMUSG00000027712	Anxa5	protein_coding	chr3:36448924-36475843	34.7446	32.3354	34.7446	32.3354	1.07451	0.103674	1	ANXA5
ENSMUSG00000025630_ENSMUSG00000025630_Hprt_chrX:52988136-53021659	ENSMUSG00000025630	ENSMUSG00000025630	Hprt	protein_coding	chrX:52988136-53021659	26.5586	24.6193	26.5586	24.6193	1.07877	0.109389	1	HPRT
ENSMUSG00000042323_ENSMUSG00000042323_Pbrm1_chr14:31019137-31121592	ENSMUSG00000042323	ENSMUSG00000042323	Pbrm1	protein_coding	chr14:31019137-31121592	15.937	14.7463	15.937	14.7463	1.08075	0.112027	1	PBRM1
ENSMUSG00000025487_ENSMUSG00000025487_Psmd13_chr7:140881967-140898643	ENSMUSG00000025487	ENSMUSG00000025487	Psmd13	protein_coding	chr7:140881967-140898643	148.972	137.754	148.972	137.754	1.08144	0.112947	1	PSMD13
ENSMUSG00000020057_ENSMUSG00000020057_Dram1_chr10:88322803-88379080	ENSMUSG00000020057	ENSMUSG00000020057	Dram1	protein_coding	chr10:88322803-88379080	11.7798	10.8728	11.7798	10.8728	1.08342	0.115592	1	DRAM1
ENSMUSG00000027177_ENSMUSG00000027177_Hipk3_chr2:104426480-104494446	ENSMUSG00000027177	ENSMUSG00000027177	Hipk3	protein_coding	chr2:104426480-104494446	7.06108	6.51611	7.06108	6.51611	1.08363	0.115878	1	HIPK3
ENSMUSG00000022858_ENSMUSG00000022858_Tra2b_chr16:22244548-22266005	ENSMUSG00000022858	ENSMUSG00000022858	Tra2b	protein_coding	chr16:22244548-22266005	7.97452	7.33081	7.97452	7.33081	1.08781	0.121425	1	TRA2B
ENSMUSG00000025016_ENSMUSG00000025016_Tm9sf3_chr19:41210841-41264004	ENSMUSG00000025016	ENSMUSG00000025016	Tm9sf3	protein_coding	chr19:41210841-41264004	7.30618	6.70596	7.30618	6.70596	1.08951	0.123673	1	TM9SF3
ENSMUSG00000039680_ENSMUSG00000039680_Mrps6_chr16:92058269-92112227	ENSMUSG00000039680	ENSMUSG00000039680	Mrps6	protein_coding	chr16:92058269-92112227	31.4418	28.788	31.4418	28.788	1.09218	0.127216	1	MRPS6
ENSMUSG00000031387_ENSMUSG00000031387_Renbp_chrX:73922120-73930850	ENSMUSG00000031387	ENSMUSG00000031387	Renbp	protein_coding	chrX:73922120-73930850	21.4824	19.6473	21.4824	19.6473	1.0934	0.128824	1	RENBP
ENSMUSG00000038619_ENSMUSG00000038619_Ensa_chr3:95624979-95632102	ENSMUSG00000038619	ENSMUSG00000038619	Ensa	protein_coding	chr3:95624979-95632102	16.2528	14.8351	16.2528	14.8351	1.09556	0.131674	1	ENSA
ENSMUSG00000031422_ENSMUSG00000031422_Morf4l2_chrX:136732941-136743690	ENSMUSG00000031422	ENSMUSG00000031422	Morf4l2	protein_coding	chrX:136732941-136743690	23.0215	20.9125	23.0215	20.9125	1.10085	0.138616	1	MORF4L2
ENSMUSG00000015889_ENSMUSG00000015889_Lta4h_chr10:93453395-93484896	ENSMUSG00000015889	ENSMUSG00000015889	Lta4h	protein_coding	chr10:93453395-93484896	8.30798	7.51567	8.30798	7.51567	1.10542	0.144596	1	LTA4H
ENSMUSG00000038387_ENSMUSG00000038387_Rras_chr7:45017977-45021646	ENSMUSG00000038387	ENSMUSG00000038387	Rras	protein_coding	chr7:45017977-45021646	32.298	29.1729	32.298	29.1729	1.10712	0.146816	1	RRAS
ENSMUSG00000075043_ENSMUSG00000075043_Tmem223_chr19:8770995-8772475	ENSMUSG00000075043	ENSMUSG00000075043	Tmem223	protein_coding	chr19:8770995-8772475	14.8909	13.4221	14.8909	13.4221	1.10943	0.149821	1	TMEM223
ENSMUSG00000027573_ENSMUSG00000027573_Gid8_chr2:180710116-180718733	ENSMUSG00000027573	ENSMUSG00000027573	Gid8	protein_coding	chr2:180710116-180718733	12.4011	11.1777	12.4011	11.1777	1.10945	0.149845	1	GID8
ENSMUSG00000022234_ENSMUSG00000022234_Cct5_chr15:31590799-31601847	ENSMUSG00000022234	ENSMUSG00000022234	Cct5	protein_coding	chr15:31590799-31601847	21.9922	19.7409	21.9922	19.7409	1.11404	0.155804	1	CCT5
ENSMUSG00000025793_ENSMUSG00000025793_Hgs_chr11:120467634-120483984	ENSMUSG00000025793	ENSMUSG00000025793	Hgs	protein_coding	chr11:120467634-120483984	8.48312	7.58095	8.48312	7.58095	1.119	0.162216	1	HGS
ENSMUSG00000024120_ENSMUSG00000024120_Lrpprc_chr17:84705246-84790789	ENSMUSG00000024120	ENSMUSG00000024120	Lrpprc	protein_coding	chr17:84705246-84790789	7.64834	6.8194	7.64834	6.8194	1.12156	0.165502	1	LRPPRC
ENSMUSG00000028779_ENSMUSG00000028779_Pef1_chr4:130102557-130128135	ENSMUSG00000028779	ENSMUSG00000028779	Pef1	protein_coding	chr4:130102557-130128135	19.1091	17.0206	19.1091	17.0206	1.1227	0.166978	1	PEF1
ENSMUSG00000024955_ENSMUSG00000024955_Esrra_chr19:6910976-6921813	ENSMUSG00000024955	ENSMUSG00000024955	Esrra	protein_coding	chr19:6910976-6921813	5.57376	4.96197	5.57376	4.96197	1.1233	0.167738	1	ESRRA
ENSMUSG00000090553_ENSMUSG00000090553_Snrpe_chr1:133603870-133610291	ENSMUSG00000090553	ENSMUSG00000090553	Snrpe	protein_coding	chr1:133603870-133610291	246.707	219.332	246.707	219.332	1.12481	0.169682	1	SNRPE
ENSMUSG00000038722_ENSMUSG00000038722_Bud31_chr5:145140361-145148078	ENSMUSG00000038722	ENSMUSG00000038722	Bud31	protein_coding	chr5:145140361-145148078	5.22926	4.63709	5.22926	4.63709	1.1277	0.173387	1	BUD31
ENSMUSG00000007836_ENSMUSG00000007836_Hnrnpa0_chr13:58125878-58128556	ENSMUSG00000007836	ENSMUSG00000007836	Hnrnpa0	protein_coding	chr13:58125878-58128556	11.9828	10.6213	11.9828	10.6213	1.12819	0.174005	1	HNRNPA0
ENSMUSG00000033429_ENSMUSG00000033429_Mcee_chr7:64392644-64412121	ENSMUSG00000033429	ENSMUSG00000033429	Mcee	protein_coding	chr7:64392644-64412121	14.1146	12.5072	14.1146	12.5072	1.12852	0.174429	1	MCEE
ENSMUSG00000022354_ENSMUSG00000022354_Ndufb9_chr15:58933809-58939489	ENSMUSG00000022354	ENSMUSG00000022354	Ndufb9	protein_coding	chr15:58933809-58939489	93.1035	82.4407	93.1035	82.4407	1.12934	0.175479	1	NDUFB9
ENSMUSG00000018209_ENSMUSG00000018209_Stk4_chr2:164070321-164155524	ENSMUSG00000018209	ENSMUSG00000018209	Stk4	protein_coding	chr2:164070321-164155524	7.04541	6.21507	7.04541	6.21507	1.1336	0.180913	1	STK4
ENSMUSG00000028085_ENSMUSG00000028085_Pet112_chr3:85574118-85655622	ENSMUSG00000028085	ENSMUSG00000028085	Pet112	protein_coding	chr3:85574118-85655622	10.1732	8.96216	10.1732	8.96216	1.13513	0.182855	1	PET112
ENSMUSG00000022757_ENSMUSG00000022757_Tfg_chr16:56690331-56717450	ENSMUSG00000022757	ENSMUSG00000022757	Tfg	protein_coding	chr16:56690331-56717450	11.9295	10.423	11.9295	10.423	1.14454	0.194763	1	TFG
ENSMUSG00000024659_ENSMUSG00000024659_Anxa1_chr19:20373427-20390944	ENSMUSG00000024659	ENSMUSG00000024659	Anxa1	protein_coding	chr19:20373427-20390944	34.1469	29.829	34.1469	29.829	1.14476	0.195039	1	ANXA1
ENSMUSG00000051234_ENSMUSG00000051234_Rnf7_chr9:96470940-96478675	ENSMUSG00000051234	ENSMUSG00000051234	Rnf7	protein_coding	chr9:96470940-96478675	25.6575	22.3831	25.6575	22.3831	1.14629	0.196971	1	RNF7
ENSMUSG00000036181_ENSMUSG00000036181_Hist1h1c_chr13:23738806-23740366	ENSMUSG00000036181	ENSMUSG00000036181	Hist1h1c	protein_coding	chr13:23738806-23740366	29.1515	25.4281	29.1515	25.4281	1.14643	0.197146	1	HIST1H1C
ENSMUSG00000024962_ENSMUSG00000024962_Vegfb_chr19:6982472-6987651	ENSMUSG00000024962	ENSMUSG00000024962	Vegfb	protein_coding	chr19:6982472-6987651	31.0508	27.0429	31.0508	27.0429	1.14821	0.199381	1	VEGFB
ENSMUSG00000020585_ENSMUSG00000020585_Laptm4a_chr12:8921663-8938742	ENSMUSG00000020585	ENSMUSG00000020585	Laptm4a	protein_coding	chr12:8921663-8938742	49.9461	43.0945	49.9461	43.0945	1.15899	0.212868	1	LAPTM4A
ENSMUSG00000022035_ENSMUSG00000022035_Ccdc25_chr14:65837301-65866604	ENSMUSG00000022035	ENSMUSG00000022035	Ccdc25	protein_coding	chr14:65837301-65866604	13.5319	11.6555	13.5319	11.6555	1.16099	0.215354	1	CCDC25
ENSMUSG00000020964_ENSMUSG00000020964_Sel1l_chr12:91806042-91849157	ENSMUSG00000020964	ENSMUSG00000020964	Sel1l	protein_coding	chr12:91806042-91849157	32.6021	27.9314	32.6021	27.9314	1.16722	0.223077	1	SEL1L
ENSMUSG00000029672_ENSMUSG00000029672_Fam3c_chr6:22306519-22356243	ENSMUSG00000029672	ENSMUSG00000029672	Fam3c	protein_coding	chr6:22306519-22356243	7.79919	6.68138	7.79919	6.68138	1.1673	0.223178	1	FAM3C
ENSMUSG00000031167_ENSMUSG00000031167_Rbm3_chrX:8138974-8145880	ENSMUSG00000031167	ENSMUSG00000031167	Rbm3	protein_coding	chrX:8138974-8145880	33.9515	29.0059	33.9515	29.0059	1.1705	0.227129	1	RBM3
ENSMUSG00000091337_ENSMUSG00000091337_Eid1_chr2:125673099-125675638	ENSMUSG00000091337	ENSMUSG00000091337	Eid1	protein_coding	chr2:125673099-125675638	20.2484	17.2473	20.2484	17.2473	1.174	0.231437	1	EID1
ENSMUSG00000035242_ENSMUSG00000035242_Oaz1_chr10:80826655-80829290	ENSMUSG00000035242	ENSMUSG00000035242	Oaz1	protein_coding	chr10:80826655-80829290	459.569	390.619	459.569	390.619	1.17651	0.234519	1	OAZ1
ENSMUSG00000030697_ENSMUSG00000030697_Ppp4c_chr7:126785906-126792471	ENSMUSG00000030697	ENSMUSG00000030697	Ppp4c	protein_coding	chr7:126785906-126792471	19.0143	16.1593	19.0143	16.1593	1.17668	0.23472	1	PPP4C
ENSMUSG00000020528_ENSMUSG00000020528_Prpsap2_chr11:61729649-61762088	ENSMUSG00000020528	ENSMUSG00000020528	Prpsap2	protein_coding	chr11:61729649-61762088	6.3271	5.36899	6.3271	5.36899	1.17845	0.236894	1	PRPSAP2
ENSMUSG00000007777_ENSMUSG00000007777_0610009B22Rik_chr11:51685385-51688874	ENSMUSG00000007777	ENSMUSG00000007777	0610009B22Rik	protein_coding	chr11:51685385-51688874	7.36191	6.21825	7.36191	6.21825	1.18392	0.243571	1	0610009B22RIK
ENSMUSG00000021102_ENSMUSG00000021102_Glrx5_chr12:105032688-105040910	ENSMUSG00000021102	ENSMUSG00000021102	Glrx5	protein_coding	chr12:105032688-105040910	207.95	175.542	207.95	175.542	1.18462	0.24442	1	GLRX5
ENSMUSG00000038521_ENSMUSG00000038521_C1s_chr6:124530344-124542359	ENSMUSG00000038521	ENSMUSG00000038521	C1s	protein_coding	chr6:124530344-124542359	18.1617	15.3244	18.1617	15.3244	1.18515	0.245069	1	C1S
ENSMUSG00000002881_ENSMUSG00000002881_Nab1_chr1:52457293-52500679	ENSMUSG00000002881	ENSMUSG00000002881	Nab1	protein_coding	chr1:52457293-52500679	5.59934	4.72346	5.59934	4.72346	1.18543	0.245413	1	NAB1
ENSMUSG00000023048_ENSMUSG00000023048_Prr13_chr15:102459027-102462806	ENSMUSG00000023048	ENSMUSG00000023048	Prr13	protein_coding	chr15:102459027-102462806	28.48	23.9973	28.48	23.9973	1.1868	0.247077	1	PRR13
ENSMUSG00000032353_ENSMUSG00000032353_Tmed3_chr9:89699202-89705043	ENSMUSG00000032353	ENSMUSG00000032353	Tmed3	protein_coding	chr9:89699202-89705043	28.2397	23.7702	28.2397	23.7702	1.18803	0.248571	1	TMED3
ENSMUSG00000041801_ENSMUSG00000041801_Phlda3_chr1:135766118-135769136	ENSMUSG00000041801	ENSMUSG00000041801	Phlda3	protein_coding	chr1:135766118-135769136	16.7352	14.0645	16.7352	14.0645	1.18989	0.250828	1	PHLDA3
ENSMUSG00000028252_ENSMUSG00000028252_Ccnc_chr4:21727700-21759922	ENSMUSG00000028252	ENSMUSG00000028252	Ccnc	protein_coding	chr4:21727700-21759922	9.27918	7.7882	9.27918	7.7882	1.19144	0.252707	1	CCNC
ENSMUSG00000063065_ENSMUSG00000063065_Mapk3_chr7:126759600-126765819	ENSMUSG00000063065	ENSMUSG00000063065	Mapk3	protein_coding	chr7:126759600-126765819	20.9599	17.5528	20.9599	17.5528	1.19411	0.255931	1	MAPK3
ENSMUSG00000052139_ENSMUSG00000052139_Bre_chr5:31697683-32084962	ENSMUSG00000052139	ENSMUSG00000052139	Bre	protein_coding	chr5:31697683-32084962	12.9432	10.8128	12.9432	10.8128	1.19703	0.259454	1	BRE
ENSMUSG00000026888_ENSMUSG00000026888_Grb14_chr2:64912475-65024987	ENSMUSG00000026888	ENSMUSG00000026888	Grb14	protein_coding	chr2:64912475-65024987	17.3935	14.5204	17.3935	14.5204	1.19787	0.260467	1	GRB14
ENSMUSG00000079437_ENSMUSG00000079437_Tmem179b_chr19:8772521-8774467	ENSMUSG00000079437	ENSMUSG00000079437	Tmem179b	protein_coding	chr19:8772521-8774467	8.89195	7.4212	8.89195	7.4212	1.19818	0.260847	1	TMEM179B
ENSMUSG00000019158_ENSMUSG00000019158_Tmem160_chr7:16452778-16455489	ENSMUSG00000019158	ENSMUSG00000019158	Tmem160	protein_coding	chr7:16452778-16455489	61.8098	51.4385	61.8098	51.4385	1.20163	0.264987	1	TMEM160
ENSMUSG00000028207_ENSMUSG00000028207_Asph_chr4:9448068-9669344	ENSMUSG00000028207	ENSMUSG00000028207	Asph	protein_coding	chr4:9448068-9669344	11.8655	9.86247	11.8655	9.86247	1.2031	0.266752	1	ASPH
ENSMUSG00000032135_ENSMUSG00000032135_Mcam_chr9:44134468-44142727	ENSMUSG00000032135	ENSMUSG00000032135	Mcam	protein_coding	chr9:44134468-44142727	23.8144	19.7789	23.8144	19.7789	1.20403	0.267872	1	MCAM
ENSMUSG00000025939_ENSMUSG00000025939_Ube2w_chr1:16540789-16619489	ENSMUSG00000025939	ENSMUSG00000025939	Ube2w	protein_coding	chr1:16540789-16619489	14.0845	11.6751	14.0845	11.6751	1.20637	0.270673	1	UBE2W
ENSMUSG00000032525_ENSMUSG00000032525_Nktr_chr9:121719168-121756843	ENSMUSG00000032525	ENSMUSG00000032525	Nktr	protein_coding	chr9:121719168-121756843	20.0305	16.5669	20.0305	16.5669	1.20907	0.273895	1	NKTR
ENSMUSG00000022698_ENSMUSG00000022698_Naa50_chr16:44139829-44163366	ENSMUSG00000022698	ENSMUSG00000022698	Naa50	protein_coding	chr16:44139829-44163366	11.4833	9.48497	11.4833	9.48497	1.21068	0.275822	1	NAA50
ENSMUSG00000057244_ENSMUSG00000057244_Gm6139_chr5:129622989-129623655	ENSMUSG00000057244	ENSMUSG00000057244	Gm6139	protein_coding	chr5:129622989-129623655	7.9492	6.55771	7.9492	6.55771	1.21219	0.277618	1	GM6139
ENSMUSG00000027669_ENSMUSG00000027669_Gnb4_chr3:32580331-32616585	ENSMUSG00000027669	ENSMUSG00000027669	Gnb4	protein_coding	chr3:32580331-32616585	7.25448	5.98336	7.25448	5.98336	1.21244	0.277916	1	GNB4
ENSMUSG00000028843_ENSMUSG00000028843_Sh3bgrl3_chr4:134127405-134128789	ENSMUSG00000028843	ENSMUSG00000028843	Sh3bgrl3	protein_coding	chr4:134127405-134128789	33.9101	27.9226	33.9101	27.9226	1.21443	0.280282	1	SH3BGRL3
ENSMUSG00000028128_ENSMUSG00000028128_F3_chr3:121723536-121735052	ENSMUSG00000028128	ENSMUSG00000028128	F3	protein_coding	chr3:121723536-121735052	11.5804	9.50299	11.5804	9.50299	1.21861	0.285232	1	F3
ENSMUSG00000034845_ENSMUSG00000034845_Plvap_chr8:71497753-71511769	ENSMUSG00000034845	ENSMUSG00000034845	Plvap	protein_coding	chr8:71497753-71511769	7.04847	5.78292	7.04847	5.78292	1.21884	0.285512	1	PLVAP
ENSMUSG00000010376_ENSMUSG00000010376_Nedd8_chr14:55662264-55671906	ENSMUSG00000010376	ENSMUSG00000010376	Nedd8	protein_coding	chr14:55662264-55671906	58.026	47.5627	58.026	47.5627	1.21999	0.286869	1	NEDD8
ENSMUSG00000022747_ENSMUSG00000022747_St3gal6_chr16:58468124-58524243	ENSMUSG00000022747	ENSMUSG00000022747	St3gal6	protein_coding	chr16:58468124-58524243	6.19909	5.074	6.19909	5.074	1.22174	0.288933	1	ST3GAL6
ENSMUSG00000054717_ENSMUSG00000054717_Hmgb2_chr8:57511842-57515999	ENSMUSG00000054717	ENSMUSG00000054717	Hmgb2	protein_coding	chr8:57511842-57515999	5.95826	4.87611	5.95826	4.87611	1.22193	0.28916	1	HMGB2
ENSMUSG00000029185_ENSMUSG00000029185_Fam114a1_chr5:64970070-65041874	ENSMUSG00000029185	ENSMUSG00000029185	Fam114a1	protein_coding	chr5:64970070-65041874	7.07554	5.78533	7.07554	5.78533	1.22301	0.290441	1	FAM114A1
ENSMUSG00000038429_ENSMUSG00000038429_Usp5_chr6:124815018-124829484	ENSMUSG00000038429	ENSMUSG00000038429	Usp5	protein_coding	chr6:124815018-124829484	9.11595	7.38306	9.11595	7.38306	1.23471	0.304174	1	USP5
ENSMUSG00000058407_ENSMUSG00000058407_Txndc9_chr1:37983866-37997346	ENSMUSG00000058407	ENSMUSG00000058407	Txndc9	protein_coding	chr1:37983866-37997346	5.07025	4.09989	5.07025	4.09989	1.23668	0.306472	1	TXNDC9
ENSMUSG00000026617_ENSMUSG00000026617_Bpnt1_chr1:185332148-185357777	ENSMUSG00000026617	ENSMUSG00000026617	Bpnt1	protein_coding	chr1:185332148-185357777	66.777	53.8126	66.777	53.8126	1.24092	0.311407	1	BPNT1
ENSMUSG00000071072_ENSMUSG00000071072_Ptges3_chr10:128058953-128077272	ENSMUSG00000071072	ENSMUSG00000071072	Ptges3	protein_coding	chr10:128058953-128077272	136.735	110.013	136.735	110.013	1.2429	0.313709	1	PTGES3
ENSMUSG00000040659_ENSMUSG00000040659_Efhd2_chr4:141858141-141874920	ENSMUSG00000040659	ENSMUSG00000040659	Efhd2	protein_coding	chr4:141858141-141874920	7.57864	6.09699	7.57864	6.09699	1.24301	0.313842	1	EFHD2
ENSMUSG00000007987_ENSMUSG00000007987_Rabl5_chr5:136908149-136913244	ENSMUSG00000007987	ENSMUSG00000007987	Rabl5	protein_coding	chr5:136908149-136913244	8.40665	6.76103	8.40665	6.76103	1.2434	0.314288	1	RABL5
ENSMUSG00000024712_ENSMUSG00000024712_Rfk_chr19:17394042-17401349	ENSMUSG00000024712	ENSMUSG00000024712	Rfk	protein_coding	chr19:17394042-17401349	8.4263	6.73849	8.4263	6.73849	1.25047	0.322474	1	RFK
ENSMUSG00000015850_ENSMUSG00000015850_Adamtsl4_chr3:95676200-95687917	ENSMUSG00000015850	ENSMUSG00000015850	Adamtsl4	protein_coding	chr3:95676200-95687917	14.821	11.8404	14.821	11.8404	1.25173	0.323925	1	ADAMTSL4
ENSMUSG00000022544_ENSMUSG00000022544_Fam86_chr16:5244151-5255983	ENSMUSG00000022544	ENSMUSG00000022544	Fam86	protein_coding	chr16:5244151-5255983	7.80306	6.2311	7.80306	6.2311	1.25228	0.324553	1	FAM86
ENSMUSG00000030695_ENSMUSG00000030695_Aldoa_chr7:126795233-126800751	ENSMUSG00000030695	ENSMUSG00000030695	Aldoa	protein_coding	chr7:126795233-126800751	113.878	90.7837	113.878	90.7837	1.25439	0.326984	1	ALDOA
ENSMUSG00000033788_ENSMUSG00000033788_Dysf_chr6:84008589-84211060	ENSMUSG00000033788	ENSMUSG00000033788	Dysf	protein_coding	chr6:84008589-84211060	6.87477	5.46072	6.87477	5.46072	1.25895	0.33222	1	DYSF
ENSMUSG00000024360_ENSMUSG00000024360_Etf1_chr18:34902784-34932007	ENSMUSG00000024360	ENSMUSG00000024360	Etf1	protein_coding	chr18:34902784-34932007	9.67877	7.67849	9.67877	7.67849	1.2605	0.334001	1	ETF1
ENSMUSG00000036315_ENSMUSG00000036315_Znrd1_chr17:36954357-36958559	ENSMUSG00000036315	ENSMUSG00000036315	Znrd1	protein_coding	chr17:36954357-36958559	10.5643	8.37159	10.5643	8.37159	1.26192	0.335624	1	ZNRD1
ENSMUSG00000032349_ENSMUSG00000032349_Elovl5_chr9:77917363-77984519	ENSMUSG00000032349	ENSMUSG00000032349	Elovl5	protein_coding	chr9:77917363-77984519	10.4294	8.2315	10.4294	8.2315	1.26701	0.341429	1	ELOVL5
ENSMUSG00000026547_ENSMUSG00000026547_Tagln2_chr1:172500046-172507380	ENSMUSG00000026547	ENSMUSG00000026547	Tagln2	protein_coding	chr1:172500046-172507380	12.3316	9.69612	12.3316	9.69612	1.27181	0.346881	1	TAGLN2
ENSMUSG00000050148_ENSMUSG00000050148_Ubqln2_chrX:153498231-153501537	ENSMUSG00000050148	ENSMUSG00000050148	Ubqln2	protein_coding	chrX:153498231-153501537	9.1567	7.1909	9.1567	7.1909	1.27337	0.348655	1	UBQLN2
ENSMUSG00000029681_ENSMUSG00000029681_Bcl7b_chr5:135168282-135181855	ENSMUSG00000029681	ENSMUSG00000029681	Bcl7b	protein_coding	chr5:135168282-135181855	37.3972	29.3408	37.3972	29.3408	1.27458	0.350022	1	BCL7B
ENSMUSG00000034024_ENSMUSG00000034024_Cct2_chr10:117050997-117063814	ENSMUSG00000034024	ENSMUSG00000034024	Cct2	protein_coding	chr10:117050997-117063814	10.1528	7.95998	10.1528	7.95998	1.27548	0.351041	1	CCT2
ENSMUSG00000078671_ENSMUSG00000078671_Chd2_chr7:73426690-73541746	ENSMUSG00000078671	ENSMUSG00000078671	Chd2	protein_coding	chr7:73426690-73541746	11.2755	8.83208	11.2755	8.83208	1.27665	0.352366	1	CHD2
ENSMUSG00000031633_ENSMUSG00000031633_Slc25a4_chr8:46206796-46211284	ENSMUSG00000031633	ENSMUSG00000031633	Slc25a4	protein_coding	chr8:46206796-46211284	30.1701	23.5931	30.1701	23.5931	1.27877	0.354754	1	SLC25A4
ENSMUSG00000025607_ENSMUSG00000025607_Copg2_chr6:30747553-30896794	ENSMUSG00000025607	ENSMUSG00000025607	Copg2	protein_coding	chr6:30747553-30896794	7.9689	6.22282	7.9689	6.22282	1.28059	0.356812	1	COPG2
ENSMUSG00000018583_ENSMUSG00000018583_G3bp1_chr11:55469684-55504838	ENSMUSG00000018583	ENSMUSG00000018583	G3bp1	protein_coding	chr11:55469684-55504838	8.39209	6.5463	8.39209	6.5463	1.28196	0.35835	1	G3BP1
ENSMUSG00000032435_ENSMUSG00000032435_Dync1li1_chr9:114688789-114724302	ENSMUSG00000032435	ENSMUSG00000032435	Dync1li1	protein_coding	chr9:114688789-114724302	10.1492	7.90344	10.1492	7.90344	1.28415	0.360813	1	DYNC1LI1
ENSMUSG00000081535_ENSMUSG00000081535_Gm15453_chr1:150264924-150266056	ENSMUSG00000081535	ENSMUSG00000081535	Gm15453		chr1:150264924-150266056	33.0264	25.7164	33.0264	25.7164	1.28425	0.360931	1	GM15453
ENSMUSG00000032959_ENSMUSG00000032959_Pebp1_chr5:117282650-117287625	ENSMUSG00000032959	ENSMUSG00000032959	Pebp1	protein_coding	chr5:117282650-117287625	44.6955	34.784	44.6955	34.784	1.28494	0.361706	1	PEBP1
ENSMUSG00000048076_ENSMUSG00000048076_Arf1_chr11:59211411-59228270	ENSMUSG00000048076	ENSMUSG00000048076	Arf1	protein_coding	chr11:59211411-59228270	29.007	22.5688	29.007	22.5688	1.28527	0.362071	1	ARF1
ENSMUSG00000028673_ENSMUSG00000028673_Fuca1_chr4:135920734-135940311	ENSMUSG00000028673	ENSMUSG00000028673	Fuca1	protein_coding	chr4:135920734-135940311	42.4117	32.9766	42.4117	32.9766	1.28612	0.36302	1	FUCA1
ENSMUSG00000026309_ENSMUSG00000026309_Ilkap_chr1:91375830-91398783	ENSMUSG00000026309	ENSMUSG00000026309	Ilkap	protein_coding	chr1:91375830-91398783	6.78172	5.27234	6.78172	5.27234	1.28628	0.363208	1	ILKAP
ENSMUSG00000053768_ENSMUSG00000053768_Chchd3_chr6:32790975-33060260	ENSMUSG00000053768	ENSMUSG00000053768	Chchd3	protein_coding	chr6:32790975-33060260	21.0637	16.3649	21.0637	16.3649	1.28713	0.364154	1	CHCHD3
ENSMUSG00000055302_ENSMUSG00000055302_Mrfap1_chr5:36794866-36796772	ENSMUSG00000055302	ENSMUSG00000055302	Mrfap1	protein_coding	chr5:36794866-36796772	92.316	71.3893	92.316	71.3893	1.29313	0.370873	1	MRFAP1
ENSMUSG00000062078_ENSMUSG00000062078_Qk_chr17:10206470-10319361	ENSMUSG00000062078	ENSMUSG00000062078	Qk	protein_coding	chr17:10206470-10319361	18.4713	14.2778	18.4713	14.2778	1.29371	0.371512	1	QK
ENSMUSG00000009575_ENSMUSG00000009575_Cbx5_chr15:103191543-103239816	ENSMUSG00000009575	ENSMUSG00000009575	Cbx5	protein_coding	chr15:103191543-103239816	9.84208	7.60253	9.84208	7.60253	1.29458	0.372484	1	CBX5
ENSMUSG00000034484_ENSMUSG00000034484_Snx2_chr18:53176364-53220860	ENSMUSG00000034484	ENSMUSG00000034484	Snx2	protein_coding	chr18:53176364-53220860	17.4911	13.5001	17.4911	13.5001	1.29563	0.373651	1	SNX2
ENSMUSG00000036594_ENSMUSG00000036594_H2-Aa_chr17:34282743-34287827	ENSMUSG00000036594	ENSMUSG00000036594	H2-Aa	protein_coding	chr17:34282743-34287827	31.279	24.094	31.279	24.094	1.29821	0.37652	1	H2-AA
ENSMUSG00000035642_ENSMUSG00000035642_Aamdc_chr7:97550330-97579497	ENSMUSG00000035642	ENSMUSG00000035642	Aamdc	protein_coding	chr7:97550330-97579497	43.5079	33.5011	43.5079	33.5011	1.2987	0.377069	1	AAMDC
ENSMUSG00000027602_ENSMUSG00000027602_Map1lc3a_chr2:155276296-155278073	ENSMUSG00000027602	ENSMUSG00000027602	Map1lc3a	protein_coding	chr2:155276296-155278073	223.891	172.16	223.891	172.16	1.30048	0.379047	1	MAP1LC3A
ENSMUSG00000008301_ENSMUSG00000008301_Phax_chr18:56562442-56587712	ENSMUSG00000008301	ENSMUSG00000008301	Phax	protein_coding	chr18:56562442-56587712	5.75719	4.41535	5.75719	4.41535	1.3039	0.382837	1	PHAX
ENSMUSG00000027067_ENSMUSG00000027067_Ssrp1_chr2:85037233-85047109	ENSMUSG00000027067	ENSMUSG00000027067	Ssrp1	protein_coding	chr2:85037233-85047109	15.8645	12.1577	15.8645	12.1577	1.30489	0.383932	1	SSRP1
ENSMUSG00000036093_ENSMUSG00000036093_Arl5a_chr2:52397950-52424901	ENSMUSG00000036093	ENSMUSG00000036093	Arl5a	protein_coding	chr2:52397950-52424901	7.55513	5.7763	7.55513	5.7763	1.30795	0.387311	1	ARL5A
ENSMUSG00000074457_ENSMUSG00000074457_S100a16_chr3:90537253-90543151	ENSMUSG00000074457	ENSMUSG00000074457	S100a16	protein_coding	chr3:90537253-90543151	70.0514	53.5067	70.0514	53.5067	1.30921	0.388694	1	S100A16
ENSMUSG00000026878_ENSMUSG00000026878_Rab14_chr2:35180204-35201120	ENSMUSG00000026878	ENSMUSG00000026878	Rab14	protein_coding	chr2:35180204-35201120	32.145	24.5469	32.145	24.5469	1.30953	0.389054	1	RAB14
ENSMUSG00000022200_ENSMUSG00000022200_Golph3_chr15:12321495-12351265	ENSMUSG00000022200	ENSMUSG00000022200	Golph3	protein_coding	chr15:12321495-12351265	5.6304	4.28559	5.6304	4.28559	1.3138	0.393744	1	GOLPH3
ENSMUSG00000028249_ENSMUSG00000028249_Sdcbp_chr4:6365649-6408423	ENSMUSG00000028249	ENSMUSG00000028249	Sdcbp	protein_coding	chr4:6365649-6408423	20.313	15.4497	20.313	15.4497	1.31478	0.394825	1	SDCBP
ENSMUSG00000031584_ENSMUSG00000031584_Gsr_chr8:33652522-33698163	ENSMUSG00000031584	ENSMUSG00000031584	Gsr	protein_coding	chr8:33652522-33698163	20.3551	15.4339	20.3551	15.4339	1.31886	0.399288	1	GSR
ENSMUSG00000027404_ENSMUSG00000027404_Snrpb_chr2:130171413-130179403	ENSMUSG00000027404	ENSMUSG00000027404	Snrpb	protein_coding	chr2:130171413-130179403	69.2612	52.516	69.2612	52.516	1.31886	0.39929	1	SNRPB
ENSMUSG00000049517_ENSMUSG00000049517_Rps23_chr13:90923130-90924942	ENSMUSG00000049517	ENSMUSG00000049517	Rps23	protein_coding	chr13:90923130-90924942	126.8	96.0741	126.8	96.0741	1.31981	0.400335	1	RPS23
ENSMUSG00000028771_ENSMUSG00000028771_Ptpn12_chr5:20986644-21055911	ENSMUSG00000028771	ENSMUSG00000028771	Ptpn12	protein_coding	chr5:20986644-21055911	5.43873	4.11014	5.43873	4.11014	1.32325	0.404082	1	PTPN12
ENSMUSG00000024750_ENSMUSG00000024750_Zfand5_chr19:21272277-21282289	ENSMUSG00000024750	ENSMUSG00000024750	Zfand5	protein_coding	chr19:21272277-21282289	11.6838	8.8242	11.6838	8.8242	1.32406	0.404972	1	ZFAND5
ENSMUSG00000020962_ENSMUSG00000020962_Gtf2a1_chr12:91555915-91590487	ENSMUSG00000020962	ENSMUSG00000020962	Gtf2a1	protein_coding	chr12:91555915-91590487	93.473	70.5913	93.473	70.5913	1.32414	0.405059	1	GTF2A1
ENSMUSG00000030842_ENSMUSG00000030842_Lamtor1_chr7:101905836-101911901	ENSMUSG00000030842	ENSMUSG00000030842	Lamtor1	protein_coding	chr7:101905836-101911901	44.7905	33.6991	44.7905	33.6991	1.32913	0.410483	1	LAMTOR1
ENSMUSG00000028820_ENSMUSG00000028820_Sfpq_chr4:127021323-127037013	ENSMUSG00000028820	ENSMUSG00000028820	Sfpq	protein_coding	chr4:127021323-127037013	38.9943	29.3121	38.9943	29.3121	1.33031	0.411767	1	SFPQ
ENSMUSG00000015994_ENSMUSG00000015994_Fnta_chr8:25998728-26015601	ENSMUSG00000015994	ENSMUSG00000015994	Fnta	protein_coding	chr8:25998728-26015601	18.363	13.785	18.363	13.785	1.3321	0.413703	1	FNTA
ENSMUSG00000039031_ENSMUSG00000039031_Arhgap18_chr10:26753420-26918648	ENSMUSG00000039031	ENSMUSG00000039031	Arhgap18	protein_coding	chr10:26753420-26918648	7.64409	5.73784	7.64409	5.73784	1.33222	0.413837	1	ARHGAP18
ENSMUSG00000030189_ENSMUSG00000030189_Ybx3_chr6:131364857-131388450	ENSMUSG00000030189	ENSMUSG00000030189	Ybx3	protein_coding	chr6:131364857-131388450	38.5001	28.866	38.5001	28.866	1.33375	0.415491	1	YBX3
ENSMUSG00000027559_ENSMUSG00000027559_Car3_chr3:14863537-14872351	ENSMUSG00000027559	ENSMUSG00000027559	Car3	protein_coding	chr3:14863537-14872351	1132.07	848.707	1132.07	848.707	1.33388	0.415625	1	CAR3
ENSMUSG00000021716_ENSMUSG00000021716_Srek1ip1_chr13:104792483-104839274	ENSMUSG00000021716	ENSMUSG00000021716	Srek1ip1	protein_coding	chr13:104792483-104839274	11.2954	8.45496	11.2954	8.45496	1.33595	0.417866	1	SREK1IP1
ENSMUSG00000038880_ENSMUSG00000038880_Mrps34_chr17:24895115-24897502	ENSMUSG00000038880	ENSMUSG00000038880	Mrps34	protein_coding	chr17:24895115-24897502	8.60728	6.4405	8.60728	6.4405	1.33643	0.418385	1	MRPS34
ENSMUSG00000035325_ENSMUSG00000035325_Sec31a_chr5:100361648-100416234	ENSMUSG00000035325	ENSMUSG00000035325	Sec31a	protein_coding	chr5:100361648-100416234	27.7668	20.7601	27.7668	20.7601	1.33751	0.419548	1	SEC31A
ENSMUSG00000030421_ENSMUSG00000030421_Uri1_chr7:37960001-38019542	ENSMUSG00000030421	ENSMUSG00000030421	Uri1	protein_coding	chr7:37960001-38019542	5.21422	3.89001	5.21422	3.89001	1.34041	0.422678	1	URI1
ENSMUSG00000016559_ENSMUSG00000016559_H3f3b_chr11:116021911-116027962	ENSMUSG00000016559	ENSMUSG00000016559	H3f3b	protein_coding	chr11:116021911-116027962	40.3897	30.0774	40.3897	30.0774	1.34286	0.425308	1	H3F3B
ENSMUSG00000041571_ENSMUSG00000041571_Sepw1_chr7:15917207-15922402	ENSMUSG00000041571	ENSMUSG00000041571	Sepw1	protein_coding	chr7:15917207-15922402	102.928	76.5843	102.928	76.5843	1.34398	0.426515	1	SEPW1
ENSMUSG00000016921_ENSMUSG00000016921_Srsf6_chr2:162931527-162937121	ENSMUSG00000016921	ENSMUSG00000016921	Srsf6	protein_coding	chr2:162931527-162937121	5.34043	3.96791	5.34043	3.96791	1.34591	0.428577	1	SRSF6
ENSMUSG00000033475_ENSMUSG00000033475_Tomm6_chr17:47686645-47688386	ENSMUSG00000033475	ENSMUSG00000033475	Tomm6	protein_coding	chr17:47686645-47688386	68.6699	50.6129	68.6699	50.6129	1.35677	0.440173	1	TOMM6
ENSMUSG00000028879_ENSMUSG00000028879_Stx12_chr4:132853500-132884509	ENSMUSG00000028879	ENSMUSG00000028879	Stx12	protein_coding	chr4:132853500-132884509	6.9161	5.09405	6.9161	5.09405	1.35768	0.441146	1	STX12
ENSMUSG00000058569_ENSMUSG00000058569_Tmed9_chr13:55593134-55597663	ENSMUSG00000058569	ENSMUSG00000058569	Tmed9	protein_coding	chr13:55593134-55597663	26.7239	19.6688	26.7239	19.6688	1.35869	0.442222	1	TMED9
ENSMUSG00000035478_ENSMUSG00000035478_Mbd3_chr10:80392538-80399550	ENSMUSG00000035478	ENSMUSG00000035478	Mbd3	protein_coding	chr10:80392538-80399550	6.97835	5.11496	6.97835	5.11496	1.3643	0.448163	1	MBD3
ENSMUSG00000030341_ENSMUSG00000030341_Tnfrsf1a_chr6:125349361-125362484	ENSMUSG00000030341	ENSMUSG00000030341	Tnfrsf1a	protein_coding	chr6:125349361-125362484	7.95287	5.828	7.95287	5.828	1.3646	0.448475	1	TNFRSF1A
ENSMUSG00000019066_ENSMUSG00000019066_Rab3d_chr9:21907490-21918192	ENSMUSG00000019066	ENSMUSG00000019066	Rab3d	protein_coding	chr9:21907490-21918192	10.4018	7.61109	10.4018	7.61109	1.36666	0.450658	1	RAB3D
ENSMUSG00000052681_ENSMUSG00000052681_Rap1b_chr10:117814470-117845935	ENSMUSG00000052681	ENSMUSG00000052681	Rap1b	protein_coding	chr10:117814470-117845935	18.8714	13.7906	18.8714	13.7906	1.36842	0.452516	1	RAP1B
ENSMUSG00000020069_ENSMUSG00000020069_Hnrnph3_chr10:63014663-63024217	ENSMUSG00000020069	ENSMUSG00000020069	Hnrnph3	protein_coding	chr10:63014663-63024217	10.7873	7.86886	10.7873	7.86886	1.37088	0.455107	1	HNRNPH3
ENSMUSG00000029148_ENSMUSG00000029148_Nrbp1_chr5:31240863-31251566	ENSMUSG00000029148	ENSMUSG00000029148	Nrbp1	protein_coding	chr5:31240863-31251566	5.39796	3.92809	5.39796	3.92809	1.37419	0.458586	1	NRBP1
ENSMUSG00000032423_ENSMUSG00000032423_Syncrip_chr9:88449728-88482574	ENSMUSG00000032423	ENSMUSG00000032423	Syncrip	protein_coding	chr9:88449728-88482574	8.01645	5.83204	8.01645	5.83204	1.37455	0.458963	1	SYNCRIP
ENSMUSG00000007739_ENSMUSG00000007739_Cct4_chr11:22990518-23003780	ENSMUSG00000007739	ENSMUSG00000007739	Cct4	protein_coding	chr11:22990518-23003780	6.54839	4.75271	6.54839	4.75271	1.37782	0.46239	1	CCT4
ENSMUSG00000029311_ENSMUSG00000029311_Hsd17b11_chr5:103989761-104021919	ENSMUSG00000029311	ENSMUSG00000029311	Hsd17b11	protein_coding	chr5:103989761-104021919	17.116	12.4193	17.116	12.4193	1.37818	0.462762	1	HSD17B11
ENSMUSG00000066543_ENSMUSG00000066543_Gm10166_chr7:36118273-36118828	ENSMUSG00000066543	ENSMUSG00000066543	Gm10166		chr7:36118273-36118828	32.8843	23.7715	32.8843	23.7715	1.38335	0.468166	1	GM10166
ENSMUSG00000019362_ENSMUSG00000019362_D8Ertd738e_chr8:84246236-84249761	ENSMUSG00000019362	ENSMUSG00000019362	D8Ertd738e	protein_coding	chr8:84246236-84249761	85.4202	61.5879	85.4202	61.5879	1.38696	0.47193	1	D8ERTD738E
ENSMUSG00000039105_ENSMUSG00000039105_Atp6v1g1_chr4:63544771-63550750	ENSMUSG00000039105	ENSMUSG00000039105	Atp6v1g1	protein_coding	chr4:63544771-63550750	51.1606	36.8595	51.1606	36.8595	1.38799	0.472997	1	ATP6V1G1
ENSMUSG00000021039_ENSMUSG00000021039_Snw1_chr12:87449935-87472299	ENSMUSG00000021039	ENSMUSG00000021039	Snw1	protein_coding	chr12:87449935-87472299	6.91159	4.96661	6.91159	4.96661	1.39161	0.476756	1	SNW1
ENSMUSG00000029272_ENSMUSG00000029272_Sult1e1_chr5:87575967-87591611	ENSMUSG00000029272	ENSMUSG00000029272	Sult1e1	protein_coding	chr5:87575967-87591611	5.11953	3.67456	5.11953	3.67456	1.39324	0.47844	1	SULT1E1
ENSMUSG00000022205_ENSMUSG00000022205_Sub1_chr15:11981338-11996983	ENSMUSG00000022205	ENSMUSG00000022205	Sub1	protein_coding	chr15:11981338-11996983	25.6188	18.348	25.6188	18.348	1.39627	0.48158	1	SUB1
ENSMUSG00000020074_ENSMUSG00000020074_Ccar1_chr10:62743927-62792368	ENSMUSG00000020074	ENSMUSG00000020074	Ccar1	protein_coding	chr10:62743927-62792368	5.13995	3.67696	5.13995	3.67696	1.39788	0.483241	1	CCAR1
ENSMUSG00000003438_ENSMUSG00000003438_Timm50_chr7:28305515-28312072	ENSMUSG00000003438	ENSMUSG00000003438	Timm50	protein_coding	chr7:28305515-28312072	21.3245	15.2427	21.3245	15.2427	1.399	0.484393	1	TIMM50
ENSMUSG00000052428_ENSMUSG00000052428_Tmco1_chr1:167308669-167333978	ENSMUSG00000052428	ENSMUSG00000052428	Tmco1	protein_coding	chr1:167308669-167333978	11.0011	7.85191	11.0011	7.85191	1.40107	0.486532	1	TMCO1
ENSMUSG00000027184_ENSMUSG00000027184_Caprin1_chr2:103762940-103797649	ENSMUSG00000027184	ENSMUSG00000027184	Caprin1	protein_coding	chr2:103762940-103797649	10.5415	7.51425	10.5415	7.51425	1.40287	0.488379	1	CAPRIN1
ENSMUSG00000060477_ENSMUSG00000060477_Irak2_chr6:113638466-113695009	ENSMUSG00000060477	ENSMUSG00000060477	Irak2	protein_coding	chr6:113638466-113695009	8.06303	5.74711	8.06303	5.74711	1.40297	0.488485	1	IRAK2
ENSMUSG00000020368_ENSMUSG00000020368_Canx_chr11:50293960-50325673	ENSMUSG00000020368	ENSMUSG00000020368	Canx	protein_coding	chr11:50293960-50325673	105.531	75.0904	105.531	75.0904	1.40539	0.490966	1	CANX
ENSMUSG00000032434_ENSMUSG00000032434_Cmtm6_chr9:114731202-114749343	ENSMUSG00000032434	ENSMUSG00000032434	Cmtm6	protein_coding	chr9:114731202-114749343	7.59646	5.39329	7.59646	5.39329	1.4085	0.494162	1	CMTM6
ENSMUSG00000059201_ENSMUSG00000059201_Lep_chr6:29060219-29073877	ENSMUSG00000059201	ENSMUSG00000059201	Lep	protein_coding	chr6:29060219-29073877	39.8111	28.26	39.8111	28.26	1.40874	0.494409	1	LEP
ENSMUSG00000009905_ENSMUSG00000009905_Kdsr_chr1:106720409-106759742	ENSMUSG00000009905	ENSMUSG00000009905	Kdsr	protein_coding	chr1:106720409-106759742	7.17773	5.0816	7.17773	5.0816	1.41249	0.498245	1	KDSR
ENSMUSG00000067787_ENSMUSG00000067787_Blcap_chr2:157556361-157571274	ENSMUSG00000067787	ENSMUSG00000067787	Blcap	protein_coding	chr2:157556361-157571274	50.6425	35.7824	50.6425	35.7824	1.41529	0.501098	1	BLCAP
ENSMUSG00000031848_ENSMUSG00000031848_Lsm4_chr8:70673247-70678752	ENSMUSG00000031848	ENSMUSG00000031848	Lsm4	protein_coding	chr8:70673247-70678752	16.1127	11.3835	16.1127	11.3835	1.41544	0.501254	1	LSM4
ENSMUSG00000016541_ENSMUSG00000016541_Atxn10_chr15:85336380-85463836	ENSMUSG00000016541	ENSMUSG00000016541	Atxn10	protein_coding	chr15:85336380-85463836	18.6567	13.1722	18.6567	13.1722	1.41637	0.502198	1	ATXN10
ENSMUSG00000057572_ENSMUSG00000057572_Zbtb8os_chr4:129335694-129354547	ENSMUSG00000057572	ENSMUSG00000057572	Zbtb8os	protein_coding	chr4:129335694-129354547	23.7547	16.7464	23.7547	16.7464	1.4185	0.504362	1	ZBTB8OS
ENSMUSG00000074754_ENSMUSG00000074754_Gm561_chr2:144594053-144595366	ENSMUSG00000074754	ENSMUSG00000074754	Gm561	protein_coding	chr2:144594053-144595366	46.4139	32.6737	46.4139	32.6737	1.42053	0.506427	1	GM561
ENSMUSG00000027357_ENSMUSG00000027357_Crls1_chr2:132846665-132866785	ENSMUSG00000027357	ENSMUSG00000027357	Crls1	protein_coding	chr2:132846665-132866785	16.3834	11.5145	16.3834	11.5145	1.42285	0.508783	1	CRLS1
ENSMUSG00000017969_ENSMUSG00000017969_Ptgis_chr2:167191804-167240604	ENSMUSG00000017969	ENSMUSG00000017969	Ptgis	protein_coding	chr2:167191804-167240604	9.80608	6.87941	9.80608	6.87941	1.42542	0.511392	1	PTGIS
ENSMUSG00000042079_ENSMUSG00000042079_Hnrnpf_chr6:117900323-117925622	ENSMUSG00000042079	ENSMUSG00000042079	Hnrnpf	protein_coding	chr6:117900323-117925622	42.2488	29.6117	42.2488	29.6117	1.42676	0.512743	1	HNRNPF
ENSMUSG00000000805_ENSMUSG00000000805_Car4_chr11:84957785-84966044	ENSMUSG00000000805	ENSMUSG00000000805	Car4	protein_coding	chr11:84957785-84966044	12.682	8.87718	12.682	8.87718	1.42861	0.514609	1	CAR4
ENSMUSG00000040713_ENSMUSG00000040713_Creg1_chr1:165763745-165775308	ENSMUSG00000040713	ENSMUSG00000040713	Creg1	protein_coding	chr1:165763745-165775308	26.5622	18.5806	26.5622	18.5806	1.42957	0.515578	1	CREG1
ENSMUSG00000028577_ENSMUSG00000028577_Plaa_chr4:94567513-94603244	ENSMUSG00000028577	ENSMUSG00000028577	Plaa	protein_coding	chr4:94567513-94603244	11.5207	8.04112	11.5207	8.04112	1.43272	0.51876	1	PLAA
ENSMUSG00000040410_ENSMUSG00000040410_Fbxl4_chr4:22357542-22434091	ENSMUSG00000040410	ENSMUSG00000040410	Fbxl4	protein_coding	chr4:22357542-22434091	9.72438	6.78577	9.72438	6.78577	1.43305	0.519094	1	FBXL4
ENSMUSG00000035493_ENSMUSG00000035493_Tgfbi_chr13:56609602-56639339	ENSMUSG00000035493	ENSMUSG00000035493	Tgfbi	protein_coding	chr13:56609602-56639339	5.55409	3.86894	5.55409	3.86894	1.43556	0.521612	1	TGFBI
ENSMUSG00000030805_ENSMUSG00000030805_Stx4a_chr7:127824293-127849019	ENSMUSG00000030805	ENSMUSG00000030805	Stx4a	protein_coding	chr7:127824293-127849019	64.093	44.54	64.093	44.54	1.439	0.525065	1	STX4A
ENSMUSG00000065954_ENSMUSG00000065954_Tacc1_chr8:25154551-25201449	ENSMUSG00000065954	ENSMUSG00000065954	Tacc1	protein_coding	chr8:25154551-25201449	14.6501	10.1756	14.6501	10.1756	1.43973	0.525797	1	TACC1
ENSMUSG00000028745_ENSMUSG00000028745_Capzb_chr4:139192898-139291818	ENSMUSG00000028745	ENSMUSG00000028745	Capzb	protein_coding	chr4:139192898-139291818	31.367	21.6415	31.367	21.6415	1.44939	0.535447	1	CAPZB
ENSMUSG00000016257_ENSMUSG00000016257_Slmo2_chr2:174465066-174473081	ENSMUSG00000016257	ENSMUSG00000016257	Slmo2	protein_coding	chr2:174465066-174473081	16.2347	11.1741	16.2347	11.1741	1.45289	0.538922	1	SLMO2
ENSMUSG00000024208_ENSMUSG00000024208_Mnf1_chr17:27122662-27133916	ENSMUSG00000024208	ENSMUSG00000024208	Mnf1	protein_coding	chr17:27122662-27133916	29.9252	20.5881	29.9252	20.5881	1.45352	0.53955	1	MNF1
ENSMUSG00000037710_ENSMUSG00000037710_Cisd1_chr10:71330479-71344954	ENSMUSG00000037710	ENSMUSG00000037710	Cisd1	protein_coding	chr10:71330479-71344954	99.2553	68.28	99.2553	68.28	1.45365	0.539681	1	CISD1
ENSMUSG00000021774_ENSMUSG00000021774_Ube2e1_chr14:18282721-18331859	ENSMUSG00000021774	ENSMUSG00000021774	Ube2e1	protein_coding	chr14:18282721-18331859	13.5564	9.3224	13.5564	9.3224	1.45417	0.540201	1	UBE2E1
ENSMUSG00000041769_ENSMUSG00000041769_Ppp2r2d_chr7:138846078-138883057	ENSMUSG00000041769	ENSMUSG00000041769	Ppp2r2d	protein_coding	chr7:138846078-138883057	6.45583	4.43537	6.45583	4.43537	1.45553	0.541548	1	PPP2R2D
ENSMUSG00000071172_ENSMUSG00000071172_Srsf3_chr17:29032672-29043366	ENSMUSG00000071172	ENSMUSG00000071172	Srsf3	protein_coding	chr17:29032672-29043366	16.489	11.3198	16.489	11.3198	1.45665	0.542655	1	SRSF3
ENSMUSG00000033088_ENSMUSG00000033088_Triobp_chr15:78947723-79005867	ENSMUSG00000033088	ENSMUSG00000033088	Triobp	protein_coding	chr15:78947723-79005867	10.36	7.10808	10.36	7.10808	1.4575	0.543492	1	TRIOBP
ENSMUSG00000058799_ENSMUSG00000058799_Nap1l1_chr10:111473191-111498142	ENSMUSG00000058799	ENSMUSG00000058799	Nap1l1	protein_coding	chr10:111473191-111498142	60.2723	41.1466	60.2723	41.1466	1.46482	0.550722	1	NAP1L1
ENSMUSG00000031311_ENSMUSG00000031311_Nono_chrX:101429317-101448591	ENSMUSG00000031311	ENSMUSG00000031311	Nono	protein_coding	chrX:101429317-101448591	12.9735	8.85442	12.9735	8.85442	1.4652	0.551098	1	NONO
ENSMUSG00000061759_ENSMUSG00000061759_1700052N19Rik_chr10:4432466-4455141	ENSMUSG00000061759	ENSMUSG00000061759	1700052N19Rik	protein_coding	chr10:4432466-4455141	9.62171	6.55649	9.62171	6.55649	1.46751	0.55337	1	1700052N19RIK
ENSMUSG00000006005_ENSMUSG00000006005_Tpr_chr1:150392837-150449935	ENSMUSG00000006005	ENSMUSG00000006005	Tpr	protein_coding	chr1:150392837-150449935	13.9501	9.48724	13.9501	9.48724	1.47041	0.556215	1	TPR
ENSMUSG00000021520_ENSMUSG00000021520_Uqcrb_chr13:66900616-66905378	ENSMUSG00000021520	ENSMUSG00000021520	Uqcrb	protein_coding	chr13:66900616-66905378	61.7748	41.9482	61.7748	41.9482	1.47264	0.55841	1	UQCRB
ENSMUSG00000042354_ENSMUSG00000042354_Gnl3_chr14:31012433-31019089	ENSMUSG00000042354	ENSMUSG00000042354	Gnl3	protein_coding	chr14:31012433-31019089	8.95514	6.07593	8.95514	6.07593	1.47387	0.559611	1	GNL3
ENSMUSG00000010755_ENSMUSG00000010755_Cars_chr7:143557229-143600090	ENSMUSG00000010755	ENSMUSG00000010755	Cars	protein_coding	chr7:143557229-143600090	5.23596	3.54658	5.23596	3.54658	1.47634	0.562026	1	CARS
ENSMUSG00000001946_ENSMUSG00000001946_Esam_chr9:37528077-37538319	ENSMUSG00000001946	ENSMUSG00000001946	Esam	protein_coding	chr9:37528077-37538319	10.9407	7.39181	10.9407	7.39181	1.48011	0.565705	1	ESAM
ENSMUSG00000039262_ENSMUSG00000039262_Prrc2b_chr2:32151081-32234537	ENSMUSG00000039262	ENSMUSG00000039262	Prrc2b	protein_coding	chr2:32151081-32234537	7.80052	5.26931	7.80052	5.26931	1.48037	0.565956	1	PRRC2B
ENSMUSG00000024608_ENSMUSG00000024608_Rps14_chr18:60774509-60778546	ENSMUSG00000024608	ENSMUSG00000024608	Rps14	protein_coding	chr18:60774509-60778546	851.052	573.237	851.052	573.237	1.48464	0.570116	1	RPS14
ENSMUSG00000029125_ENSMUSG00000029125_Stx18_chr5:38038741-38137765	ENSMUSG00000029125	ENSMUSG00000029125	Stx18	protein_coding	chr5:38038741-38137765	12.2016	8.20528	12.2016	8.20528	1.48704	0.572446	1	STX18
ENSMUSG00000019797_ENSMUSG00000019797_1700021F05Rik_chr10:43525120-43540994	ENSMUSG00000019797	ENSMUSG00000019797	1700021F05Rik	protein_coding	chr10:43525120-43540994	101.986	68.4743	101.986	68.4743	1.48941	0.574737	1	1700021F05RIK
ENSMUSG00000071180_ENSMUSG00000071180_Smim15_chr13:108046423-108049146	ENSMUSG00000071180	ENSMUSG00000071180	Smim15	protein_coding	chr13:108046423-108049146	6.85901	4.60152	6.85901	4.60152	1.4906	0.57589	1	SMIM15
ENSMUSG00000027829_ENSMUSG00000027829_Ccnl1_chr3:65946150-65958249	ENSMUSG00000027829	ENSMUSG00000027829	Ccnl1	protein_coding	chr3:65946150-65958249	7.40347	4.96174	7.40347	4.96174	1.49211	0.577355	1	CCNL1
ENSMUSG00000040771_ENSMUSG00000040771_Oard1_chr17:48410013-48417266	ENSMUSG00000040771	ENSMUSG00000040771	Oard1	protein_coding	chr17:48410013-48417266	14.6311	9.78827	14.6311	9.78827	1.49476	0.579912	1	OARD1
ENSMUSG00000023020_ENSMUSG00000023020_Cox14_chr15:99725617-99728136	ENSMUSG00000023020	ENSMUSG00000023020	Cox14	protein_coding	chr15:99725617-99728136	85.9398	57.3106	85.9398	57.3106	1.49954	0.584524	1	COX14
ENSMUSG00000060923_ENSMUSG00000060923_Acyp2_chr11:30505990-30649587	ENSMUSG00000060923	ENSMUSG00000060923	Acyp2	protein_coding	chr11:30505990-30649587	32.6282	21.7578	32.6282	21.7578	1.49961	0.584587	1	ACYP2
ENSMUSG00000056904_ENSMUSG00000056904_Gm5620_chr9:91097147-91098500	ENSMUSG00000056904	ENSMUSG00000056904	Gm5620		chr9:91097147-91098500	17.175	11.442	17.175	11.442	1.50105	0.585971	1	GM5620
ENSMUSG00000030495_ENSMUSG00000030495_Slc7a10_chr7:35186384-35204898	ENSMUSG00000030495	ENSMUSG00000030495	Slc7a10	protein_coding	chr7:35186384-35204898	24.311	16.1946	24.311	16.1946	1.50118	0.586096	1	SLC7A10
ENSMUSG00000049775_ENSMUSG00000049775_Tmsb4x_chrX:167207092-167209315	ENSMUSG00000049775	ENSMUSG00000049775	Tmsb4x	protein_coding	chrX:167207092-167209315	688.777	458.505	688.777	458.505	1.50222	0.5871	1	TMSB4X
ENSMUSG00000022148_ENSMUSG00000022148_Fyb_chr15:6579870-6663313	ENSMUSG00000022148	ENSMUSG00000022148	Fyb	protein_coding	chr15:6579870-6663313	28.5985	19.0309	28.5985	19.0309	1.50274	0.587596	1	FYB
ENSMUSG00000014959_ENSMUSG00000014959_Gorasp2_chr2:70661575-70712636	ENSMUSG00000014959	ENSMUSG00000014959	Gorasp2	protein_coding	chr2:70661575-70712636	36.7434	24.4218	36.7434	24.4218	1.50453	0.589316	1	GORASP2
ENSMUSG00000028563_ENSMUSG00000028563_Tm2d1_chr4:98355369-98383306	ENSMUSG00000028563	ENSMUSG00000028563	Tm2d1	protein_coding	chr4:98355369-98383306	13.8777	9.22295	13.8777	9.22295	1.50469	0.589468	1	TM2D1
ENSMUSG00000042712_ENSMUSG00000042712_Wbp5_chrX:136245078-136247139	ENSMUSG00000042712	ENSMUSG00000042712	Wbp5	protein_coding	chrX:136245078-136247139	31.5784	20.8321	31.5784	20.8321	1.51585	0.60013	1	WBP5
ENSMUSG00000069833_ENSMUSG00000069833_Ahnak_chr19:8989283-9076919	ENSMUSG00000069833	ENSMUSG00000069833	Ahnak	protein_coding	chr19:8989283-9076919	47.5947	31.3951	47.5947	31.3951	1.51599	0.600262	1	AHNAK
ENSMUSG00000050549_ENSMUSG00000050549_5730508B09Rik_chr3:127869687-127896323	ENSMUSG00000050549	ENSMUSG00000050549	5730508B09Rik	protein_coding	chr3:127869687-127896323	12.7173	8.38781	12.7173	8.38781	1.51616	0.600426	1	5730508B09RIK
ENSMUSG00000028300_ENSMUSG00000028300_3110043O21Rik_chr4:35191284-35226175	ENSMUSG00000028300	ENSMUSG00000028300	3110043O21Rik	protein_coding	chr4:35191284-35226175	19.1727	12.6037	19.1727	12.6037	1.5212	0.605206	1	3110043O21RIK
ENSMUSG00000035171_ENSMUSG00000035171_1110059E24Rik_chr19:21581201-21652976	ENSMUSG00000035171	ENSMUSG00000035171	1110059E24Rik	protein_coding	chr19:21581201-21652976	8.09262	5.31355	8.09262	5.31355	1.52302	0.606931	1	1110059E24RIK
ENSMUSG00000020956_ENSMUSG00000020956_Dtd2_chr12:51988311-52006501	ENSMUSG00000020956	ENSMUSG00000020956	Dtd2	protein_coding	chr12:51988311-52006501	13.2373	8.6777	13.2373	8.6777	1.52544	0.609224	1	DTD2
ENSMUSG00000026229_ENSMUSG00000026229_Psmd1_chr1:86064386-86139151	ENSMUSG00000026229	ENSMUSG00000026229	Psmd1	protein_coding	chr1:86064386-86139151	25.6939	16.8375	25.6939	16.8375	1.52599	0.609748	1	PSMD1
ENSMUSG00000022040_ENSMUSG00000022040_Ephx2_chr14:66084376-66124500	ENSMUSG00000022040	ENSMUSG00000022040	Ephx2	protein_coding	chr14:66084376-66124500	23.3369	15.2857	23.3369	15.2857	1.52671	0.61043	1	EPHX2
ENSMUSG00000021876_ENSMUSG00000021876_Rnase4_chr14:51091076-51106151	ENSMUSG00000021876	ENSMUSG00000021876	Rnase4	protein_coding	chr14:51091076-51106151	43.0791	28.2151	43.0791	28.2151	1.52681	0.610521	1	RNASE4
ENSMUSG00000014402_ENSMUSG00000014402_Tsg101_chr7:46888948-46919969	ENSMUSG00000014402	ENSMUSG00000014402	Tsg101	protein_coding	chr7:46888948-46919969	17.721	11.6009	17.721	11.6009	1.52755	0.611223	1	TSG101
ENSMUSG00000014846_ENSMUSG00000014846_Tppp3_chr8:105467492-105471526	ENSMUSG00000014846	ENSMUSG00000014846	Tppp3	protein_coding	chr8:105467492-105471526	15.862	10.3639	15.862	10.3639	1.5305	0.614008	1	TPPP3
ENSMUSG00000000628_ENSMUSG00000000628_Hk2_chr6:82725024-82774454	ENSMUSG00000000628	ENSMUSG00000000628	Hk2	protein_coding	chr6:82725024-82774454	29.5187	19.2552	29.5187	19.2552	1.53302	0.616381	1	HK2
ENSMUSG00000020898_ENSMUSG00000020898_Ctc1_chr11:69015910-69036473	ENSMUSG00000020898	ENSMUSG00000020898	Ctc1	protein_coding	chr11:69015910-69036473	8.00246	5.2179	8.00246	5.2179	1.53366	0.616974	1	CTC1
ENSMUSG00000002580_ENSMUSG00000002580_Mien1_chr11:98437707-98438991	ENSMUSG00000002580	ENSMUSG00000002580	Mien1	protein_coding	chr11:98437707-98438991	18.5981	12.1187	18.5981	12.1187	1.53466	0.61792	1	MIEN1
ENSMUSG00000072704_ENSMUSG00000072704_2700089E24Rik_chr6:133105238-133107747	ENSMUSG00000072704	ENSMUSG00000072704	2700089E24Rik	protein_coding	chr6:133105238-133107747	42.7603	27.8528	42.7603	27.8528	1.53522	0.61845	1	2700089E24RIK
ENSMUSG00000019122_ENSMUSG00000019122_Ccl9_chr11:83572918-83578636	ENSMUSG00000019122	ENSMUSG00000019122	Ccl9	protein_coding	chr11:83572918-83578636	7.20071	4.68906	7.20071	4.68906	1.53564	0.61884	1	CCL9
ENSMUSG00000009549_ENSMUSG00000009549_Srp14_chr2:118475849-118479711	ENSMUSG00000009549	ENSMUSG00000009549	Srp14	protein_coding	chr2:118475849-118479711	105.501	68.6324	105.501	68.6324	1.53719	0.620295	1	SRP14
ENSMUSG00000032060_ENSMUSG00000032060_Cryab_chr9:50752757-50756633	ENSMUSG00000032060	ENSMUSG00000032060	Cryab	protein_coding	chr9:50752757-50756633	26.1195	16.9244	26.1195	16.9244	1.5433	0.626023	1	CRYAB
ENSMUSG00000073468_ENSMUSG00000073468_Sft2d1_chr17:8311101-8396852	ENSMUSG00000073468	ENSMUSG00000073468	Sft2d1	protein_coding	chr17:8311101-8396852	41.5333	26.8844	41.5333	26.8844	1.54488	0.627499	1	SFT2D1
ENSMUSG00000054091_ENSMUSG00000054091_1810037I17Rik_chr3:122924361-122926193	ENSMUSG00000054091	ENSMUSG00000054091	1810037I17Rik	protein_coding	chr3:122924361-122926193	84.6184	54.7295	84.6184	54.7295	1.54612	0.628653	1	1810037I17RIK
ENSMUSG00000006941_ENSMUSG00000006941_Eif1b_chr9:120492605-120495327	ENSMUSG00000006941	ENSMUSG00000006941	Eif1b	protein_coding	chr9:120492605-120495327	22.5073	14.5469	22.5073	14.5469	1.54722	0.629681	1	EIF1B
ENSMUSG00000060981_ENSMUSG00000060981_Hist1h4h_chr13:23531043-23531519	ENSMUSG00000060981	ENSMUSG00000060981	Hist1h4h	protein_coding	chr13:23531043-23531519	15.6504	10.11	15.6504	10.11	1.54801	0.630417	1	HIST1H4H
ENSMUSG00000030037_ENSMUSG00000030037_Mrpl53_chr6:83109094-83109939	ENSMUSG00000030037	ENSMUSG00000030037	Mrpl53	protein_coding	chr6:83109094-83109939	31.6915	20.4571	31.6915	20.4571	1.54917	0.631494	1	MRPL53
ENSMUSG00000007039_ENSMUSG00000007039_Ddah2_chr17:35059034-35062095	ENSMUSG00000007039	ENSMUSG00000007039	Ddah2	protein_coding	chr17:35059034-35062095	10.7075	6.9106	10.7075	6.9106	1.54943	0.631739	1	DDAH2
ENSMUSG00000036309_ENSMUSG00000036309_Skp1a_chr11:52231994-52246858	ENSMUSG00000036309	ENSMUSG00000036309	Skp1a	protein_coding	chr11:52231994-52246858	312.55	200.848	312.55	200.848	1.55615	0.637983	1	SKP1A
ENSMUSG00000076432_ENSMUSG00000076432_Ywhaq_chr12:21390070-21417637	ENSMUSG00000076432	ENSMUSG00000076432	Ywhaq	protein_coding	chr12:21390070-21417637	37.7092	24.2262	37.7092	24.2262	1.55655	0.638348	1	YWHAQ
ENSMUSG00000041697_ENSMUSG00000041697_Cox6a1_chr5:115345641-115348981	ENSMUSG00000041697	ENSMUSG00000041697	Cox6a1	protein_coding	chr5:115345641-115348981	1025.43	658.548	1025.43	658.548	1.55711	0.638869	1	COX6A1
ENSMUSG00000030629_ENSMUSG00000030629_Zfand6_chr7:84615053-84679361	ENSMUSG00000030629	ENSMUSG00000030629	Zfand6	protein_coding	chr7:84615053-84679361	76.6497	49.1823	76.6497	49.1823	1.55848	0.640141	1	ZFAND6
ENSMUSG00000037805_ENSMUSG00000037805_Rpl10a_chr17:28328470-28331032	ENSMUSG00000037805	ENSMUSG00000037805	Rpl10a	protein_coding	chr17:28328470-28331032	64.9379	41.6427	64.9379	41.6427	1.55941	0.640997	1	RPL10A
ENSMUSG00000035227_ENSMUSG00000035227_Spcs2_chr7:99837568-99858883	ENSMUSG00000035227	ENSMUSG00000035227	Spcs2	protein_coding	chr7:99837568-99858883	6.2159	3.97729	6.2159	3.97729	1.56285	0.644178	1	SPCS2
ENSMUSG00000085442_ENSMUSG00000085442_Gm3362_chr15:37943326-37943792	ENSMUSG00000085442	ENSMUSG00000085442	Gm3362		chr15:37943326-37943792	68.111	43.4724	68.111	43.4724	1.56676	0.647788	1	GM3362
ENSMUSG00000073435_ENSMUSG00000073435_Nme3_chr17:24896499-24897522	ENSMUSG00000073435	ENSMUSG00000073435	Nme3	protein_coding	chr17:24896499-24897522	28.281	18.0363	28.281	18.0363	1.568	0.64893	1	NME3
ENSMUSG00000026234_ENSMUSG00000026234_Ncl_chr1:86344718-86359455	ENSMUSG00000026234	ENSMUSG00000026234	Ncl	protein_coding	chr1:86344718-86359455	5.8377	3.72171	5.8377	3.72171	1.56855	0.649434	1	NCL
ENSMUSG00000021555_ENSMUSG00000021555_Naa35_chr13:59585258-59634798	ENSMUSG00000021555	ENSMUSG00000021555	Naa35	protein_coding	chr13:59585258-59634798	42.4857	27.0813	42.4857	27.0813	1.56882	0.64968	1	NAA35
ENSMUSG00000040028_ENSMUSG00000040028_Elavl1_chr8:4284781-4325100	ENSMUSG00000040028	ENSMUSG00000040028	Elavl1	protein_coding	chr8:4284781-4325100	26.109	16.62	26.109	16.62	1.57094	0.651627	1	ELAVL1
ENSMUSG00000078919_ENSMUSG00000078919_Dpm1_chr2:168209047-168230591	ENSMUSG00000078919	ENSMUSG00000078919	Dpm1	protein_coding	chr2:168209047-168230591	61.6471	39.1697	61.6471	39.1697	1.57385	0.654295	1	DPM1
ENSMUSG00000033585_ENSMUSG00000033585_Ndn_chr7:62348276-62349928	ENSMUSG00000033585	ENSMUSG00000033585	Ndn	protein_coding	chr7:62348276-62349928	5.00455	3.17934	5.00455	3.17934	1.57408	0.654513	1	NDN
ENSMUSG00000076437_ENSMUSG00000076437_2700094K13Rik_chr2:84669217-84670770	ENSMUSG00000076437	ENSMUSG00000076437	2700094K13Rik	protein_coding	chr2:84669217-84670770	20.615	13.0734	20.615	13.0734	1.57687	0.65706	1	2700094K13RIK
ENSMUSG00000029718_ENSMUSG00000029718_Pcolce_chr5:137605102-137613784	ENSMUSG00000029718	ENSMUSG00000029718	Pcolce	protein_coding	chr5:137605102-137613784	14.238	9.00461	14.238	9.00461	1.58119	0.661011	1	PCOLCE
ENSMUSG00000035637_ENSMUSG00000035637_Grhpr_chr4:44981394-44990734	ENSMUSG00000035637	ENSMUSG00000035637	Grhpr	protein_coding	chr4:44981394-44990734	15.2744	9.64486	15.2744	9.64486	1.58368	0.663284	1	GRHPR
ENSMUSG00000026078_ENSMUSG00000026078_Pdcl3_chr1:38987813-38997236	ENSMUSG00000026078	ENSMUSG00000026078	Pdcl3	protein_coding	chr1:38987813-38997236	13.5382	8.53428	13.5382	8.53428	1.58633	0.665695	1	PDCL3
ENSMUSG00000029328_ENSMUSG00000029328_Hnrpdl_chr5:100033576-100039664	ENSMUSG00000029328	ENSMUSG00000029328	Hnrpdl	protein_coding	chr5:100033576-100039664	8.45186	5.32039	8.45186	5.32039	1.58858	0.667737	1	HNRPDL
ENSMUSG00000041459_ENSMUSG00000041459_Tardbp_chr4:148612381-148627019	ENSMUSG00000041459	ENSMUSG00000041459	Tardbp	protein_coding	chr4:148612381-148627019	44.6436	28.0928	44.6436	28.0928	1.58915	0.668253	1	TARDBP
ENSMUSG00000062908_ENSMUSG00000062908_Acadm_chr3:153922356-153944632	ENSMUSG00000062908	ENSMUSG00000062908	Acadm	protein_coding	chr3:153922356-153944632	70.5529	44.3829	70.5529	44.3829	1.58964	0.668701	1	ACADM
ENSMUSG00000000561_ENSMUSG00000000561_Wdr77_chr3:105959368-105984600	ENSMUSG00000000561	ENSMUSG00000000561	Wdr77	protein_coding	chr3:105959368-105984600	5.41284	3.40164	5.41284	3.40164	1.59124	0.670155	1	WDR77
ENSMUSG00000051950_ENSMUSG00000051950_B3galtl_chr5:149678229-149762599	ENSMUSG00000051950	ENSMUSG00000051950	B3galtl	protein_coding	chr5:149678229-149762599	5.51501	3.46422	5.51501	3.46422	1.59199	0.670833	1	B3GALTL
ENSMUSG00000061244_ENSMUSG00000061244_Exoc5_chr14:49012145-49066653	ENSMUSG00000061244	ENSMUSG00000061244	Exoc5	protein_coding	chr14:49012145-49066653	5.01698	3.14618	5.01698	3.14618	1.59463	0.673218	1	EXOC5
ENSMUSG00000022139_ENSMUSG00000022139_Mbnl2_chr14:120275668-120431697	ENSMUSG00000022139	ENSMUSG00000022139	Mbnl2	protein_coding	chr14:120275668-120431697	8.90892	5.57388	8.90892	5.57388	1.59833	0.676569	1	MBNL2
ENSMUSG00000014504_ENSMUSG00000014504_Srp19_chr18:34330846-34336599	ENSMUSG00000014504	ENSMUSG00000014504	Srp19	protein_coding	chr18:34330846-34336599	65.0495	40.6388	65.0495	40.6388	1.60067	0.67868	1	SRP19
ENSMUSG00000020176_ENSMUSG00000020176_Grb10_chr11:11930507-12038683	ENSMUSG00000020176	ENSMUSG00000020176	Grb10	protein_coding	chr11:11930507-12038683	8.33093	5.19968	8.33093	5.19968	1.6022	0.680055	1	GRB10
ENSMUSG00000028413_ENSMUSG00000028413_B4galt1_chr4:40804601-40854005	ENSMUSG00000028413	ENSMUSG00000028413	B4galt1	protein_coding	chr4:40804601-40854005	10.0367	6.26157	10.0367	6.26157	1.6029	0.680689	1	B4GALT1
ENSMUSG00000042682_ENSMUSG00000042682_Selk_chr14:29968307-29975074	ENSMUSG00000042682	ENSMUSG00000042682	Selk	protein_coding	chr14:29968307-29975074	19.5216	12.1686	19.5216	12.1686	1.60426	0.681908	1	SELK
ENSMUSG00000021877_ENSMUSG00000021877_Arf4_chr14:26638073-26665084	ENSMUSG00000021877	ENSMUSG00000021877	Arf4	protein_coding	chr14:26638073-26665084	23.7216	14.7834	23.7216	14.7834	1.60461	0.682223	1	ARF4
ENSMUSG00000031839_ENSMUSG00000031839_Hsbp1_chr8:119344537-119348927	ENSMUSG00000031839	ENSMUSG00000031839	Hsbp1	protein_coding	chr8:119344537-119348927	22.265	13.8309	22.265	13.8309	1.6098	0.686883	1	HSBP1
ENSMUSG00000071662_ENSMUSG00000071662_Polr2g_chr19:8793128-8798557	ENSMUSG00000071662	ENSMUSG00000071662	Polr2g	protein_coding	chr19:8793128-8798557	26.6875	16.5691	26.6875	16.5691	1.61068	0.687669	1	POLR2G
ENSMUSG00000030157_ENSMUSG00000030157_Clec2d_chr6:129180614-129186534	ENSMUSG00000030157	ENSMUSG00000030157	Clec2d	protein_coding	chr6:129180614-129186534	20.7103	12.8333	20.7103	12.8333	1.61379	0.690456	1	CLEC2D
ENSMUSG00000021242_ENSMUSG00000021242_Npc2_chr12:84754559-84773112	ENSMUSG00000021242	ENSMUSG00000021242	Npc2	protein_coding	chr12:84754559-84773112	128.877	79.673	128.877	79.673	1.61757	0.693832	1	NPC2
ENSMUSG00000021226_ENSMUSG00000021226_Acot2_chr12:83987860-83993873	ENSMUSG00000021226	ENSMUSG00000021226	Acot2	protein_coding	chr12:83987860-83993873	14.3892	8.88842	14.3892	8.88842	1.61887	0.694987	1	ACOT2
ENSMUSG00000021549_ENSMUSG00000021549_Rasa1_chr13:85214779-85289029	ENSMUSG00000021549	ENSMUSG00000021549	Rasa1	protein_coding	chr13:85214779-85289029	5.23663	3.23012	5.23663	3.23012	1.62119	0.697051	1	RASA1
ENSMUSG00000021417_ENSMUSG00000021417_Eci2_chr13:34977747-35027094	ENSMUSG00000021417	ENSMUSG00000021417	Eci2	protein_coding	chr13:34977747-35027094	23.9059	14.7341	23.9059	14.7341	1.62249	0.698208	1	ECI2
ENSMUSG00000001098_ENSMUSG00000001098_Kctd10_chr5:114363566-114380515	ENSMUSG00000001098	ENSMUSG00000001098	Kctd10	protein_coding	chr5:114363566-114380515	5.54793	3.41833	5.54793	3.41833	1.62299	0.698658	1	KCTD10
ENSMUSG00000019777_ENSMUSG00000019777_Hdac2_chr10:36974543-37001889	ENSMUSG00000019777	ENSMUSG00000019777	Hdac2	protein_coding	chr10:36974543-37001889	19.4728	11.982	19.4728	11.982	1.62517	0.700592	1	HDAC2
ENSMUSG00000072789_ENSMUSG00000072789_Gm10420_chr6:122696000-122696882	ENSMUSG00000072789	ENSMUSG00000072789	Gm10420		chr6:122696000-122696882	5.77444	3.5476	5.77444	3.5476	1.6277	0.702838	1	GM10420
ENSMUSG00000026743_ENSMUSG00000026743_Mllt10_chr2:18055236-18212388	ENSMUSG00000026743	ENSMUSG00000026743	Mllt10	protein_coding	chr2:18055236-18212388	9.93219	6.087	9.93219	6.087	1.63171	0.70638	1	MLLT10
ENSMUSG00000037712_ENSMUSG00000037712_Fermt2_chr14:45458791-45530118	ENSMUSG00000037712	ENSMUSG00000037712	Fermt2	protein_coding	chr14:45458791-45530118	17.3282	10.6056	17.3282	10.6056	1.63387	0.708296	1	FERMT2
ENSMUSG00000027999_ENSMUSG00000027999_Pla2g12a_chr3:129878621-129895821	ENSMUSG00000027999	ENSMUSG00000027999	Pla2g12a	protein_coding	chr3:129878621-129895821	57.8741	35.3523	57.8741	35.3523	1.63707	0.711114	1	PLA2G12A
ENSMUSG00000060992_ENSMUSG00000060992_Copz1_chr15:103272910-103299862	ENSMUSG00000060992	ENSMUSG00000060992	Copz1	protein_coding	chr15:103272910-103299862	55.8883	34.1359	55.8883	34.1359	1.63723	0.711257	1	COPZ1
ENSMUSG00000004814_ENSMUSG00000004814_Ccl24_chr5:135569936-135573043	ENSMUSG00000004814	ENSMUSG00000004814	Ccl24	protein_coding	chr5:135569936-135573043	12.2883	7.48561	12.2883	7.48561	1.64159	0.715094	1	CCL24
ENSMUSG00000029310_ENSMUSG00000029310_Nudt9_chr5:104046305-104065379	ENSMUSG00000029310	ENSMUSG00000029310	Nudt9	protein_coding	chr5:104046305-104065379	18.9509	11.5284	18.9509	11.5284	1.64384	0.717074	1	NUDT9
ENSMUSG00000016319_ENSMUSG00000016319_Slc25a5_chrX:36795650-36798807	ENSMUSG00000016319	ENSMUSG00000016319	Slc25a5	protein_coding	chrX:36795650-36798807	23.8474	14.5026	23.8474	14.5026	1.64435	0.71752	1	SLC25A5
ENSMUSG00000028333_ENSMUSG00000028333_Anp32b_chr4:46450901-46472657	ENSMUSG00000028333	ENSMUSG00000028333	Anp32b	protein_coding	chr4:46450901-46472657	48.8767	29.6626	48.8767	29.6626	1.64776	0.720502	1	ANP32B
ENSMUSG00000077450_ENSMUSG00000077450_Rab11b_chr17:33742483-33760530	ENSMUSG00000077450	ENSMUSG00000077450	Rab11b	protein_coding	chr17:33742483-33760530	32.9885	19.9782	32.9885	19.9782	1.65122	0.723537	1	RAB11B
ENSMUSG00000063253_ENSMUSG00000063253_Scoc_chr8:83434492-83458391	ENSMUSG00000063253	ENSMUSG00000063253	Scoc	protein_coding	chr8:83434492-83458391	16.9116	10.2398	16.9116	10.2398	1.65156	0.723826	1	SCOC
ENSMUSG00000029726_ENSMUSG00000029726_Mepce_chr5:137781905-137786715	ENSMUSG00000029726	ENSMUSG00000029726	Mepce	protein_coding	chr5:137781905-137786715	6.3279	3.82968	6.3279	3.82968	1.65233	0.724503	1	MEPCE
ENSMUSG00000022674_ENSMUSG00000022674_Ube2v2_chr16:15552676-15594524	ENSMUSG00000022674	ENSMUSG00000022674	Ube2v2	protein_coding	chr16:15552676-15594524	9.63756	5.8274	9.63756	5.8274	1.65384	0.725816	1	UBE2V2
ENSMUSG00000020634_ENSMUSG00000020634_Ubxn2a_chr12:4879031-4907705	ENSMUSG00000020634	ENSMUSG00000020634	Ubxn2a	protein_coding	chr12:4879031-4907705	5.30416	3.20558	5.30416	3.20558	1.65466	0.726539	1	UBXN2A
ENSMUSG00000003380_ENSMUSG00000003380_Rabac1_chr7:24969749-24972728	ENSMUSG00000003380	ENSMUSG00000003380	Rabac1	protein_coding	chr7:24969749-24972728	55.4762	33.4652	55.4762	33.4652	1.65773	0.729207	1	RABAC1
ENSMUSG00000022261_ENSMUSG00000022261_Sdc2_chr15:32920722-33034730	ENSMUSG00000022261	ENSMUSG00000022261	Sdc2	protein_coding	chr15:32920722-33034730	6.87134	4.1418	6.87134	4.1418	1.65902	0.730334	1	SDC2
ENSMUSG00000025139_ENSMUSG00000025139_Tollip_chr7:141874812-141918507	ENSMUSG00000025139	ENSMUSG00000025139	Tollip	protein_coding	chr7:141874812-141918507	10.4619	6.29975	10.4619	6.29975	1.66068	0.731778	1	TOLLIP
ENSMUSG00000024073_ENSMUSG00000024073_Birc6_chr17:74528294-74703773	ENSMUSG00000024073	ENSMUSG00000024073	Birc6	protein_coding	chr17:74528294-74703773	13.0934	7.88341	13.0934	7.88341	1.66088	0.731948	1	BIRC6
ENSMUSG00000059355_ENSMUSG00000059355_BC056474_chr8:85080739-85082339	ENSMUSG00000059355	ENSMUSG00000059355	BC056474	protein_coding	chr8:85080739-85082339	23.4948	14.1285	23.4948	14.1285	1.66294	0.733733	1	BC056474
ENSMUSG00000002342_ENSMUSG00000002342_Tmem161a_chr8:70172355-70183681	ENSMUSG00000002342	ENSMUSG00000002342	Tmem161a	protein_coding	chr8:70172355-70183681	7.16186	4.29613	7.16186	4.29613	1.66705	0.737297	1	TMEM161A
ENSMUSG00000015837_ENSMUSG00000015837_Sqstm1_chr11:50199365-50210827	ENSMUSG00000015837	ENSMUSG00000015837	Sqstm1	protein_coding	chr11:50199365-50210827	46.0777	27.6084	46.0777	27.6084	1.66897	0.738961	1	SQSTM1
ENSMUSG00000039361_ENSMUSG00000039361_Picalm_chr7:90130231-90209447	ENSMUSG00000039361	ENSMUSG00000039361	Picalm	protein_coding	chr7:90130231-90209447	16.6616	9.96435	16.6616	9.96435	1.67212	0.741679	1	PICALM
ENSMUSG00000021577_ENSMUSG00000021577_Sdha_chr13:74322253-74350280	ENSMUSG00000021577	ENSMUSG00000021577	Sdha	protein_coding	chr13:74322253-74350280	114.161	68.1841	114.161	68.1841	1.67431	0.743563	1	SDHA
ENSMUSG00000029776_ENSMUSG00000029776_Hibadh_chr6:52546227-52640389	ENSMUSG00000029776	ENSMUSG00000029776	Hibadh	protein_coding	chr6:52546227-52640389	25.4904	15.2039	25.4904	15.2039	1.67657	0.745513	1	HIBADH
ENSMUSG00000060147_ENSMUSG00000060147_Serpinb6a_chr13:33917917-34002794	ENSMUSG00000060147	ENSMUSG00000060147	Serpinb6a	protein_coding	chr13:33917917-34002794	16.709	9.93084	16.709	9.93084	1.68254	0.750638	1	SERPINB6A
ENSMUSG00000031431_ENSMUSG00000031431_Tsc22d3_chrX:140539527-140600659	ENSMUSG00000031431	ENSMUSG00000031431	Tsc22d3	protein_coding	chrX:140539527-140600659	308.379	182.368	308.379	182.368	1.69097	0.757852	1	TSC22D3
ENSMUSG00000082260_ENSMUSG00000082260_Gm7429_chrX:114980969-114981317	ENSMUSG00000082260	ENSMUSG00000082260	Gm7429		chrX:114980969-114981317	25.5156	15.0646	25.5156	15.0646	1.69375	0.760217	1	GM7429
ENSMUSG00000031403_ENSMUSG00000031403_Dkc1_chrX:75095853-75109777	ENSMUSG00000031403	ENSMUSG00000031403	Dkc1	protein_coding	chrX:75095853-75109777	19.7659	11.6638	19.7659	11.6638	1.69464	0.760976	1	DKC1
ENSMUSG00000028618_ENSMUSG00000028618_Tmem59_chr4:107178398-107200996	ENSMUSG00000028618	ENSMUSG00000028618	Tmem59	protein_coding	chr4:107178398-107200996	10.3052	6.08047	10.3052	6.08047	1.6948	0.761118	1	TMEM59
ENSMUSG00000022663_ENSMUSG00000022663_Atg3_chr16:45158784-45188538	ENSMUSG00000022663	ENSMUSG00000022663	Atg3	protein_coding	chr16:45158784-45188538	6.45096	3.79945	6.45096	3.79945	1.69787	0.763723	1	ATG3
ENSMUSG00000036390_ENSMUSG00000036390_Gadd45a_chr6:67035095-67037457	ENSMUSG00000036390	ENSMUSG00000036390	Gadd45a	protein_coding	chr6:67035095-67037457	36.712	21.6072	36.712	21.6072	1.69906	0.76474	1	GADD45A
ENSMUSG00000031808_ENSMUSG00000031808_Slc27a1_chr8:71568926-71586708	ENSMUSG00000031808	ENSMUSG00000031808	Slc27a1	protein_coding	chr8:71568926-71586708	35.9745	21.1256	35.9745	21.1256	1.70289	0.767982	1	SLC27A1
ENSMUSG00000083364_ENSMUSG00000083364_Gm14535_chrX:13217922-13218650	ENSMUSG00000083364	ENSMUSG00000083364	Gm14535		chrX:13217922-13218650	16.7255	9.81075	16.7255	9.81075	1.70481	0.769614	1	GM14535
ENSMUSG00000063015_ENSMUSG00000063015_Ccni_chr5:93181932-93206495	ENSMUSG00000063015	ENSMUSG00000063015	Ccni	protein_coding	chr5:93181932-93206495	41.5105	24.3467	41.5105	24.3467	1.70497	0.76975	1	CCNI
ENSMUSG00000052459_ENSMUSG00000052459_Atp6v1a_chr16:44085401-44139705	ENSMUSG00000052459	ENSMUSG00000052459	Atp6v1a	protein_coding	chr16:44085401-44139705	12.8314	7.52486	12.8314	7.52486	1.7052	0.769942	1	ATP6V1A
ENSMUSG00000003038_ENSMUSG00000003038_Hmgn2_chr4:133964737-133968650	ENSMUSG00000003038	ENSMUSG00000003038	Hmgn2	protein_coding	chr4:133964737-133968650	30.6575	17.9603	30.6575	17.9603	1.70696	0.771429	1	HMGN2
ENSMUSG00000057278_ENSMUSG00000057278_Snrpg_chr6:86371582-86378902	ENSMUSG00000057278	ENSMUSG00000057278	Snrpg	protein_coding	chr6:86371582-86378902	70.9512	41.512	70.9512	41.512	1.70917	0.773299	1	SNRPG
ENSMUSG00000054312_ENSMUSG00000054312_Mrps21_chr3:95862633-95871519	ENSMUSG00000054312	ENSMUSG00000054312	Mrps21	protein_coding	chr3:95862633-95871519	68.5047	40.0741	68.5047	40.0741	1.70945	0.773533	1	MRPS21
ENSMUSG00000029142_ENSMUSG00000029142_Mrpl33_chr5:31596934-31701972	ENSMUSG00000029142	ENSMUSG00000029142	Mrpl33	protein_coding	chr5:31596934-31701972	206.636	120.871	206.636	120.871	1.70956	0.773623	1	MRPL33
ENSMUSG00000021607_ENSMUSG00000021607_Mrpl36_chr13:73331008-73332175	ENSMUSG00000021607	ENSMUSG00000021607	Mrpl36	protein_coding	chr13:73331008-73332175	18.1915	10.6408	18.1915	10.6408	1.7096	0.773658	1	MRPL36
ENSMUSG00000028478_ENSMUSG00000028478_Clta_chr4:44004451-44032846	ENSMUSG00000028478	ENSMUSG00000028478	Clta	protein_coding	chr4:44004451-44032846	61.3707	35.8884	61.3707	35.8884	1.71004	0.774032	1	CLTA
ENSMUSG00000021660_ENSMUSG00000021660_Btf3_chr13:98309895-98317006	ENSMUSG00000021660	ENSMUSG00000021660	Btf3	protein_coding	chr13:98309895-98317006	171.651	100.036	171.651	100.036	1.71589	0.778959	1	BTF3
ENSMUSG00000001847_ENSMUSG00000001847_Rac1_chr5:143505477-143528036	ENSMUSG00000001847	ENSMUSG00000001847	Rac1	protein_coding	chr5:143505477-143528036	32.8121	19.1191	32.8121	19.1191	1.71619	0.779213	1	RAC1
ENSMUSG00000060036_ENSMUSG00000060036_Rpl3_chr15:80077780-80083406	ENSMUSG00000060036	ENSMUSG00000060036	Rpl3	protein_coding	chr15:80077780-80083406	59.6081	34.7257	59.6081	34.7257	1.71654	0.779505	1	RPL3
ENSMUSG00000038671_ENSMUSG00000038671_Arfrp1_chr2:181357689-181365404	ENSMUSG00000038671	ENSMUSG00000038671	Arfrp1	protein_coding	chr2:181357689-181365404	7.06602	4.1144	7.06602	4.1144	1.71739	0.780216	1	ARFRP1
ENSMUSG00000060708_ENSMUSG00000060708_Bloc1s4_chr5:36747373-36748679	ENSMUSG00000060708	ENSMUSG00000060708	Bloc1s4	protein_coding	chr5:36747373-36748679	12.6576	7.37026	12.6576	7.37026	1.71739	0.780216	1	BLOC1S4
ENSMUSG00000039831_ENSMUSG00000039831_Arhgap29_chr3:121953228-122016677	ENSMUSG00000039831	ENSMUSG00000039831	Arhgap29	protein_coding	chr3:121953228-122016677	11.2369	6.53886	11.2369	6.53886	1.71848	0.781133	1	ARHGAP29
ENSMUSG00000030795_ENSMUSG00000030795_Fus_chr7:127967456-127982368	ENSMUSG00000030795	ENSMUSG00000030795	Fus	protein_coding	chr7:127967456-127982368	20.8147	12.1114	20.8147	12.1114	1.7186	0.781237	1	FUS
ENSMUSG00000007815_ENSMUSG00000007815_Rhoa_chr9:108306204-108337939	ENSMUSG00000007815	ENSMUSG00000007815	Rhoa	protein_coding	chr9:108306204-108337939	131.605	76.57	131.605	76.57	1.71875	0.781363	1	RHOA
ENSMUSG00000029128_ENSMUSG00000029128_Rab28_chr5:41624975-41708155	ENSMUSG00000029128	ENSMUSG00000029128	Rab28	protein_coding	chr5:41624975-41708155	8.34591	4.85377	8.34591	4.85377	1.71947	0.781964	1	RAB28
ENSMUSG00000062006_ENSMUSG00000062006_Rpl34_chr3:130726830-130730398	ENSMUSG00000062006	ENSMUSG00000062006	Rpl34	protein_coding	chr3:130726830-130730398	254.511	148.005	254.511	148.005	1.71961	0.782082	1	RPL34
ENSMUSG00000028076_ENSMUSG00000028076_Cd1d1_chr3:86995833-86999441	ENSMUSG00000028076	ENSMUSG00000028076	Cd1d1	protein_coding	chr3:86995833-86999441	40.264	23.3978	40.264	23.3978	1.72085	0.783118	1	CD1D1
ENSMUSG00000093686_ENSMUSG00000093686_Gm4705_chr17:66413630-66413984	ENSMUSG00000093686	ENSMUSG00000093686	Gm4705		chr17:66413630-66413984	29.4632	17.1113	29.4632	17.1113	1.72186	0.783965	1	GM4705
ENSMUSG00000073616_ENSMUSG00000073616_Myeov2_chr1:92637144-92641985	ENSMUSG00000073616	ENSMUSG00000073616	Myeov2	protein_coding	chr1:92637144-92641985	739.351	428.274	739.351	428.274	1.72635	0.787725	1	MYEOV2
ENSMUSG00000058715_ENSMUSG00000058715_Fcer1g_chr1:171229571-171234365	ENSMUSG00000058715	ENSMUSG00000058715	Fcer1g	protein_coding	chr1:171229571-171234365	18.6077	10.7368	18.6077	10.7368	1.73308	0.793336	1	FCER1G
ENSMUSG00000058254_ENSMUSG00000058254_Tspan7_chrX:10485157-10596605	ENSMUSG00000058254	ENSMUSG00000058254	Tspan7	protein_coding	chrX:10485157-10596605	24.7681	14.2867	24.7681	14.2867	1.73365	0.79381	1	TSPAN7
ENSMUSG00000000838_ENSMUSG00000000838_Fmr1_chrX:68678540-68717963	ENSMUSG00000000838	ENSMUSG00000000838	Fmr1	protein_coding	chrX:68678540-68717963	13.8511	7.97725	13.8511	7.97725	1.73633	0.796037	1	FMR1
ENSMUSG00000086784_ENSMUSG00000086784_Isoc2a_chr7:4877052-4895717	ENSMUSG00000086784	ENSMUSG00000086784	Isoc2a	protein_coding	chr7:4877052-4895717	5.31943	3.06178	5.31943	3.06178	1.73737	0.796901	1	ISOC2A
ENSMUSG00000024480_ENSMUSG00000024480_Ap3s1_chr18:46741916-46790826	ENSMUSG00000024480	ENSMUSG00000024480	Ap3s1	protein_coding	chr18:46741916-46790826	12.9634	7.45662	12.9634	7.45662	1.73851	0.79785	1	AP3S1
ENSMUSG00000029649_ENSMUSG00000029649_Pomp_chr5:147860627-147875778	ENSMUSG00000029649	ENSMUSG00000029649	Pomp	protein_coding	chr5:147860627-147875778	213.966	122.962	213.966	122.962	1.7401	0.799169	1	POMP
ENSMUSG00000034120_ENSMUSG00000034120_Srsf2_chr11:116849900-116853094	ENSMUSG00000034120	ENSMUSG00000034120	Srsf2	protein_coding	chr11:116849900-116853094	97.26	55.8785	97.26	55.8785	1.74056	0.799553	1	SRSF2
ENSMUSG00000037720_ENSMUSG00000037720_Tmem33_chr5:67260564-67291461	ENSMUSG00000037720	ENSMUSG00000037720	Tmem33	protein_coding	chr5:67260564-67291461	6.01556	3.45502	6.01556	3.45502	1.74111	0.800005	1	TMEM33
ENSMUSG00000036199_ENSMUSG00000036199_Ndufa13_chr8:69894187-69902558	ENSMUSG00000036199	ENSMUSG00000036199	Ndufa13	protein_coding	chr8:69894187-69902558	51.1908	29.3992	51.1908	29.3992	1.74123	0.800108	1	NDUFA13
ENSMUSG00000022307_ENSMUSG00000022307_Oxr1_chr15:41447481-41861048	ENSMUSG00000022307	ENSMUSG00000022307	Oxr1	protein_coding	chr15:41447481-41861048	5.93752	3.40754	5.93752	3.40754	1.74247	0.80113	1	OXR1
ENSMUSG00000029614_ENSMUSG00000029614_Rpl6_chr5:121204480-121209241	ENSMUSG00000029614	ENSMUSG00000029614	Rpl6	protein_coding	chr5:121204480-121209241	92.6749	53.1763	92.6749	53.1763	1.74279	0.801395	1	RPL6
ENSMUSG00000015536_ENSMUSG00000015536_Mocs2_chr13:114818243-114829006	ENSMUSG00000015536	ENSMUSG00000015536	Mocs2	protein_coding	chr13:114818243-114829006	17.8477	10.2368	17.8477	10.2368	1.74348	0.801973	1	MOCS2
ENSMUSG00000031007_ENSMUSG00000031007_Atp6ap2_chrX:12587800-12617049	ENSMUSG00000031007	ENSMUSG00000031007	Atp6ap2	protein_coding	chrX:12587800-12617049	12.12	6.94227	12.12	6.94227	1.74583	0.80391	1	ATP6AP2
ENSMUSG00000018846_ENSMUSG00000018846_Pank3_chr11:35769483-35791285	ENSMUSG00000018846	ENSMUSG00000018846	Pank3	protein_coding	chr11:35769483-35791285	17.9056	10.2538	17.9056	10.2538	1.74624	0.804252	1	PANK3
ENSMUSG00000022884_ENSMUSG00000022884_Eif4a2_chr16:23107443-23114136	ENSMUSG00000022884	ENSMUSG00000022884	Eif4a2	protein_coding	chr16:23107443-23114136	32.1326	18.3949	32.1326	18.3949	1.74682	0.804732	1	EIF4A2
ENSMUSG00000023905_ENSMUSG00000023905_Tnfrsf12a_chr17:23675446-23677449	ENSMUSG00000023905	ENSMUSG00000023905	Tnfrsf12a	protein_coding	chr17:23675446-23677449	8.67363	4.96387	8.67363	4.96387	1.74735	0.805171	1	TNFRSF12A
ENSMUSG00000003948_ENSMUSG00000003948_Mmd_chr11:90187683-90278589	ENSMUSG00000003948	ENSMUSG00000003948	Mmd	protein_coding	chr11:90187683-90278589	256.317	146.474	256.317	146.474	1.74991	0.807285	1	MMD
ENSMUSG00000031835_ENSMUSG00000031835_Mbtps1_chr8:119508155-119558761	ENSMUSG00000031835	ENSMUSG00000031835	Mbtps1	protein_coding	chr8:119508155-119558761	9.13246	5.21618	9.13246	5.21618	1.75079	0.80801	1	MBTPS1
ENSMUSG00000022336_ENSMUSG00000022336_Eif3e_chr15:43250039-43282736	ENSMUSG00000022336	ENSMUSG00000022336	Eif3e	protein_coding	chr15:43250039-43282736	14.6007	8.3376	14.6007	8.3376	1.75119	0.808333	1	EIF3E
ENSMUSG00000062328_ENSMUSG00000062328_Rpl17_chr18:75000476-75003381	ENSMUSG00000062328	ENSMUSG00000062328	Rpl17	protein_coding	chr18:75000476-75003381	157.247	89.7894	157.247	89.7894	1.75129	0.808415	1	RPL17
ENSMUSG00000020744_ENSMUSG00000020744_Slc25a19_chr11:115614177-115628295	ENSMUSG00000020744	ENSMUSG00000020744	Slc25a19	protein_coding	chr11:115614177-115628295	13.6464	7.77119	13.6464	7.77119	1.75602	0.812313	1	SLC25A19
ENSMUSG00000021832_ENSMUSG00000021832_Psmc6_chr14:45329823-45349071	ENSMUSG00000021832	ENSMUSG00000021832	Psmc6	protein_coding	chr14:45329823-45349071	12.6045	7.16798	12.6045	7.16798	1.75845	0.8143	1	PSMC6
ENSMUSG00000020572_ENSMUSG00000020572_Nampt_chr12:32820334-32853369	ENSMUSG00000020572	ENSMUSG00000020572	Nampt	protein_coding	chr12:32820334-32853369	10.9015	6.19731	10.9015	6.19731	1.75907	0.814813	1	NAMPT
ENSMUSG00000025940_ENSMUSG00000025940_Tmem70_chr1:16665206-16678275	ENSMUSG00000025940	ENSMUSG00000025940	Tmem70	protein_coding	chr1:16665206-16678275	7.70191	4.3757	7.70191	4.3757	1.76015	0.815702	1	TMEM70
ENSMUSG00000035517_ENSMUSG00000035517_Tdrd7_chr4:45965333-46034761	ENSMUSG00000035517	ENSMUSG00000035517	Tdrd7	protein_coding	chr4:45965333-46034761	30.1647	17.0979	30.1647	17.0979	1.76423	0.819042	1	TDRD7
ENSMUSG00000029642_ENSMUSG00000029642_Polr1d_chr5:147077049-147111361	ENSMUSG00000029642	ENSMUSG00000029642	Polr1d	protein_coding	chr5:147077049-147111361	44.0838	24.9576	44.0838	24.9576	1.76635	0.820769	1	POLR1D
ENSMUSG00000039753_ENSMUSG00000039753_Fbxl5_chr5:43744615-43821639	ENSMUSG00000039753	ENSMUSG00000039753	Fbxl5	protein_coding	chr5:43744615-43821639	6.61068	3.73975	6.61068	3.73975	1.76768	0.821857	1	FBXL5
ENSMUSG00000027575_ENSMUSG00000027575_Arfgap1_chr2:180967224-180982526	ENSMUSG00000027575	ENSMUSG00000027575	Arfgap1	protein_coding	chr2:180967224-180982526	5.32115	3.00957	5.32115	3.00957	1.76808	0.822181	1	ARFGAP1
ENSMUSG00000031871_ENSMUSG00000031871_Cdh5_chr8:104101624-104144502	ENSMUSG00000031871	ENSMUSG00000031871	Cdh5	protein_coding	chr8:104101624-104144502	8.9558	5.06259	8.9558	5.06259	1.76902	0.822947	1	CDH5
ENSMUSG00000016194_ENSMUSG00000016194_Hsd11b1_chr1:193221629-193264054	ENSMUSG00000016194	ENSMUSG00000016194	Hsd11b1	protein_coding	chr1:193221629-193264054	14.5064	8.19782	14.5064	8.19782	1.76954	0.823377	1	HSD11B1
ENSMUSG00000047843_ENSMUSG00000047843_Bri3_chr5:144244436-144446757	ENSMUSG00000047843	ENSMUSG00000047843	Bri3	protein_coding	chr5:144244436-144446757	74.1181	41.8475	74.1181	41.8475	1.77115	0.824684	1	BRI3
ENSMUSG00000005034_ENSMUSG00000005034_Prkacb_chr3:146729578-146812960	ENSMUSG00000005034	ENSMUSG00000005034	Prkacb	protein_coding	chr3:146729578-146812960	5.45267	3.07751	5.45267	3.07751	1.77178	0.825199	1	PRKACB
ENSMUSG00000026773_ENSMUSG00000026773_Pfkfb3_chr2:11471429-11502101	ENSMUSG00000026773	ENSMUSG00000026773	Pfkfb3	protein_coding	chr2:11471429-11502101	18.3508	10.3525	18.3508	10.3525	1.7726	0.825864	1	PFKFB3
ENSMUSG00000043091_ENSMUSG00000043091_Tuba1c_chr15:99029890-99038105	ENSMUSG00000043091	ENSMUSG00000043091	Tuba1c	protein_coding	chr15:99029890-99038105	16.3909	9.24038	16.3909	9.24038	1.77383	0.826871	1	TUBA1C
ENSMUSG00000027809_ENSMUSG00000027809_Etfdh_chr3:79603787-79628863	ENSMUSG00000027809	ENSMUSG00000027809	Etfdh	protein_coding	chr3:79603787-79628863	7.18011	4.04576	7.18011	4.04576	1.77472	0.827595	1	ETFDH
ENSMUSG00000020922_ENSMUSG00000020922_Lsm12_chr11:102162496-102185296	ENSMUSG00000020922	ENSMUSG00000020922	Lsm12	protein_coding	chr11:102162496-102185296	101.565	57.2021	101.565	57.2021	1.77555	0.828263	1	LSM12
ENSMUSG00000000171_ENSMUSG00000000171_Sdhd_chr9:50596337-50603849	ENSMUSG00000000171	ENSMUSG00000000171	Sdhd	protein_coding	chr9:50596337-50603849	63.7983	35.9139	63.7983	35.9139	1.77642	0.828976	1	SDHD
ENSMUSG00000034254_ENSMUSG00000034254_Agpat1_chr17:34604261-34613449	ENSMUSG00000034254	ENSMUSG00000034254	Agpat1	protein_coding	chr17:34604261-34613449	17.5473	9.87355	17.5473	9.87355	1.7772	0.829608	1	AGPAT1
ENSMUSG00000067194_ENSMUSG00000067194_Eif1ax_chrX:159372177-159389928	ENSMUSG00000067194	ENSMUSG00000067194	Eif1ax	protein_coding	chrX:159372177-159389928	5.814	3.27048	5.814	3.27048	1.77772	0.830029	1	EIF1AX
ENSMUSG00000021218_ENSMUSG00000021218_Gdi2_chr13:3538074-3566261	ENSMUSG00000021218	ENSMUSG00000021218	Gdi2	protein_coding	chr13:3538074-3566261	34.3107	19.2848	34.3107	19.2848	1.77916	0.831194	1	GDI2
ENSMUSG00000030786_ENSMUSG00000030786_Itgam_chr7:128062639-128128160	ENSMUSG00000030786	ENSMUSG00000030786	Itgam	protein_coding	chr7:128062639-128128160	5.08947	2.85684	5.08947	2.85684	1.7815	0.833095	1	ITGAM
ENSMUSG00000073755_ENSMUSG00000073755_5730409E04Rik_chr4:126609817-126614371	ENSMUSG00000073755	ENSMUSG00000073755	5730409E04Rik	protein_coding	chr4:126609817-126614371	10.0493	5.63899	10.0493	5.63899	1.78211	0.833586	1	5730409E04RIK
ENSMUSG00000029390_ENSMUSG00000029390_Tmed2_chr5:124540694-124550506	ENSMUSG00000029390	ENSMUSG00000029390	Tmed2	protein_coding	chr5:124540694-124550506	64.3819	36.0887	64.3819	36.0887	1.78399	0.835108	1	TMED2
ENSMUSG00000020460_ENSMUSG00000020460_Rps27a_chr11:29545845-29548109	ENSMUSG00000020460	ENSMUSG00000020460	Rps27a	protein_coding	chr11:29545845-29548109	543.971	304.074	543.971	304.074	1.78894	0.839107	1	RPS27A
ENSMUSG00000026064_ENSMUSG00000026064_Ptp4a1_chr1:30940302-30949770	ENSMUSG00000026064	ENSMUSG00000026064	Ptp4a1	protein_coding	chr1:30940302-30949770	69.9861	39.0999	69.9861	39.0999	1.78993	0.839903	1	PTP4A1
ENSMUSG00000056770_ENSMUSG00000056770_Setd3_chr12:108106430-108179314	ENSMUSG00000056770	ENSMUSG00000056770	Setd3	protein_coding	chr12:108106430-108179314	12.8237	7.15044	12.8237	7.15044	1.79341	0.842709	1	SETD3
ENSMUSG00000030788_ENSMUSG00000030788_Rnf141_chr7:110800431-110844457	ENSMUSG00000030788	ENSMUSG00000030788	Rnf141	protein_coding	chr7:110800431-110844457	8.06733	4.49141	8.06733	4.49141	1.79617	0.844923	1	RNF141
ENSMUSG00000028857_ENSMUSG00000028857_Tmem222_chr4:133266044-133277792	ENSMUSG00000028857	ENSMUSG00000028857	Tmem222	protein_coding	chr4:133266044-133277792	11.913	6.62836	11.913	6.62836	1.79728	0.845813	1	TMEM222
ENSMUSG00000020538_ENSMUSG00000020538_Srebf1_chr11:60199088-60222581	ENSMUSG00000020538	ENSMUSG00000020538	Srebf1	protein_coding	chr11:60199088-60222581	14.694	8.16793	14.694	8.16793	1.79899	0.847185	1	SREBF1
ENSMUSG00000023828_ENSMUSG00000023828_Slc22a3_chr17:12419971-12507704	ENSMUSG00000023828	ENSMUSG00000023828	Slc22a3	protein_coding	chr17:12419971-12507704	9.51789	5.2866	9.51789	5.2866	1.80038	0.848302	1	SLC22A3
ENSMUSG00000039221_ENSMUSG00000039221_Rpl22l1_chr3:28805435-28807352	ENSMUSG00000039221	ENSMUSG00000039221	Rpl22l1	protein_coding	chr3:28805435-28807352	39.8387	22.0961	39.8387	22.0961	1.80297	0.850379	1	RPL22L1
ENSMUSG00000074207_ENSMUSG00000074207_Adh1_chr3:138260990-138290698	ENSMUSG00000074207	ENSMUSG00000074207	Adh1	protein_coding	chr3:138260990-138290698	16.7913	9.30961	16.7913	9.30961	1.80365	0.850921	1	ADH1
ENSMUSG00000026201_ENSMUSG00000026201_Stk16_chr1:75210837-75215606	ENSMUSG00000026201	ENSMUSG00000026201	Stk16	protein_coding	chr1:75210837-75215606	8.23065	4.56308	8.23065	4.56308	1.80375	0.850998	1	STK16
ENSMUSG00000044786_ENSMUSG00000044786_Zfp36_chr7:28376783-28379255	ENSMUSG00000044786	ENSMUSG00000044786	Zfp36	protein_coding	chr7:28376783-28379255	9.22952	5.11634	9.22952	5.11634	1.80393	0.851143	1	ZFP36
ENSMUSG00000018750_ENSMUSG00000018750_Zbtb4_chr11:69765911-69784023	ENSMUSG00000018750	ENSMUSG00000018750	Zbtb4	protein_coding	chr11:69765911-69784023	6.20333	3.42705	6.20333	3.42705	1.81011	0.856076	1	ZBTB4
ENSMUSG00000034810_ENSMUSG00000034810_Scn7a_chr2:66673424-66784914	ENSMUSG00000034810	ENSMUSG00000034810	Scn7a	protein_coding	chr2:66673424-66784914	7.03934	3.88713	7.03934	3.88713	1.81094	0.856735	1	SCN7A
ENSMUSG00000032667_ENSMUSG00000032667_Pon2_chr6:5264146-5298455	ENSMUSG00000032667	ENSMUSG00000032667	Pon2	protein_coding	chr6:5264146-5298455	13.0844	7.21936	13.0844	7.21936	1.8124	0.857905	1	PON2
ENSMUSG00000028161_ENSMUSG00000028161_Ppp3ca_chr3:136670123-136937727	ENSMUSG00000028161	ENSMUSG00000028161	Ppp3ca	protein_coding	chr3:136670123-136937727	7.39642	4.07376	7.39642	4.07376	1.81562	0.860466	1	PPP3CA
ENSMUSG00000062580_ENSMUSG00000062580_Timm17a_chr1:135301531-135313778	ENSMUSG00000062580	ENSMUSG00000062580	Timm17a	protein_coding	chr1:135301531-135313778	51.7179	28.4103	51.7179	28.4103	1.82039	0.86425	1	TIMM17A
ENSMUSG00000006699_ENSMUSG00000006699_Cdc42_chr4:137319695-137357720	ENSMUSG00000006699	ENSMUSG00000006699	Cdc42	protein_coding	chr4:137319695-137357720	91.0208	49.8297	91.0208	49.8297	1.82664	0.86919	1	CDC42
ENSMUSG00000031565_ENSMUSG00000031565_Fgfr1_chr8:25513653-25575714	ENSMUSG00000031565	ENSMUSG00000031565	Fgfr1	protein_coding	chr8:25513653-25575714	8.54288	4.67289	8.54288	4.67289	1.82818	0.870407	1	FGFR1
ENSMUSG00000001089_ENSMUSG00000001089_Luzp1_chr4:136469760-136554780	ENSMUSG00000001089	ENSMUSG00000001089	Luzp1	protein_coding	chr4:136469760-136554780	6.89344	3.76807	6.89344	3.76807	1.82944	0.871398	1	LUZP1
ENSMUSG00000025372_ENSMUSG00000025372_Baiap2_chr11:119942762-120006782	ENSMUSG00000025372	ENSMUSG00000025372	Baiap2	protein_coding	chr11:119942762-120006782	12.9921	7.09552	12.9921	7.09552	1.83103	0.872654	1	BAIAP2
ENSMUSG00000037519_ENSMUSG00000037519_Ppfia1_chr7:144476757-144553729	ENSMUSG00000037519	ENSMUSG00000037519	Ppfia1	protein_coding	chr7:144476757-144553729	6.10943	3.33113	6.10943	3.33113	1.83404	0.875026	1	PPFIA1
ENSMUSG00000029571_ENSMUSG00000029571_Tmem106b_chr6:13069758-13089269	ENSMUSG00000029571	ENSMUSG00000029571	Tmem106b	protein_coding	chr6:13069758-13089269	5.57181	3.03783	5.57181	3.03783	1.83414	0.875105	1	TMEM106B
ENSMUSG00000027828_ENSMUSG00000027828_Ssr3_chr3:65379654-65392623	ENSMUSG00000027828	ENSMUSG00000027828	Ssr3	protein_coding	chr3:65379654-65392623	56.0262	30.5387	56.0262	30.5387	1.8346	0.875463	1	SSR3
ENSMUSG00000043733_ENSMUSG00000043733_Ptpn11_chr5:121130532-121191397	ENSMUSG00000043733	ENSMUSG00000043733	Ptpn11	protein_coding	chr5:121130532-121191397	6.21949	3.38236	6.21949	3.38236	1.8388	0.878766	1	PTPN11
ENSMUSG00000020857_ENSMUSG00000020857_Nme2_chr11:93949813-93956259	ENSMUSG00000020857	ENSMUSG00000020857	Nme2	protein_coding	chr11:93949813-93956259	89.3055	48.5574	89.3055	48.5574	1.83917	0.879058	1	NME2
ENSMUSG00000028945_ENSMUSG00000028945_Rheb_chr5:24802822-24842624	ENSMUSG00000028945	ENSMUSG00000028945	Rheb	protein_coding	chr5:24802822-24842624	10.9776	5.96656	10.9776	5.96656	1.83985	0.879591	1	RHEB
ENSMUSG00000001248_ENSMUSG00000001248_Gramd1a_chr7:31130126-31151050	ENSMUSG00000001248	ENSMUSG00000001248	Gramd1a	protein_coding	chr7:31130126-31151050	8.60357	4.67119	8.60357	4.67119	1.84184	0.881145	1	GRAMD1A
ENSMUSG00000031221_ENSMUSG00000031221_Igbp1_chrX:100494290-100516125	ENSMUSG00000031221	ENSMUSG00000031221	Igbp1	protein_coding	chrX:100494290-100516125	14.9384	8.1056	14.9384	8.1056	1.84297	0.882035	1	IGBP1
ENSMUSG00000028140_ENSMUSG00000028140_Mrpl9_chr3:94443317-94451130	ENSMUSG00000028140	ENSMUSG00000028140	Mrpl9	protein_coding	chr3:94443317-94451130	10.167	5.51486	10.167	5.51486	1.84356	0.882498	1	MRPL9
ENSMUSG00000020224_ENSMUSG00000020224_Llph_chr10:120227069-120232071	ENSMUSG00000020224	ENSMUSG00000020224	Llph	protein_coding	chr10:120227069-120232071	19.4121	10.5093	19.4121	10.5093	1.84714	0.88529	1	LLPH
ENSMUSG00000024829_ENSMUSG00000024829_Mrpl21_chr19:3282900-3292837	ENSMUSG00000024829	ENSMUSG00000024829	Mrpl21	protein_coding	chr19:3282900-3292837	27.9249	15.087	27.9249	15.087	1.85092	0.888246	1	MRPL21
ENSMUSG00000030105_ENSMUSG00000030105_Arl8b_chr6:108783058-108823723	ENSMUSG00000030105	ENSMUSG00000030105	Arl8b	protein_coding	chr6:108783058-108823723	6.33551	3.41456	6.33551	3.41456	1.85544	0.891761	1	ARL8B
ENSMUSG00000024767_ENSMUSG00000024767_Otub1_chr19:7198201-7206316	ENSMUSG00000024767	ENSMUSG00000024767	Otub1	protein_coding	chr19:7198201-7206316	14.0112	7.53756	14.0112	7.53756	1.85885	0.894411	1	OTUB1
ENSMUSG00000029767_ENSMUSG00000029767_Calu_chr6:29348068-29377110	ENSMUSG00000029767	ENSMUSG00000029767	Calu	protein_coding	chr6:29348068-29377110	40.4529	21.7468	40.4529	21.7468	1.86018	0.89544	1	CALU
ENSMUSG00000020388_ENSMUSG00000020388_Pdlim4_chr11:54054927-54069014	ENSMUSG00000020388	ENSMUSG00000020388	Pdlim4	protein_coding	chr11:54054927-54069014	11.2459	6.04477	11.2459	6.04477	1.86043	0.89564	1	PDLIM4
ENSMUSG00000024213_ENSMUSG00000024213_Nudt3_chr17:27579381-27623465	ENSMUSG00000024213	ENSMUSG00000024213	Nudt3	protein_coding	chr17:27579381-27623465	20.6955	11.1215	20.6955	11.1215	1.86086	0.895966	1	NUDT3
ENSMUSG00000068264_ENSMUSG00000068264_Ap5s1_chr2:131207077-131213514	ENSMUSG00000068264	ENSMUSG00000068264	Ap5s1	protein_coding	chr2:131207077-131213514	5.20263	2.79152	5.20263	2.79152	1.86373	0.89819	1	AP5S1
ENSMUSG00000025134_ENSMUSG00000025134_Alyref_chr11:120592120-120598365	ENSMUSG00000025134	ENSMUSG00000025134	Alyref	protein_coding	chr11:120592120-120598365	1264.57	678.132	1264.57	678.132	1.86478	0.899009	1	ALYREF
ENSMUSG00000066979_ENSMUSG00000066979_Bub3_chr7:131560390-131571898	ENSMUSG00000066979	ENSMUSG00000066979	Bub3	protein_coding	chr7:131560390-131571898	18.2341	9.75523	18.2341	9.75523	1.86916	0.902391	1	BUB3
ENSMUSG00000024563_ENSMUSG00000024563_Smad2_chr18:76241579-76305731	ENSMUSG00000024563	ENSMUSG00000024563	Smad2	protein_coding	chr18:76241579-76305731	6.96555	3.72473	6.96555	3.72473	1.87008	0.903101	1	SMAD2
ENSMUSG00000032803_ENSMUSG00000032803_Cdv3_chr9:103353101-103365780	ENSMUSG00000032803	ENSMUSG00000032803	Cdv3	protein_coding	chr9:103353101-103365780	24.6767	13.1903	24.6767	13.1903	1.87082	0.903672	1	CDV3
ENSMUSG00000021423_ENSMUSG00000021423_Ly86_chr13:37345344-37419036	ENSMUSG00000021423	ENSMUSG00000021423	Ly86	protein_coding	chr13:37345344-37419036	6.91408	3.69418	6.91408	3.69418	1.87161	0.904283	1	LY86
ENSMUSG00000028669_ENSMUSG00000028669_Pithd1_chr4:135975459-135987264	ENSMUSG00000028669	ENSMUSG00000028669	Pithd1	protein_coding	chr4:135975459-135987264	10.6332	5.67209	10.6332	5.67209	1.87465	0.906624	1	PITHD1
ENSMUSG00000028759_ENSMUSG00000028759_Hp1bp3_chr4:138216295-138244683	ENSMUSG00000028759	ENSMUSG00000028759	Hp1bp3	protein_coding	chr4:138216295-138244683	20.3652	10.8591	20.3652	10.8591	1.8754	0.907201	1	HP1BP3
ENSMUSG00000013160_ENSMUSG00000013160_Atp6v0d1_chr8:105524464-105566047	ENSMUSG00000013160	ENSMUSG00000013160	Atp6v0d1	protein_coding	chr8:105524464-105566047	47.8925	25.5282	47.8925	25.5282	1.87606	0.907708	1	ATP6V0D1
ENSMUSG00000027133_ENSMUSG00000027133_Nop10_chr2:112261925-112263269	ENSMUSG00000027133	ENSMUSG00000027133	Nop10	protein_coding	chr2:112261925-112263269	42.4651	22.6306	42.4651	22.6306	1.87645	0.908003	1	NOP10
ENSMUSG00000050737_ENSMUSG00000050737_Ptges_chr2:30889470-30929863	ENSMUSG00000050737	ENSMUSG00000050737	Ptges	protein_coding	chr2:30889470-30929863	27.689	14.7416	27.689	14.7416	1.87829	0.90942	1	PTGES
ENSMUSG00000026750_ENSMUSG00000026750_Psmb7_chr2:38588035-38644087	ENSMUSG00000026750	ENSMUSG00000026750	Psmb7	protein_coding	chr2:38588035-38644087	9.047	4.81351	9.047	4.81351	1.8795	0.91035	1	PSMB7
ENSMUSG00000029020_ENSMUSG00000029020_Mfn2_chr4:147873598-147904704	ENSMUSG00000029020	ENSMUSG00000029020	Mfn2	protein_coding	chr4:147873598-147904704	10.8966	5.79439	10.8966	5.79439	1.88054	0.911149	1	MFN2
ENSMUSG00000004558_ENSMUSG00000004558_Ndrg2_chr14:51905270-51913488	ENSMUSG00000004558	ENSMUSG00000004558	Ndrg2	protein_coding	chr14:51905270-51913488	66.6571	35.387	66.6571	35.387	1.88366	0.913539	1	NDRG2
ENSMUSG00000022257_ENSMUSG00000022257_Laptm4b_chr15:34238025-34284295	ENSMUSG00000022257	ENSMUSG00000022257	Laptm4b	protein_coding	chr15:34238025-34284295	28.9436	15.3576	28.9436	15.3576	1.88464	0.914292	1	LAPTM4B
ENSMUSG00000032418_ENSMUSG00000032418_Me1_chr9:86581362-86695914	ENSMUSG00000032418	ENSMUSG00000032418	Me1	protein_coding	chr9:86581362-86695914	164.133	87.0541	164.133	87.0541	1.88541	0.914881	1	ME1
ENSMUSG00000038375_ENSMUSG00000038375_Trp53inp2_chr2:155381058-155389850	ENSMUSG00000038375	ENSMUSG00000038375	Trp53inp2	protein_coding	chr2:155381058-155389850	30.7871	16.3165	30.7871	16.3165	1.88687	0.915994	1	TRP53INP2
ENSMUSG00000028788_ENSMUSG00000028788_Ptp4a2_chr4:129811218-129850003	ENSMUSG00000028788	ENSMUSG00000028788	Ptp4a2	protein_coding	chr4:129811218-129850003	57.9777	30.7046	57.9777	30.7046	1.88824	0.917043	1	PTP4A2
ENSMUSG00000070544_ENSMUSG00000070544_Top1_chr2:160645887-160722764	ENSMUSG00000070544	ENSMUSG00000070544	Top1	protein_coding	chr2:160645887-160722764	28.8882	15.2975	28.8882	15.2975	1.88843	0.917184	1	TOP1
ENSMUSG00000021131_ENSMUSG00000021131_Erh_chr12:80634021-80644341	ENSMUSG00000021131	ENSMUSG00000021131	Erh	protein_coding	chr12:80634021-80644341	12.0639	6.38098	12.0639	6.38098	1.8906	0.918846	1	ERH
ENSMUSG00000036054_ENSMUSG00000036054_Sugp2_chr8:70234225-70279915	ENSMUSG00000036054	ENSMUSG00000036054	Sugp2	protein_coding	chr8:70234225-70279915	64.5361	34.1281	64.5361	34.1281	1.891	0.919146	1	SUGP2
ENSMUSG00000039159_ENSMUSG00000039159_Ube2h_chr6:30211288-30304539	ENSMUSG00000039159	ENSMUSG00000039159	Ube2h	protein_coding	chr6:30211288-30304539	8.84609	4.67517	8.84609	4.67517	1.89214	0.920021	1	UBE2H
ENSMUSG00000069919_ENSMUSG00000069919_Hba-a1_chr11:32283510-32284465	ENSMUSG00000069919	ENSMUSG00000069919	Hba-a1	protein_coding	chr11:32283510-32284465	466.662	246.115	466.662	246.115	1.89611	0.923045	1	HBA-A1
ENSMUSG00000056501_ENSMUSG00000056501_Cebpb_chr2:167688914-167690418	ENSMUSG00000056501	ENSMUSG00000056501	Cebpb	protein_coding	chr2:167688914-167690418	187.782	98.8692	187.782	98.8692	1.8993	0.925466	1	CEBPB
ENSMUSG00000019054_ENSMUSG00000019054_Fis1_chr5:136953274-136966234	ENSMUSG00000019054	ENSMUSG00000019054	Fis1	protein_coding	chr5:136953274-136966234	55.4969	29.1988	55.4969	29.1988	1.90066	0.926498	1	FIS1
ENSMUSG00000032547_ENSMUSG00000032547_Ryk_chr9:102834916-102908305	ENSMUSG00000032547	ENSMUSG00000032547	Ryk	protein_coding	chr9:102834916-102908305	9.1112	4.78606	9.1112	4.78606	1.9037	0.928803	1	RYK
ENSMUSG00000061981_ENSMUSG00000061981_Flot2_chr11:78037930-78060434	ENSMUSG00000061981	ENSMUSG00000061981	Flot2	protein_coding	chr11:78037930-78060434	12.0596	6.32863	12.0596	6.32863	1.90556	0.930217	1	FLOT2
ENSMUSG00000053279_ENSMUSG00000053279_Aldh1a1_chr19:20601960-20643462	ENSMUSG00000053279	ENSMUSG00000053279	Aldh1a1	protein_coding	chr19:20601960-20643462	43.4114	22.7787	43.4114	22.7787	1.90579	0.930389	1	ALDH1A1
ENSMUSG00000058076_ENSMUSG00000058076_Sdhc_chr1:171127164-171150603	ENSMUSG00000058076	ENSMUSG00000058076	Sdhc	protein_coding	chr1:171127164-171150603	16.8142	8.80994	16.8142	8.80994	1.90855	0.932476	1	SDHC
ENSMUSG00000047714_ENSMUSG00000047714_Ppp1r2_chr16:31251536-31275277	ENSMUSG00000047714	ENSMUSG00000047714	Ppp1r2	protein_coding	chr16:31251536-31275277	6.64817	3.47367	6.64817	3.47367	1.91387	0.936497	1	PPP1R2
ENSMUSG00000026238_ENSMUSG00000026238_Ptma_chr1:86526735-86530698	ENSMUSG00000026238	ENSMUSG00000026238	Ptma	protein_coding	chr1:86526735-86530698	276.823	144.521	276.823	144.521	1.91545	0.937685	1	PTMA
ENSMUSG00000025724_ENSMUSG00000025724_Sec11a_chr7:80904888-80947780	ENSMUSG00000025724	ENSMUSG00000025724	Sec11a	protein_coding	chr7:80904888-80947780	14.094	7.35084	14.094	7.35084	1.91733	0.9391	1	SEC11A
ENSMUSG00000053536_ENSMUSG00000053536_Cstf2t_chr19:31082840-31086590	ENSMUSG00000053536	ENSMUSG00000053536	Cstf2t	protein_coding	chr19:31082840-31086590	11.5352	6.01067	11.5352	6.01067	1.91912	0.940445	1	CSTF2T
ENSMUSG00000074227_ENSMUSG00000074227_Spint2_chr7:29256330-29281977	ENSMUSG00000074227	ENSMUSG00000074227	Spint2	protein_coding	chr7:29256330-29281977	17.9049	9.324	17.9049	9.324	1.9203	0.941334	1	SPINT2
ENSMUSG00000006423_ENSMUSG00000006423_C330007P06Rik_chrX:36823736-36874111	ENSMUSG00000006423	ENSMUSG00000006423	C330007P06Rik	protein_coding	chrX:36823736-36874111	23.7181	12.3194	23.7181	12.3194	1.92526	0.945056	1	C330007P06RIK
ENSMUSG00000096472_ENSMUSG00000096472_Cdkn2d_chr9:21288462-21291209	ENSMUSG00000096472	ENSMUSG00000096472	Cdkn2d	protein_coding	chr9:21288462-21291209	7.49888	3.89045	7.49888	3.89045	1.92751	0.946738	1	CDKN2D
ENSMUSG00000021868_ENSMUSG00000021868_Ppif_chr14:25694153-25700468	ENSMUSG00000021868	ENSMUSG00000021868	Ppif	protein_coding	chr14:25694153-25700468	10.4935	5.43589	10.4935	5.43589	1.93041	0.948908	1	PPIF
ENSMUSG00000032902_ENSMUSG00000032902_Slc16a1_chr3:104638667-104658462	ENSMUSG00000032902	ENSMUSG00000032902	Slc16a1	protein_coding	chr3:104638667-104658462	14.2512	7.3803	14.2512	7.3803	1.93098	0.949332	1	SLC16A1
ENSMUSG00000032249_ENSMUSG00000032249_Anp32a_chr9:62341292-62378812	ENSMUSG00000032249	ENSMUSG00000032249	Anp32a	protein_coding	chr9:62341292-62378812	12.5804	6.51498	12.5804	6.51498	1.931	0.949345	1	ANP32A
ENSMUSG00000003131_ENSMUSG00000003131_Pafah1b2_chr9:45965310-45984871	ENSMUSG00000003131	ENSMUSG00000003131	Pafah1b2	protein_coding	chr9:45965310-45984871	6.51274	3.37261	6.51274	3.37261	1.93107	0.949399	1	PAFAH1B2
ENSMUSG00000019432_ENSMUSG00000019432_Ddx39b_chr17:35241745-35253707	ENSMUSG00000019432	ENSMUSG00000019432	Ddx39b	protein_coding	chr17:35241745-35253707	14.4805	7.49374	14.4805	7.49374	1.93235	0.950354	1	DDX39B
ENSMUSG00000025817_ENSMUSG00000025817_Nudt5_chr2:5845018-5871895	ENSMUSG00000025817	ENSMUSG00000025817	Nudt5	protein_coding	chr2:5845018-5871895	15.0395	7.77742	15.0395	7.77742	1.93374	0.951393	1	NUDT5
ENSMUSG00000022500_ENSMUSG00000022500_Litaf_chr16:10959274-11066157	ENSMUSG00000022500	ENSMUSG00000022500	Litaf	protein_coding	chr16:10959274-11066157	10.6799	5.51253	10.6799	5.51253	1.93739	0.954112	1	LITAF
ENSMUSG00000027365_ENSMUSG00000027365_Trpm7_chr2:126791564-126876230	ENSMUSG00000027365	ENSMUSG00000027365	Trpm7	protein_coding	chr2:126791564-126876230	5.8899	3.03983	5.8899	3.03983	1.93758	0.954252	1	TRPM7
ENSMUSG00000070780_ENSMUSG00000070780_Rbm47_chr5:66016548-66173117	ENSMUSG00000070780	ENSMUSG00000070780	Rbm47	protein_coding	chr5:66016548-66173117	15.4462	7.96464	15.4462	7.96464	1.93935	0.955571	1	RBM47
ENSMUSG00000036835_ENSMUSG00000036835_Psenen_chr7:30561867-30563184	ENSMUSG00000036835	ENSMUSG00000036835	Psenen	protein_coding	chr7:30561867-30563184	11.4276	5.88482	11.4276	5.88482	1.94188	0.957452	1	PSENEN
ENSMUSG00000035278_ENSMUSG00000035278_Plekhj1_chr10:80796099-80798626	ENSMUSG00000035278	ENSMUSG00000035278	Plekhj1	protein_coding	chr10:80796099-80798626	16.4493	8.46805	16.4493	8.46805	1.94251	0.957924	1	PLEKHJ1
ENSMUSG00000057614_ENSMUSG00000057614_Gnai1_chr5:18265134-18360413	ENSMUSG00000057614	ENSMUSG00000057614	Gnai1	protein_coding	chr5:18265134-18360413	19.5123	10.0308	19.5123	10.0308	1.94524	0.959947	1	GNAI1
ENSMUSG00000025375_ENSMUSG00000025375_Aatk_chr11:120007312-120047167	ENSMUSG00000025375	ENSMUSG00000025375	Aatk	protein_coding	chr11:120007312-120047167	14.6893	7.54973	14.6893	7.54973	1.94567	0.960269	1	AATK
ENSMUSG00000020705_ENSMUSG00000020705_Ddx42_chr11:106216925-106249139	ENSMUSG00000020705	ENSMUSG00000020705	Ddx42	protein_coding	chr11:106216925-106249139	5.3581	2.75191	5.3581	2.75191	1.94705	0.961288	1	DDX42
ENSMUSG00000018378_ENSMUSG00000018378_Cuedc1_chr11:88098057-88194140	ENSMUSG00000018378	ENSMUSG00000018378	Cuedc1	protein_coding	chr11:88098057-88194140	5.16999	2.65513	5.16999	2.65513	1.94717	0.961379	1	CUEDC1
ENSMUSG00000069729_ENSMUSG00000069729_Arid1b_chr17:4994331-5347656	ENSMUSG00000069729	ENSMUSG00000069729	Arid1b	protein_coding	chr17:4994331-5347656	6.33634	3.25067	6.33634	3.25067	1.94924	0.962913	1	ARID1B
ENSMUSG00000030335_ENSMUSG00000030335_Mrpl51_chr6:125191800-125195583	ENSMUSG00000030335	ENSMUSG00000030335	Mrpl51	protein_coding	chr6:125191800-125195583	87.4829	44.8622	87.4829	44.8622	1.95004	0.963501	1	MRPL51
ENSMUSG00000027206_ENSMUSG00000027206_Cops2_chr2:125830303-125859139	ENSMUSG00000027206	ENSMUSG00000027206	Cops2	protein_coding	chr2:125830303-125859139	8.19576	4.20014	8.19576	4.20014	1.95131	0.96444	1	COPS2
ENSMUSG00000018286_ENSMUSG00000018286_Psmb6_chr11:70525366-70527858	ENSMUSG00000018286	ENSMUSG00000018286	Psmb6	protein_coding	chr11:70525366-70527858	86.574	44.3654	86.574	44.3654	1.95139	0.964499	1	PSMB6
ENSMUSG00000030744_ENSMUSG00000030744_Rps3_chr7:99477895-99483738	ENSMUSG00000030744	ENSMUSG00000030744	Rps3	protein_coding	chr7:99477895-99483738	62.2652	31.9034	62.2652	31.9034	1.95168	0.964716	1	RPS3
ENSMUSG00000024414_ENSMUSG00000024414_Mrpl27_chr11:94653766-94660089	ENSMUSG00000024414	ENSMUSG00000024414	Mrpl27	protein_coding	chr11:94653766-94660089	10.3039	5.27733	10.3039	5.27733	1.95248	0.96531	1	MRPL27
ENSMUSG00000022235_ENSMUSG00000022235_Cmbl_chr15:31568790-31590119	ENSMUSG00000022235	ENSMUSG00000022235	Cmbl	protein_coding	chr15:31568790-31590119	38.2298	19.5607	38.2298	19.5607	1.95442	0.96674	1	CMBL
ENSMUSG00000035585_ENSMUSG00000035585_Tsen34_chr7:3693374-3701023	ENSMUSG00000035585	ENSMUSG00000035585	Tsen34	protein_coding	chr7:3693374-3701023	32.7856	16.7518	32.7856	16.7518	1.95714	0.968746	1	TSEN34
ENSMUSG00000028470_ENSMUSG00000028470_Hint2_chr4:43654226-43656466	ENSMUSG00000028470	ENSMUSG00000028470	Hint2	protein_coding	chr4:43654226-43656466	268.08	136.6	268.08	136.6	1.96252	0.972706	1	HINT2
ENSMUSG00000029772_ENSMUSG00000029772_Ahcyl2_chr6:29768010-29912310	ENSMUSG00000029772	ENSMUSG00000029772	Ahcyl2	protein_coding	chr6:29768010-29912310	5.28261	2.69096	5.28261	2.69096	1.96309	0.97313	1	AHCYL2
ENSMUSG00000055723_ENSMUSG00000055723_Rras2_chr7:114046784-114117781	ENSMUSG00000055723	ENSMUSG00000055723	Rras2	protein_coding	chr7:114046784-114117781	8.84104	4.49708	8.84104	4.49708	1.96595	0.975228	1	RRAS2
ENSMUSG00000031591_ENSMUSG00000031591_Asah1_chr8:41340196-41374773	ENSMUSG00000031591	ENSMUSG00000031591	Asah1	protein_coding	chr8:41340196-41374773	5.70651	2.89874	5.70651	2.89874	1.96862	0.977183	1	ASAH1
ENSMUSG00000028427_ENSMUSG00000028427_Aqp7_chr4:41033073-41048139	ENSMUSG00000028427	ENSMUSG00000028427	Aqp7	protein_coding	chr4:41033073-41048139	39.7515	20.1661	39.7515	20.1661	1.9712	0.979077	1	AQP7
ENSMUSG00000068739_ENSMUSG00000068739_Sars_chr3:108424864-108445209	ENSMUSG00000068739	ENSMUSG00000068739	Sars	protein_coding	chr3:108424864-108445209	7.0672	3.58511	7.0672	3.58511	1.97126	0.979121	1	SARS
ENSMUSG00000022206_ENSMUSG00000022206_Npr3_chr15:11839895-11905674	ENSMUSG00000022206	ENSMUSG00000022206	Npr3	protein_coding	chr15:11839895-11905674	28.7464	14.5795	28.7464	14.5795	1.9717	0.97944	1	NPR3
ENSMUSG00000028772_ENSMUSG00000028772_Zcchc17_chr4:130315382-130359943	ENSMUSG00000028772	ENSMUSG00000028772	Zcchc17	protein_coding	chr4:130315382-130359943	13.7378	6.9636	13.7378	6.9636	1.9728	0.980246	1	ZCCHC17
ENSMUSG00000079168_ENSMUSG00000079168_Cd209g_chr8:4134732-4137707	ENSMUSG00000079168	ENSMUSG00000079168	Cd209g	protein_coding	chr8:4134732-4137707	5.44171	2.7556	5.44171	2.7556	1.97478	0.981694	1	CD209G
ENSMUSG00000024953_ENSMUSG00000024953_Prdx5_chr19:6906696-6910106	ENSMUSG00000024953	ENSMUSG00000024953	Prdx5	protein_coding	chr19:6906696-6910106	36.1881	18.3195	36.1881	18.3195	1.97539	0.982135	1	PRDX5
ENSMUSG00000055172_ENSMUSG00000055172_C1ra_chr6:124512631-124523440	ENSMUSG00000055172	ENSMUSG00000055172	C1ra	protein_coding	chr6:124512631-124523440	15.7601	7.9771	15.7601	7.9771	1.97567	0.98234	1	C1RA
ENSMUSG00000026434_ENSMUSG00000026434_Nucks1_chr1:131910457-131936321	ENSMUSG00000026434	ENSMUSG00000026434	Nucks1	protein_coding	chr1:131910457-131936321	29.5027	14.928	29.5027	14.928	1.97633	0.982826	1	NUCKS1
ENSMUSG00000015932_ENSMUSG00000015932_Dstn_chr2:143915319-143943324	ENSMUSG00000015932	ENSMUSG00000015932	Dstn	protein_coding	chr2:143915319-143943324	81.0178	40.9353	81.0178	40.9353	1.97917	0.984893	1	DSTN
ENSMUSG00000027875_ENSMUSG00000027875_Hmgcs2_chr3:98280434-98310738	ENSMUSG00000027875	ENSMUSG00000027875	Hmgcs2	protein_coding	chr3:98280434-98310738	8.28374	4.18473	8.28374	4.18473	1.97952	0.985148	1	HMGCS2
ENSMUSG00000007655_ENSMUSG00000007655_Cav1_chr6:17306334-17341452	ENSMUSG00000007655	ENSMUSG00000007655	Cav1	protein_coding	chr6:17306334-17341452	168.391	85.0339	168.391	85.0339	1.98028	0.985705	1	CAV1
ENSMUSG00000096210_ENSMUSG00000096210_H1f0_chr15:79028211-79030498	ENSMUSG00000096210	ENSMUSG00000096210	H1f0	protein_coding	chr15:79028211-79030498	33.8631	17.0786	33.8631	17.0786	1.98278	0.987524	1	H1F0
ENSMUSG00000058833_ENSMUSG00000058833_2810428I15Rik_chr8:70504291-70506752	ENSMUSG00000058833	ENSMUSG00000058833	2810428I15Rik	protein_coding	chr8:70504291-70506752	141.109	71.0841	141.109	71.0841	1.9851	0.989211	1	2810428I15RIK
ENSMUSG00000062963_ENSMUSG00000062963_Ufc1_chr1:171288562-171295024	ENSMUSG00000062963	ENSMUSG00000062963	Ufc1	protein_coding	chr1:171288562-171295024	31.2277	15.7283	31.2277	15.7283	1.98545	0.989464	1	UFC1
ENSMUSG00000020440_ENSMUSG00000020440_Arf5_chr6:28423559-28426602	ENSMUSG00000020440	ENSMUSG00000020440	Arf5	protein_coding	chr6:28423559-28426602	1141.83	574.536	1141.83	574.536	1.9874	0.990879	1	ARF5
ENSMUSG00000006299_ENSMUSG00000006299_Aamp_chr1:74279839-74284738	ENSMUSG00000006299	ENSMUSG00000006299	Aamp	protein_coding	chr1:74279839-74284738	48.3817	24.3339	48.3817	24.3339	1.98824	0.991494	1	AAMP
ENSMUSG00000039910_ENSMUSG00000039910_Cited2_chr10:17723227-17725673	ENSMUSG00000039910	ENSMUSG00000039910	Cited2	protein_coding	chr10:17723227-17725673	15.5761	7.83056	15.5761	7.83056	1.98914	0.992147	1	CITED2
ENSMUSG00000020849_ENSMUSG00000020849_Ywhae_chr11:75732868-75765845	ENSMUSG00000020849	ENSMUSG00000020849	Ywhae	protein_coding	chr11:75732868-75765845	74.3732	37.3811	74.3732	37.3811	1.98959	0.992474	1	YWHAE
ENSMUSG00000021196_ENSMUSG00000021196_Pfkp_chr13:6579767-6648777	ENSMUSG00000021196	ENSMUSG00000021196	Pfkp	protein_coding	chr13:6579767-6648777	9.73486	4.89148	9.73486	4.89148	1.99017	0.992889	1	PFKP
ENSMUSG00000030224_ENSMUSG00000030224_Strap_chr6:137735077-137751932	ENSMUSG00000030224	ENSMUSG00000030224	Strap	protein_coding	chr6:137735077-137751932	9.11207	4.57771	9.11207	4.57771	1.99053	0.993153	1	STRAP
ENSMUSG00000022635_ENSMUSG00000022635_Zcrb1_chr15:93386096-93398334	ENSMUSG00000022635	ENSMUSG00000022635	Zcrb1	protein_coding	chr15:93386096-93398334	90.4656	45.4472	90.4656	45.4472	1.99056	0.993178	1	ZCRB1
ENSMUSG00000006058_ENSMUSG00000006058_Snf8_chr11:96034884-96047430	ENSMUSG00000006058	ENSMUSG00000006058	Snf8	protein_coding	chr11:96034884-96047430	92.1285	46.2816	92.1285	46.2816	1.99061	0.993209	1	SNF8
ENSMUSG00000025823_ENSMUSG00000025823_Pdia4_chr6:47796141-47813512	ENSMUSG00000025823	ENSMUSG00000025823	Pdia4	protein_coding	chr6:47796141-47813512	39.2643	19.7175	39.2643	19.7175	1.99134	0.993742	1	PDIA4
ENSMUSG00000033918_ENSMUSG00000033918_Parl_chr16:20279819-20302387	ENSMUSG00000033918	ENSMUSG00000033918	Parl	protein_coding	chr16:20279819-20302387	13.3986	6.72569	13.3986	6.72569	1.99215	0.994328	1	PARL
ENSMUSG00000026155_ENSMUSG00000026155_Smap1_chr1:23844845-23922317	ENSMUSG00000026155	ENSMUSG00000026155	Smap1	protein_coding	chr1:23844845-23922317	9.98838	5.00622	9.98838	5.00622	1.99519	0.996529	1	SMAP1
ENSMUSG00000042032_ENSMUSG00000042032_Mat2b_chr11:40679313-40695203	ENSMUSG00000042032	ENSMUSG00000042032	Mat2b	protein_coding	chr11:40679313-40695203	10.0454	5.03335	10.0454	5.03335	1.99577	0.996944	1	MAT2B
ENSMUSG00000056313_ENSMUSG00000056313_1810011O10Rik_chr8:24437615-24438946	ENSMUSG00000056313	ENSMUSG00000056313	1810011O10Rik	protein_coding	chr8:24437615-24438946	9.5947	4.80463	9.5947	4.80463	1.99697	0.997812	1	1810011O10RIK
ENSMUSG00000047187_ENSMUSG00000047187_Rab2a_chr4:8535643-8607778	ENSMUSG00000047187	ENSMUSG00000047187	Rab2a	protein_coding	chr4:8535643-8607778	34.1253	17.0839	34.1253	17.0839	1.99751	0.998204	1	RAB2A
ENSMUSG00000030647_ENSMUSG00000030647_Ndufc2_chr7:97400002-97407802	ENSMUSG00000030647	ENSMUSG00000030647	Ndufc2	protein_coding	chr7:97400002-97407802	79.6858	39.8845	79.6858	39.8845	1.99791	0.998494	1	NDUFC2
ENSMUSG00000022370_ENSMUSG00000022370_Mrpl13_chr15:55534093-55557748	ENSMUSG00000022370	ENSMUSG00000022370	Mrpl13	protein_coding	chr15:55534093-55557748	55.078	27.5434	55.078	27.5434	1.99968	0.99977	1	MRPL13
ENSMUSG00000058463_ENSMUSG00000058463_Gm5471_chr15:44971793-44972135	ENSMUSG00000058463	ENSMUSG00000058463	Gm5471		chr15:44971793-44972135	11.9712	5.97944	11.9712	5.97944	2.00206	1.00149	1	GM5471
ENSMUSG00000049401_ENSMUSG00000049401_Ogfr_chr2:180589244-180595836	ENSMUSG00000049401	ENSMUSG00000049401	Ogfr	protein_coding	chr2:180589244-180595836	11.6864	5.83197	11.6864	5.83197	2.00385	1.00278	1	OGFR
ENSMUSG00000027762_ENSMUSG00000027762_Sucnr1_chr3:60081868-60087566	ENSMUSG00000027762	ENSMUSG00000027762	Sucnr1	protein_coding	chr3:60081868-60087566	18.3946	9.17826	18.3946	9.17826	2.00415	1.00299	1	SUCNR1
ENSMUSG00000055041_ENSMUSG00000055041_Commd5_chr15:76899909-76901305	ENSMUSG00000055041	ENSMUSG00000055041	Commd5	protein_coding	chr15:76899909-76901305	5.64463	2.81577	5.64463	2.81577	2.00465	1.00335	1	COMMD5
ENSMUSG00000027792_ENSMUSG00000027792_Bche_chr3:73635807-73708415	ENSMUSG00000027792	ENSMUSG00000027792	Bche	protein_coding	chr3:73635807-73708415	6.79343	3.38382	6.79343	3.38382	2.00762	1.00549	1	BCHE
ENSMUSG00000017119_ENSMUSG00000017119_Nbr1_chr11:101552148-101581951	ENSMUSG00000017119	ENSMUSG00000017119	Nbr1	protein_coding	chr11:101552148-101581951	7.59221	3.78124	7.59221	3.78124	2.00786	1.00566	1	NBR1
ENSMUSG00000075590_ENSMUSG00000075590_Nrbp2_chr15:76085594-76090013	ENSMUSG00000075590	ENSMUSG00000075590	Nrbp2	protein_coding	chr15:76085594-76090013	6.73795	3.35408	6.73795	3.35408	2.00888	1.00639	1	NRBP2
ENSMUSG00000028898_ENSMUSG00000028898_Trnau1ap_chr4:132311762-132329538	ENSMUSG00000028898	ENSMUSG00000028898	Trnau1ap	protein_coding	chr4:132311762-132329538	32.0978	15.9667	32.0978	15.9667	2.0103	1.00741	1	TRNAU1AP
ENSMUSG00000037197_ENSMUSG00000037197_Rbm17_chr2:11585438-11604153	ENSMUSG00000037197	ENSMUSG00000037197	Rbm17	protein_coding	chr2:11585438-11604153	117.673	58.5088	117.673	58.5088	2.0112	1.00806	1	RBM17
ENSMUSG00000023904_ENSMUSG00000023904_Hcfc1r1_chr17:23673595-23675227	ENSMUSG00000023904	ENSMUSG00000023904	Hcfc1r1	protein_coding	chr17:23673595-23675227	76.4041	37.9651	76.4041	37.9651	2.01248	1.00898	1	HCFC1R1
ENSMUSG00000028649_ENSMUSG00000028649_Macf1_chr4:123349632-123684360	ENSMUSG00000028649	ENSMUSG00000028649	Macf1	protein_coding	chr4:123349632-123684360	7.32875	3.64072	7.32875	3.64072	2.01299	1.00934	1	MACF1
ENSMUSG00000020917_ENSMUSG00000020917_Acly_chr11:100476352-100528000	ENSMUSG00000020917	ENSMUSG00000020917	Acly	protein_coding	chr11:100476352-100528000	47.1406	23.4131	47.1406	23.4131	2.01343	1.00965	1	ACLY
ENSMUSG00000037262_ENSMUSG00000037262_Kin_chr2:10080592-10092806	ENSMUSG00000037262	ENSMUSG00000037262	Kin	protein_coding	chr2:10080592-10092806	5.15992	2.56252	5.15992	2.56252	2.01361	1.00979	1	KIN
ENSMUSG00000071533_ENSMUSG00000071533_Pcnp_chr16:56007244-56029739	ENSMUSG00000071533	ENSMUSG00000071533	Pcnp	protein_coding	chr16:56007244-56029739	21.1676	10.5094	21.1676	10.5094	2.01416	1.01018	1	PCNP
ENSMUSG00000032328_ENSMUSG00000032328_Tmem30a_chr9:79768942-79793507	ENSMUSG00000032328	ENSMUSG00000032328	Tmem30a	protein_coding	chr9:79768942-79793507	7.77878	3.8619	7.77878	3.8619	2.01424	1.01023	1	TMEM30A
ENSMUSG00000008475_ENSMUSG00000008475_Arpc5_chr1:152766541-152775597	ENSMUSG00000008475	ENSMUSG00000008475	Arpc5	protein_coding	chr1:152766541-152775597	56.135	27.8532	56.135	27.8532	2.01539	1.01106	1	ARPC5
ENSMUSG00000006800_ENSMUSG00000006800_Sulf2_chr2:166073088-166155663	ENSMUSG00000006800	ENSMUSG00000006800	Sulf2	protein_coding	chr2:166073088-166155663	25.7439	12.7705	25.7439	12.7705	2.01589	1.01142	1	SULF2
ENSMUSG00000030551_ENSMUSG00000030551_Nr2f2_chr7:70351945-70366735	ENSMUSG00000030551	ENSMUSG00000030551	Nr2f2	protein_coding	chr7:70351945-70366735	11.1482	5.52738	11.1482	5.52738	2.0169	1.01214	1	NR2F2
ENSMUSG00000002477_ENSMUSG00000002477_Snrpd1_chr18:10617795-10628230	ENSMUSG00000002477	ENSMUSG00000002477	Snrpd1	protein_coding	chr18:10617795-10628230	35.63	17.6639	35.63	17.6639	2.01711	1.01229	1	SNRPD1
ENSMUSG00000059316_ENSMUSG00000059316_Slc27a4_chr2:29802633-29817522	ENSMUSG00000059316	ENSMUSG00000059316	Slc27a4	protein_coding	chr2:29802633-29817522	6.91447	3.42494	6.91447	3.42494	2.01886	1.01354	1	SLC27A4
ENSMUSG00000034109_ENSMUSG00000034109_Golim4_chr3:75876182-75956949	ENSMUSG00000034109	ENSMUSG00000034109	Golim4	protein_coding	chr3:75876182-75956949	6.32658	3.12662	6.32658	3.12662	2.02346	1.01682	1	GOLIM4
ENSMUSG00000029464_ENSMUSG00000029464_Gpn3_chr5:122371875-122382902	ENSMUSG00000029464	ENSMUSG00000029464	Gpn3	protein_coding	chr5:122371875-122382902	8.74974	4.32189	8.74974	4.32189	2.02452	1.01758	1	GPN3
ENSMUSG00000030802_ENSMUSG00000030802_Bckdk_chr7:127904081-127909664	ENSMUSG00000030802	ENSMUSG00000030802	Bckdk	protein_coding	chr7:127904081-127909664	13.7585	6.7951	13.7585	6.7951	2.02477	1.01776	1	BCKDK
ENSMUSG00000039168_ENSMUSG00000039168_Dap_chr15:31224384-31274338	ENSMUSG00000039168	ENSMUSG00000039168	Dap	protein_coding	chr15:31224384-31274338	23.051	11.3795	23.051	11.3795	2.02566	1.01839	1	DAP
ENSMUSG00000042487_ENSMUSG00000042487_Leo1_chr9:75441523-75466432	ENSMUSG00000042487	ENSMUSG00000042487	Leo1	protein_coding	chr9:75441523-75466432	10.9108	5.35919	10.9108	5.35919	2.0359	1.02567	1	LEO1
ENSMUSG00000002107_ENSMUSG00000002107_Celf2_chr2:6539693-7509563	ENSMUSG00000002107	ENSMUSG00000002107	Celf2	protein_coding	chr2:6539693-7509563	30.9695	15.193	30.9695	15.193	2.03841	1.02744	1	CELF2
ENSMUSG00000091512_ENSMUSG00000091512_Lamtor3_chr3:137918525-137928765	ENSMUSG00000091512	ENSMUSG00000091512	Lamtor3	protein_coding	chr3:137918525-137928765	9.78706	4.79756	9.78706	4.79756	2.04001	1.02857	1	LAMTOR3
ENSMUSG00000057788_ENSMUSG00000057788_Ddx49_chr8:70292865-70302489	ENSMUSG00000057788	ENSMUSG00000057788	Ddx49	protein_coding	chr8:70292865-70302489	6.97443	3.41808	6.97443	3.41808	2.04045	1.02889	1	DDX49
ENSMUSG00000003477_ENSMUSG00000003477_Inmt_chr6:55170625-55175043	ENSMUSG00000003477	ENSMUSG00000003477	Inmt	protein_coding	chr6:55170625-55175043	9.28683	4.54711	9.28683	4.54711	2.04236	1.03024	1	INMT
ENSMUSG00000078440_ENSMUSG00000078440_Dohh_chr10:81384427-81391560	ENSMUSG00000078440	ENSMUSG00000078440	Dohh	protein_coding	chr10:81384427-81391560	6.54151	3.20262	6.54151	3.20262	2.04255	1.03037	1	DOHH
ENSMUSG00000022474_ENSMUSG00000022474_Pmm1_chr15:81951107-81960930	ENSMUSG00000022474	ENSMUSG00000022474	Pmm1	protein_coding	chr15:81951107-81960930	48.5018	23.7335	48.5018	23.7335	2.0436	1.03111	1	PMM1
ENSMUSG00000091537_ENSMUSG00000091537_Tma7_chr9:109077987-109082381	ENSMUSG00000091537	ENSMUSG00000091537	Tma7	protein_coding	chr9:109077987-109082381	100.073	48.9648	100.073	48.9648	2.04377	1.03124	1	TMA7
ENSMUSG00000001441_ENSMUSG00000001441_Npepps_chr11:97205841-97280638	ENSMUSG00000001441	ENSMUSG00000001441	Npepps	protein_coding	chr11:97205841-97280638	26.8578	13.0695	26.8578	13.0695	2.055	1.03914	1	NPEPPS
ENSMUSG00000066149_ENSMUSG00000066149_Cdc26_chr4:62383653-62408642	ENSMUSG00000066149	ENSMUSG00000066149	Cdc26	protein_coding	chr4:62383653-62408642	36.9214	17.9593	36.9214	17.9593	2.05584	1.03973	1	CDC26
ENSMUSG00000025979_ENSMUSG00000025979_Mob4_chr1:55131230-55154899	ENSMUSG00000025979	ENSMUSG00000025979	Mob4	protein_coding	chr1:55131230-55154899	19.3386	9.40439	19.3386	9.40439	2.05634	1.04008	1	MOB4
ENSMUSG00000037206_ENSMUSG00000037206_Islr_chr9:58156264-58159221	ENSMUSG00000037206	ENSMUSG00000037206	Islr	protein_coding	chr9:58156264-58159221	5.80961	2.81844	5.80961	2.81844	2.06129	1.04354	1	ISLR
ENSMUSG00000030067_ENSMUSG00000030067_Foxp1_chr6:98925337-99522721	ENSMUSG00000030067	ENSMUSG00000030067	Foxp1	protein_coding	chr6:98925337-99522721	33.7773	16.3765	33.7773	16.3765	2.06255	1.04443	1	FOXP1
ENSMUSG00000001056_ENSMUSG00000001056_Nhp2_chr11:51619734-51623714	ENSMUSG00000001056	ENSMUSG00000001056	Nhp2	protein_coding	chr11:51619734-51623714	24.9593	12.0955	24.9593	12.0955	2.06352	1.04511	1	NHP2
ENSMUSG00000036620_ENSMUSG00000036620_Mgat4b_chr11:50210889-50235103	ENSMUSG00000036620	ENSMUSG00000036620	Mgat4b	protein_coding	chr11:50210889-50235103	15.3248	7.4188	15.3248	7.4188	2.06567	1.04661	1	MGAT4B
ENSMUSG00000015806_ENSMUSG00000015806_Qdpr_chr5:45434031-45450235	ENSMUSG00000015806	ENSMUSG00000015806	Qdpr	protein_coding	chr5:45434031-45450235	21.5193	10.4137	21.5193	10.4137	2.06644	1.04715	1	QDPR
ENSMUSG00000005610_ENSMUSG00000005610_Eif4g2_chr7:111067984-111083030	ENSMUSG00000005610	ENSMUSG00000005610	Eif4g2	protein_coding	chr7:111067984-111083030	36.4837	17.654	36.4837	17.654	2.0666	1.04726	1	EIF4G2
ENSMUSG00000039630_ENSMUSG00000039630_Hnrnpu_chr1:178323073-178337797	ENSMUSG00000039630	ENSMUSG00000039630	Hnrnpu	protein_coding	chr1:178323073-178337797	35.6683	17.2319	35.6683	17.2319	2.0699	1.04956	1	HNRNPU
ENSMUSG00000049659_ENSMUSG00000049659_Aftph_chr11:20685083-20741589	ENSMUSG00000049659	ENSMUSG00000049659	Aftph	protein_coding	chr11:20685083-20741589	5.62492	2.71522	5.62492	2.71522	2.07163	1.05076	1	AFTPH
ENSMUSG00000023572_ENSMUSG00000023572_Ccndbp1_chr2:121008402-121016904	ENSMUSG00000023572	ENSMUSG00000023572	Ccndbp1	protein_coding	chr2:121008402-121016904	13.4299	6.48046	13.4299	6.48046	2.07237	1.05128	1	CCNDBP1
ENSMUSG00000066406_ENSMUSG00000066406_Akap13_chr7:75455533-75754609	ENSMUSG00000066406	ENSMUSG00000066406	Akap13	protein_coding	chr7:75455533-75754609	34.9968	16.885	34.9968	16.885	2.07266	1.05148	1	AKAP13
ENSMUSG00000028822_ENSMUSG00000028822_Tmem50a_chr4:134897848-134915024	ENSMUSG00000028822	ENSMUSG00000028822	Tmem50a	protein_coding	chr4:134897848-134915024	84.9507	40.9151	84.9507	40.9151	2.07627	1.05399	1	TMEM50A
ENSMUSG00000020458_ENSMUSG00000020458_Rtn4_chr11:29692946-29744331	ENSMUSG00000020458	ENSMUSG00000020458	Rtn4	protein_coding	chr11:29692946-29744331	120.176	57.853	120.176	57.853	2.07726	1.05469	1	RTN4
ENSMUSG00000019929_ENSMUSG00000019929_Dcn_chr10:97479499-97518162	ENSMUSG00000019929	ENSMUSG00000019929	Dcn	protein_coding	chr10:97479499-97518162	221.91	106.74	221.91	106.74	2.07898	1.05587	1	DCN
ENSMUSG00000025962_ENSMUSG00000025962_Fastkd2_chr1:63730613-63754655	ENSMUSG00000025962	ENSMUSG00000025962	Fastkd2	protein_coding	chr1:63730613-63754655	25.3586	12.1963	25.3586	12.1963	2.0792	1.05603	1	FASTKD2
ENSMUSG00000062762_ENSMUSG00000062762_Ei24_chr9:36779158-36797393	ENSMUSG00000062762	ENSMUSG00000062762	Ei24	protein_coding	chr9:36779158-36797393	8.31273	3.99159	8.31273	3.99159	2.08256	1.05836	1	EI24
ENSMUSG00000039682_ENSMUSG00000039682_Lap3_chr5:45493373-45512674	ENSMUSG00000039682	ENSMUSG00000039682	Lap3	protein_coding	chr5:45493373-45512674	15.3624	7.37525	15.3624	7.37525	2.08297	1.05864	1	LAP3
ENSMUSG00000004056_ENSMUSG00000004056_Akt2_chr7:27591551-27640826	ENSMUSG00000004056	ENSMUSG00000004056	Akt2	protein_coding	chr7:27591551-27640826	35.5623	17.0574	35.5623	17.0574	2.08486	1.05995	1	AKT2
ENSMUSG00000031715_ENSMUSG00000031715_Smarca5_chr8:80698506-80739497	ENSMUSG00000031715	ENSMUSG00000031715	Smarca5	protein_coding	chr8:80698506-80739497	14.111	6.76772	14.111	6.76772	2.08504	1.06008	1	SMARCA5
ENSMUSG00000022427_ENSMUSG00000022427_Tomm22_chr15:79670860-79672862	ENSMUSG00000022427	ENSMUSG00000022427	Tomm22	protein_coding	chr15:79670860-79672862	57.5741	27.5981	57.5741	27.5981	2.08616	1.06085	1	TOMM22
ENSMUSG00000058446_ENSMUSG00000058446_Znrf2_chr6:54816915-54893500	ENSMUSG00000058446	ENSMUSG00000058446	Znrf2	protein_coding	chr6:54816915-54893500	19.9517	9.55385	19.9517	9.55385	2.08834	1.06236	1	ZNRF2
ENSMUSG00000074698_ENSMUSG00000074698_Csnk2a1_chr2:152226838-152281852	ENSMUSG00000074698	ENSMUSG00000074698	Csnk2a1	protein_coding	chr2:152226838-152281852	14.1143	6.75222	14.1143	6.75222	2.09032	1.06372	1	CSNK2A1
ENSMUSG00000020048_ENSMUSG00000020048_Hsp90b1_chr10:86690208-86705509	ENSMUSG00000020048	ENSMUSG00000020048	Hsp90b1	protein_coding	chr10:86690208-86705509	89.7195	42.9198	89.7195	42.9198	2.0904	1.06378	1	HSP90B1
ENSMUSG00000041629_ENSMUSG00000041629_Fam104a_chr11:113661318-113684155	ENSMUSG00000041629	ENSMUSG00000041629	Fam104a	protein_coding	chr11:113661318-113684155	6.49612	3.10342	6.49612	3.10342	2.09321	1.06572	1	FAM104A
ENSMUSG00000025791_ENSMUSG00000025791_Pgm2_chr4:99929413-99987294	ENSMUSG00000025791	ENSMUSG00000025791	Pgm2	protein_coding	chr4:99929413-99987294	17.4488	8.33348	17.4488	8.33348	2.09382	1.06614	1	PGM2
ENSMUSG00000060209_ENSMUSG00000060209_Gm6570_chr3:87679650-87679998	ENSMUSG00000060209	ENSMUSG00000060209	Gm6570		chr3:87679650-87679998	25.6649	12.2574	25.6649	12.2574	2.09383	1.06614	1	GM6570
ENSMUSG00000033793_ENSMUSG00000033793_Atp6v1h_chr1:5083172-5162549	ENSMUSG00000033793	ENSMUSG00000033793	Atp6v1h	protein_coding	chr1:5083172-5162549	27.7456	13.2468	27.7456	13.2468	2.09451	1.06662	1	ATP6V1H
ENSMUSG00000020720_ENSMUSG00000020720_Psmd12_chr11:107479483-107504362	ENSMUSG00000020720	ENSMUSG00000020720	Psmd12	protein_coding	chr11:107479483-107504362	6.78722	3.23944	6.78722	3.23944	2.09518	1.06708	1	PSMD12
ENSMUSG00000032216_ENSMUSG00000032216_Nedd4_chr9:72662556-72749842	ENSMUSG00000032216	ENSMUSG00000032216	Nedd4	protein_coding	chr9:72662556-72749842	28.6019	13.6355	28.6019	13.6355	2.09761	1.06874	1	NEDD4
ENSMUSG00000018848_ENSMUSG00000018848_Rars_chr11:35808380-35834506	ENSMUSG00000018848	ENSMUSG00000018848	Rars	protein_coding	chr11:35808380-35834506	6.44534	3.0719	6.44534	3.0719	2.09816	1.06913	1	RARS
ENSMUSG00000038400_ENSMUSG00000038400_Pmepa1_chr2:173224457-173276533	ENSMUSG00000038400	ENSMUSG00000038400	Pmepa1	protein_coding	chr2:173224457-173276533	27.8161	13.2539	27.8161	13.2539	2.09871	1.0695	1	PMEPA1
ENSMUSG00000015749_ENSMUSG00000015749_Anp32e_chr3:95929245-95947390	ENSMUSG00000015749	ENSMUSG00000015749	Anp32e	protein_coding	chr3:95929245-95947390	23.9168	11.3841	23.9168	11.3841	2.1009	1.071	1	ANP32E
ENSMUSG00000025212_ENSMUSG00000025212_Sfxn3_chr19:45047575-45056383	ENSMUSG00000025212	ENSMUSG00000025212	Sfxn3	protein_coding	chr19:45047575-45056383	14.38	6.84172	14.38	6.84172	2.10181	1.07163	1	SFXN3
ENSMUSG00000041577_ENSMUSG00000041577_Prelp_chr1:133910303-133921414	ENSMUSG00000041577	ENSMUSG00000041577	Prelp	protein_coding	chr1:133910303-133921414	21.3184	10.1405	21.3184	10.1405	2.1023	1.07197	1	PRELP
ENSMUSG00000030652_ENSMUSG00000030652_Coq7_chr7:118509658-118533356	ENSMUSG00000030652	ENSMUSG00000030652	Coq7	protein_coding	chr7:118509658-118533356	90.3529	42.9661	90.3529	42.9661	2.10289	1.07237	1	COQ7
ENSMUSG00000048546_ENSMUSG00000048546_Tob2_chr15:81848269-81858326	ENSMUSG00000048546	ENSMUSG00000048546	Tob2	protein_coding	chr15:81848269-81858326	6.16732	2.93106	6.16732	2.93106	2.10413	1.07322	1	TOB2
ENSMUSG00000025103_ENSMUSG00000025103_Btbd1_chr7:81792074-81829431	ENSMUSG00000025103	ENSMUSG00000025103	Btbd1	protein_coding	chr7:81792074-81829431	6.86901	3.26208	6.86901	3.26208	2.10571	1.07431	1	BTBD1
ENSMUSG00000049960_ENSMUSG00000049960_Mrps16_chr14:20391230-20393555	ENSMUSG00000049960	ENSMUSG00000049960	Mrps16	protein_coding	chr14:20391230-20393555	73.9125	35.0721	73.9125	35.0721	2.10744	1.07549	1	MRPS16
ENSMUSG00000038633_ENSMUSG00000038633_Degs1_chr1:182275771-182282804	ENSMUSG00000038633	ENSMUSG00000038633	Degs1	protein_coding	chr1:182275771-182282804	34.4067	16.3041	34.4067	16.3041	2.11031	1.07745	1	DEGS1
ENSMUSG00000055093_ENSMUSG00000055093_Gm8430_chr6:122456881-122457407	ENSMUSG00000055093	ENSMUSG00000055093	Gm8430		chr6:122456881-122457407	458.199	217.111	458.199	217.111	2.11044	1.07754	1	GM8430
ENSMUSG00000039956_ENSMUSG00000039956_Mrap_chr16:90738323-90749785	ENSMUSG00000039956	ENSMUSG00000039956	Mrap	protein_coding	chr16:90738323-90749785	104.626	49.5742	104.626	49.5742	2.11049	1.07758	1	MRAP
ENSMUSG00000062421_ENSMUSG00000062421_Arf2_chr11:103966738-103985337	ENSMUSG00000062421	ENSMUSG00000062421	Arf2	protein_coding	chr11:103966738-103985337	7.29897	3.45565	7.29897	3.45565	2.11218	1.07874	1	ARF2
ENSMUSG00000059796_ENSMUSG00000059796_Eif4a1_chr11:69666935-69672423	ENSMUSG00000059796	ENSMUSG00000059796	Eif4a1	protein_coding	chr11:69666935-69672423	100.497	47.5454	100.497	47.5454	2.11371	1.07977	1	EIF4A1
ENSMUSG00000033307_ENSMUSG00000033307_Mif_chr10:75859352-75860250	ENSMUSG00000033307	ENSMUSG00000033307	Mif	protein_coding	chr10:75859352-75860250	28.8183	13.6336	28.8183	13.6336	2.11377	1.07982	1	MIF
ENSMUSG00000075701_ENSMUSG00000075701_Vimp_chr7:66079648-66089412	ENSMUSG00000075701	ENSMUSG00000075701	Vimp	protein_coding	chr7:66079648-66089412	40.1359	18.9727	40.1359	18.9727	2.11546	1.08097	1	VIMP
ENSMUSG00000003420_ENSMUSG00000003420_Fcgrt_chr7:45092992-45103822	ENSMUSG00000003420	ENSMUSG00000003420	Fcgrt	protein_coding	chr7:45092992-45103822	37.9699	17.9486	37.9699	17.9486	2.11548	1.08098	1	FCGRT
ENSMUSG00000030088_ENSMUSG00000030088_Aldh1l1_chr6:90486426-90600203	ENSMUSG00000030088	ENSMUSG00000030088	Aldh1l1	protein_coding	chr6:90486426-90600203	12.4478	5.87628	12.4478	5.87628	2.11831	1.08292	1	ALDH1L1
ENSMUSG00000070394_ENSMUSG00000070394_Tmem256_chr11:69838513-69839618	ENSMUSG00000070394	ENSMUSG00000070394	Tmem256	protein_coding	chr11:69838513-69839618	496.307	234.281	496.307	234.281	2.11843	1.08299	1	TMEM256
ENSMUSG00000027620_ENSMUSG00000027620_Rbm39_chr2:156147238-156180238	ENSMUSG00000027620	ENSMUSG00000027620	Rbm39	protein_coding	chr2:156147238-156180238	39.5688	18.6588	39.5688	18.6588	2.12065	1.08451	1	RBM39
ENSMUSG00000023092_ENSMUSG00000023092_Fhl1_chrX:56731786-56793346	ENSMUSG00000023092	ENSMUSG00000023092	Fhl1	protein_coding	chrX:56731786-56793346	15.1712	7.14976	15.1712	7.14976	2.12192	1.08537	1	FHL1
ENSMUSG00000028180_ENSMUSG00000028180_Zranb2_chr3:157534159-157548390	ENSMUSG00000028180	ENSMUSG00000028180	Zranb2	protein_coding	chr3:157534159-157548390	8.29727	3.90194	8.29727	3.90194	2.12645	1.08845	1	ZRANB2
ENSMUSG00000019877_ENSMUSG00000019877_Serinc1_chr10:57515773-57532530	ENSMUSG00000019877	ENSMUSG00000019877	Serinc1	protein_coding	chr10:57515773-57532530	9.96866	4.68454	9.96866	4.68454	2.12799	1.08949	1	SERINC1
ENSMUSG00000026626_ENSMUSG00000026626_Ppp2r5a_chr1:191351980-191397041	ENSMUSG00000026626	ENSMUSG00000026626	Ppp2r5a	protein_coding	chr1:191351980-191397041	93.5533	43.8831	93.5533	43.8831	2.13188	1.09212	1	PPP2R5A
ENSMUSG00000024683_ENSMUSG00000024683_Mrpl16_chr19:11770414-11774944	ENSMUSG00000024683	ENSMUSG00000024683	Mrpl16	protein_coding	chr19:11770414-11774944	7.12463	3.34166	7.12463	3.34166	2.13206	1.09225	1	MRPL16
ENSMUSG00000005262_ENSMUSG00000005262_Ufd1l_chr16:18811778-18835261	ENSMUSG00000005262	ENSMUSG00000005262	Ufd1l	protein_coding	chr16:18811778-18835261	12.3952	5.80192	12.3952	5.80192	2.1364	1.09518	1	UFD1L
ENSMUSG00000006360_ENSMUSG00000006360_Crip1_chr12:113152011-113153877	ENSMUSG00000006360	ENSMUSG00000006360	Crip1	protein_coding	chr12:113152011-113153877	425.248	198.81	425.248	198.81	2.13897	1.09691	1	CRIP1
ENSMUSG00000032306_ENSMUSG00000032306_Mpi_chr9:57544255-57552763	ENSMUSG00000032306	ENSMUSG00000032306	Mpi	protein_coding	chr9:57544255-57552763	5.76515	2.69219	5.76515	2.69219	2.14144	1.09858	1	MPI
ENSMUSG00000033379_ENSMUSG00000033379_Atp6v0b_chr4:117884325-117887333	ENSMUSG00000033379	ENSMUSG00000033379	Atp6v0b	protein_coding	chr4:117884325-117887333	216.959	101.233	216.959	101.233	2.14316	1.09974	1	ATP6V0B
ENSMUSG00000036446_ENSMUSG00000036446_Lum_chr10:97565500-97572703	ENSMUSG00000036446	ENSMUSG00000036446	Lum	protein_coding	chr10:97565500-97572703	19.3403	9.02371	19.3403	9.02371	2.14328	1.09982	1	LUM
ENSMUSG00000032966_ENSMUSG00000032966_Fkbp1a_chr2:151542482-151561692	ENSMUSG00000032966	ENSMUSG00000032966	Fkbp1a	protein_coding	chr2:151542482-151561692	138.128	64.2635	138.128	64.2635	2.1494	1.10393	1	FKBP1A
ENSMUSG00000047215_ENSMUSG00000047215_Rpl9_chr5:65388363-65391443	ENSMUSG00000047215	ENSMUSG00000047215	Rpl9	protein_coding	chr5:65388363-65391443	475.308	220.792	475.308	220.792	2.15274	1.10617	1	RPL9
ENSMUSG00000037236_ENSMUSG00000037236_Matr3_chr18:35562157-35592045	ENSMUSG00000037236	ENSMUSG00000037236	Matr3	protein_coding	chr18:35562157-35592045	9.20407	4.27466	9.20407	4.27466	2.15317	1.10646	1	MATR3
ENSMUSG00000020921_ENSMUSG00000020921_Tmem101_chr11:102152545-102156404	ENSMUSG00000020921	ENSMUSG00000020921	Tmem101	protein_coding	chr11:102152545-102156404	6.67074	3.09665	6.67074	3.09665	2.15418	1.10714	1	TMEM101
ENSMUSG00000010047_ENSMUSG00000010047_Hyal2_chr9:107569116-107572776	ENSMUSG00000010047	ENSMUSG00000010047	Hyal2	protein_coding	chr9:107569116-107572776	7.71734	3.58123	7.71734	3.58123	2.15494	1.10765	1	HYAL2
ENSMUSG00000053477_ENSMUSG00000053477_Tcf4_chr18:69344145-69687967	ENSMUSG00000053477	ENSMUSG00000053477	Tcf4	protein_coding	chr18:69344145-69687967	26.1654	12.1399	26.1654	12.1399	2.15532	1.1079	1	TCF4
ENSMUSG00000029397_ENSMUSG00000029397_Rchy1_chr5:91948903-91963068	ENSMUSG00000029397	ENSMUSG00000029397	Rchy1	protein_coding	chr5:91948903-91963068	18.0534	8.37381	18.0534	8.37381	2.15594	1.10831	1	RCHY1
ENSMUSG00000052305_ENSMUSG00000052305_Hbb-b1_chr7:103826533-103828096	ENSMUSG00000052305	ENSMUSG00000052305	Hbb-b1	protein_coding	chr7:103826533-103828096	476.163	220.846	476.163	220.846	2.15609	1.10841	1	HBB-B1
ENSMUSG00000028248_ENSMUSG00000028248_Sfrs18_chr4:21847582-21876475	ENSMUSG00000028248	ENSMUSG00000028248	Sfrs18	protein_coding	chr4:21847582-21876475	31.2738	14.4982	31.2738	14.4982	2.15708	1.10908	1	SFRS18
ENSMUSG00000005566_ENSMUSG00000005566_Trim28_chr7:13024151-13031035	ENSMUSG00000005566	ENSMUSG00000005566	Trim28	protein_coding	chr7:13024151-13031035	61.9975	28.7403	61.9975	28.7403	2.15716	1.10913	1	TRIM28
ENSMUSG00000000058_ENSMUSG00000000058_Cav2_chr6:17281184-17289115	ENSMUSG00000000058	ENSMUSG00000000058	Cav2	protein_coding	chr6:17281184-17289115	50.8694	23.5653	50.8694	23.5653	2.15866	1.11013	1	CAV2
ENSMUSG00000032399_ENSMUSG00000032399_Rpl4_chr9:64173386-64178562	ENSMUSG00000032399	ENSMUSG00000032399	Rpl4	protein_coding	chr9:64173386-64178562	89.274	41.3479	89.274	41.3479	2.15909	1.11043	1	RPL4
ENSMUSG00000073889_ENSMUSG00000073889_Il11ra1_chr4:41699988-41769474	ENSMUSG00000073889	ENSMUSG00000073889	Il11ra1	protein_coding	chr4:41699988-41769474	337.554	155.849	337.554	155.849	2.1659	1.11497	1	IL11RA1
ENSMUSG00000009079_ENSMUSG00000009079_Ewsr1_chr11:5069688-5099266	ENSMUSG00000009079	ENSMUSG00000009079	Ewsr1	protein_coding	chr11:5069688-5099266	13.1067	6.05084	13.1067	6.05084	2.1661	1.1151	1	EWSR1
ENSMUSG00000059743_ENSMUSG00000059743_Fdps_chr3:89093591-89101967	ENSMUSG00000059743	ENSMUSG00000059743	Fdps	protein_coding	chr3:89093591-89101967	10.5046	4.84405	10.5046	4.84405	2.16856	1.11674	1	FDPS
ENSMUSG00000001128_ENSMUSG00000001128_Cfp_chrX:20925453-20931555	ENSMUSG00000001128	ENSMUSG00000001128	Cfp	protein_coding	chrX:20925453-20931555	5.06042	2.33233	5.06042	2.33233	2.16968	1.11749	1	CFP
ENSMUSG00000001755_ENSMUSG00000001755_Coasy_chr11:101082564-101086619	ENSMUSG00000001755	ENSMUSG00000001755	Coasy	protein_coding	chr11:101082564-101086619	24.1085	11.1108	24.1085	11.1108	2.16983	1.11758	1	COASY
ENSMUSG00000020423_ENSMUSG00000020423_Btg2_chr1:134075169-134079120	ENSMUSG00000020423	ENSMUSG00000020423	Btg2	protein_coding	chr1:134075169-134079120	5.56111	2.56071	5.56111	2.56071	2.17171	1.11883	1	BTG2
ENSMUSG00000031545_ENSMUSG00000031545_Agpat6_chr8:23172945-23208453	ENSMUSG00000031545	ENSMUSG00000031545	Agpat6	protein_coding	chr8:23172945-23208453	17.5195	8.06551	17.5195	8.06551	2.17215	1.11912	1	AGPAT6
ENSMUSG00000037373_ENSMUSG00000037373_Ctbp1_chr5:33247723-33275004	ENSMUSG00000037373	ENSMUSG00000037373	Ctbp1	protein_coding	chr5:33247723-33275004	16.3784	7.53872	16.3784	7.53872	2.17257	1.1194	1	CTBP1
ENSMUSG00000033940_ENSMUSG00000033940_Brk1_chr6:113604771-113616948	ENSMUSG00000033940	ENSMUSG00000033940	Brk1	protein_coding	chr6:113604771-113616948	47.4769	21.844	47.4769	21.844	2.17345	1.11999	1	BRK1
ENSMUSG00000020149_ENSMUSG00000020149_Rab1_chr11:20201431-20226856	ENSMUSG00000020149	ENSMUSG00000020149	Rab1	protein_coding	chr11:20201431-20226856	22.8787	10.5174	22.8787	10.5174	2.17532	1.12123	1	RAB1
ENSMUSG00000017754_ENSMUSG00000017754_Pltp_chr2:164839517-164857711	ENSMUSG00000017754	ENSMUSG00000017754	Pltp	protein_coding	chr2:164839517-164857711	12.1879	5.59624	12.1879	5.59624	2.17787	1.12292	1	PLTP
ENSMUSG00000091086_ENSMUSG00000091086_Gm5428_chr10:111125850-111126738	ENSMUSG00000091086	ENSMUSG00000091086	Gm5428	protein_coding	chr10:111125850-111126738	39.5511	18.153	39.5511	18.153	2.17876	1.12351	1	GM5428
ENSMUSG00000063358_ENSMUSG00000063358_Mapk1_chr16:16983381-17047453	ENSMUSG00000063358	ENSMUSG00000063358	Mapk1	protein_coding	chr16:16983381-17047453	15.4617	7.08547	15.4617	7.08547	2.18217	1.12576	1	MAPK1
ENSMUSG00000027371_ENSMUSG00000027371_Fahd2a_chr2:127436214-127444565	ENSMUSG00000027371	ENSMUSG00000027371	Fahd2a	protein_coding	chr2:127436214-127444565	14.5892	6.68352	14.5892	6.68352	2.18286	1.12622	1	FAHD2A
ENSMUSG00000040550_ENSMUSG00000040550_Otud6b_chr4:14809497-14826587	ENSMUSG00000040550	ENSMUSG00000040550	Otud6b	protein_coding	chr4:14809497-14826587	5.47742	2.50692	5.47742	2.50692	2.18492	1.12758	1	OTUD6B
ENSMUSG00000047459_ENSMUSG00000047459_Dynlrb1_chr2:155236532-155250277	ENSMUSG00000047459	ENSMUSG00000047459	Dynlrb1	protein_coding	chr2:155236532-155250277	142.844	65.3357	142.844	65.3357	2.18631	1.1285	1	DYNLRB1
ENSMUSG00000032199_ENSMUSG00000032199_Polr2m_chr9:71478436-71485935	ENSMUSG00000032199	ENSMUSG00000032199	Polr2m	protein_coding	chr9:71478436-71485935	19.5932	8.95652	19.5932	8.95652	2.18759	1.12934	1	POLR2M
ENSMUSG00000025477_ENSMUSG00000025477_Inpp5a_chr7:139389108-139579652	ENSMUSG00000025477	ENSMUSG00000025477	Inpp5a	protein_coding	chr7:139389108-139579652	5.35194	2.44525	5.35194	2.44525	2.18871	1.13008	1	INPP5A
ENSMUSG00000029413_ENSMUSG00000029413_Naaa_chr5:92257658-92278170	ENSMUSG00000029413	ENSMUSG00000029413	Naaa	protein_coding	chr5:92257658-92278170	37.7071	17.2271	37.7071	17.2271	2.18882	1.13016	1	NAAA
ENSMUSG00000024099_ENSMUSG00000024099_Ndufv2_chr17:66078794-66101559	ENSMUSG00000024099	ENSMUSG00000024099	Ndufv2	protein_coding	chr17:66078794-66101559	103.329	47.166	103.329	47.166	2.19075	1.13143	1	NDUFV2
ENSMUSG00000050552_ENSMUSG00000050552_Lamtor4_chr5:138255607-138259398	ENSMUSG00000050552	ENSMUSG00000050552	Lamtor4	protein_coding	chr5:138255607-138259398	125.485	57.2539	125.485	57.2539	2.19173	1.13207	1	LAMTOR4
ENSMUSG00000074247_ENSMUSG00000074247_Dda1_chr8:71469198-71476098	ENSMUSG00000074247	ENSMUSG00000074247	Dda1	protein_coding	chr8:71469198-71476098	6.83951	3.11893	6.83951	3.11893	2.1929	1.13284	1	DDA1
ENSMUSG00000034158_ENSMUSG00000034158_Lrrc58_chr16:37868388-37888858	ENSMUSG00000034158	ENSMUSG00000034158	Lrrc58	protein_coding	chr16:37868388-37888858	151.307	68.9935	151.307	68.9935	2.19306	1.13295	1	LRRC58
ENSMUSG00000068324_ENSMUSG00000068324_Gm10029_chr13:6662561-6662894	ENSMUSG00000068324	ENSMUSG00000068324	Gm10029		chr13:6662561-6662894	42.2414	19.2362	42.2414	19.2362	2.19593	1.13483	1	GM10029
ENSMUSG00000021024_ENSMUSG00000021024_Psma6_chr12:55384221-55418454	ENSMUSG00000021024	ENSMUSG00000021024	Psma6	protein_coding	chr12:55384221-55418454	55.5941	25.2785	55.5941	25.2785	2.19926	1.13702	1	PSMA6
ENSMUSG00000020358_ENSMUSG00000020358_Hnrnpab_chr11:51600099-51606847	ENSMUSG00000020358	ENSMUSG00000020358	Hnrnpab	protein_coding	chr11:51600099-51606847	21.918	9.96387	21.918	9.96387	2.19975	1.13734	1	HNRNPAB
ENSMUSG00000007721_ENSMUSG00000007721_Ccdc124_chr8:70868226-70873490	ENSMUSG00000007721	ENSMUSG00000007721	Ccdc124	protein_coding	chr8:70868226-70873490	16.2783	7.39886	16.2783	7.39886	2.20011	1.13758	1	CCDC124
ENSMUSG00000052293_ENSMUSG00000052293_Taf9_chr13:100651342-100656059	ENSMUSG00000052293	ENSMUSG00000052293	Taf9	protein_coding	chr13:100651342-100656059	8.39037	3.81144	8.39037	3.81144	2.20136	1.1384	1	TAF9
ENSMUSG00000028345_ENSMUSG00000028345_Tex10_chr4:48430857-48473459	ENSMUSG00000028345	ENSMUSG00000028345	Tex10	protein_coding	chr4:48430857-48473459	5.14261	2.33508	5.14261	2.33508	2.20233	1.13903	1	TEX10
ENSMUSG00000032575_ENSMUSG00000032575_Manf_chr9:106838311-106891979	ENSMUSG00000032575	ENSMUSG00000032575	Manf	protein_coding	chr9:106838311-106891979	24.0411	10.9059	24.0411	10.9059	2.20441	1.14039	1	MANF
ENSMUSG00000023064_ENSMUSG00000023064_Sncg_chr14:34370273-34374789	ENSMUSG00000023064	ENSMUSG00000023064	Sncg	protein_coding	chr14:34370273-34374789	106.296	48.1493	106.296	48.1493	2.20763	1.1425	1	SNCG
ENSMUSG00000027673_ENSMUSG00000027673_Ndufb5_chr3:32736989-32751566	ENSMUSG00000027673	ENSMUSG00000027673	Ndufb5	protein_coding	chr3:32736989-32751566	68.5283	31.0355	68.5283	31.0355	2.20806	1.14278	1	NDUFB5
ENSMUSG00000020085_ENSMUSG00000020085_Aifm2_chr10:61715262-61739260	ENSMUSG00000020085	ENSMUSG00000020085	Aifm2	protein_coding	chr10:61715262-61739260	119.33	53.9483	119.33	53.9483	2.21193	1.14531	1	AIFM2
ENSMUSG00000027879_ENSMUSG00000027879_Sec22b_chr3:97901189-97923276	ENSMUSG00000027879	ENSMUSG00000027879	Sec22b	protein_coding	chr3:97901189-97923276	24.0557	10.8748	24.0557	10.8748	2.21206	1.14539	1	SEC22B
ENSMUSG00000020745_ENSMUSG00000020745_Pafah1b1_chr11:74673948-74724670	ENSMUSG00000020745	ENSMUSG00000020745	Pafah1b1	protein_coding	chr11:74673948-74724670	10.0831	4.5533	10.0831	4.5533	2.21446	1.14695	1	PAFAH1B1
ENSMUSG00000050002_ENSMUSG00000050002_Idnk_chr13:58157648-58164693	ENSMUSG00000050002	ENSMUSG00000050002	Idnk	protein_coding	chr13:58157648-58164693	22.2373	10.0399	22.2373	10.0399	2.21489	1.14724	1	IDNK
ENSMUSG00000001909_ENSMUSG00000001909_Trmt1_chr8:84686306-84699808	ENSMUSG00000001909	ENSMUSG00000001909	Trmt1	protein_coding	chr8:84686306-84699808	20.945	9.45419	20.945	9.45419	2.21542	1.14758	1	TRMT1
ENSMUSG00000021576_ENSMUSG00000021576_Pdcd6_chr13:74303120-74317326	ENSMUSG00000021576	ENSMUSG00000021576	Pdcd6	protein_coding	chr13:74303120-74317326	18.1887	8.20555	18.1887	8.20555	2.21663	1.14837	1	PDCD6
ENSMUSG00000030534_ENSMUSG00000030534_Vps33b_chr7:80269648-80291579	ENSMUSG00000030534	ENSMUSG00000030534	Vps33b	protein_coding	chr7:80269648-80291579	10.9876	4.95584	10.9876	4.95584	2.2171	1.14867	1	VPS33B
ENSMUSG00000003429_ENSMUSG00000003429_Rps11_chr7:45122387-45124389	ENSMUSG00000003429	ENSMUSG00000003429	Rps11	protein_coding	chr7:45122387-45124389	148.851	67.0662	148.851	67.0662	2.21946	1.15021	1	RPS11
ENSMUSG00000008140_ENSMUSG00000008140_Emc10_chr7:44489936-44496529	ENSMUSG00000008140	ENSMUSG00000008140	Emc10	protein_coding	chr7:44489936-44496529	40.3259	18.1539	40.3259	18.1539	2.22134	1.15143	1	EMC10
ENSMUSG00000022365_ENSMUSG00000022365_Derl1_chr15:57869501-57892418	ENSMUSG00000022365	ENSMUSG00000022365	Derl1	protein_coding	chr15:57869501-57892418	12.2884	5.52709	12.2884	5.52709	2.2233	1.15271	1	DERL1
ENSMUSG00000045193_ENSMUSG00000045193_Cirbp_chr10:80165984-80172786	ENSMUSG00000045193	ENSMUSG00000045193	Cirbp	protein_coding	chr10:80165984-80172786	47.7775	21.4681	47.7775	21.4681	2.22551	1.15414	1	CIRBP
ENSMUSG00000031451_ENSMUSG00000031451_Gas6_chr8:13465373-13494535	ENSMUSG00000031451	ENSMUSG00000031451	Gas6	protein_coding	chr8:13465373-13494535	24.2292	10.8856	24.2292	10.8856	2.2258	1.15433	1	GAS6
ENSMUSG00000017677_ENSMUSG00000017677_Wsb1_chr11:79239371-79254671	ENSMUSG00000017677	ENSMUSG00000017677	Wsb1	protein_coding	chr11:79239371-79254671	12.5924	5.65667	12.5924	5.65667	2.22612	1.15453	1	WSB1
ENSMUSG00000029048_ENSMUSG00000029048_Rer1_chr4:155074109-155086382	ENSMUSG00000029048	ENSMUSG00000029048	Rer1	protein_coding	chr4:155074109-155086382	68.8008	30.8666	68.8008	30.8666	2.22897	1.15638	1	RER1
ENSMUSG00000075702_ENSMUSG00000075702_Selm_chr11:3514683-3517351	ENSMUSG00000075702	ENSMUSG00000075702	Selm	protein_coding	chr11:3514683-3517351	33.5989	15.0511	33.5989	15.0511	2.23232	1.15855	1	SELM
ENSMUSG00000027937_ENSMUSG00000027937_Jtb_chr3:90231596-90235838	ENSMUSG00000027937	ENSMUSG00000027937	Jtb	protein_coding	chr3:90231596-90235838	22.7172	10.1588	22.7172	10.1588	2.23621	1.16106	1	JTB
ENSMUSG00000040225_ENSMUSG00000040225_Prrc2c_chr1:162670724-162740556	ENSMUSG00000040225	ENSMUSG00000040225	Prrc2c	protein_coding	chr1:162670724-162740556	5.28717	2.36227	5.28717	2.36227	2.23817	1.16232	1	PRRC2C
ENSMUSG00000025872_ENSMUSG00000025872_Thoc3_chr13:54458836-54468849	ENSMUSG00000025872	ENSMUSG00000025872	Thoc3	protein_coding	chr13:54458836-54468849	16.2204	7.24543	16.2204	7.24543	2.23871	1.16267	1	THOC3
ENSMUSG00000029616_ENSMUSG00000029616_Erp29_chr5:121428589-121452506	ENSMUSG00000029616	ENSMUSG00000029616	Erp29	protein_coding	chr5:121428589-121452506	99.8651	44.6029	99.8651	44.6029	2.23898	1.16284	1	ERP29
ENSMUSG00000044221_ENSMUSG00000044221_Grsf1_chr5:88659447-88676171	ENSMUSG00000044221	ENSMUSG00000044221	Grsf1	protein_coding	chr5:88659447-88676171	7.30583	3.26105	7.30583	3.26105	2.24033	1.16371	1	GRSF1
ENSMUSG00000037149_ENSMUSG00000037149_Ddx1_chr12:13219307-13249213	ENSMUSG00000037149	ENSMUSG00000037149	Ddx1	protein_coding	chr12:13219307-13249213	11.6037	5.17547	11.6037	5.17547	2.24206	1.16482	1	DDX1
ENSMUSG00000022255_ENSMUSG00000022255_Mtdh_chr15:34082693-34142386	ENSMUSG00000022255	ENSMUSG00000022255	Mtdh	protein_coding	chr15:34082693-34142386	26.0947	11.633	26.0947	11.633	2.24316	1.16553	1	MTDH
ENSMUSG00000020570_ENSMUSG00000020570_Sypl_chr12:32953890-32979050	ENSMUSG00000020570	ENSMUSG00000020570	Sypl	protein_coding	chr12:32953890-32979050	25.5935	11.3864	25.5935	11.3864	2.24773	1.16847	1	SYPL
ENSMUSG00000032579_ENSMUSG00000032579_Hemk1_chr9:107327691-107338350	ENSMUSG00000032579	ENSMUSG00000032579	Hemk1	protein_coding	chr9:107327691-107338350	103.608	46.0846	103.608	46.0846	2.24821	1.16878	1	HEMK1
ENSMUSG00000005103_ENSMUSG00000005103_Wdr1_chr5:38526813-38561666	ENSMUSG00000005103	ENSMUSG00000005103	Wdr1	protein_coding	chr5:38526813-38561666	30.737	13.6575	30.737	13.6575	2.25056	1.17028	1	WDR1
ENSMUSG00000061390_ENSMUSG00000061390_Gm7866_chr9:72174578-72174959	ENSMUSG00000061390	ENSMUSG00000061390	Gm7866	protein_coding	chr9:72174578-72174959	25.062	11.1229	25.062	11.1229	2.25319	1.17197	1	GM7866
ENSMUSG00000046062_ENSMUSG00000046062_Ppp1r15b_chr1:133131142-133139783	ENSMUSG00000046062	ENSMUSG00000046062	Ppp1r15b	protein_coding	chr1:133131142-133139783	9.45866	4.19288	9.45866	4.19288	2.25589	1.17369	1	PPP1R15B
ENSMUSG00000021981_ENSMUSG00000021981_Cab39l_chr14:59440980-59548903	ENSMUSG00000021981	ENSMUSG00000021981	Cab39l	protein_coding	chr14:59440980-59548903	7.40953	3.28324	7.40953	3.28324	2.25677	1.17426	1	CAB39L
ENSMUSG00000068798_ENSMUSG00000068798_Rap1a_chr3:105727266-105801330	ENSMUSG00000068798	ENSMUSG00000068798	Rap1a	protein_coding	chr3:105727266-105801330	13.185	5.83602	13.185	5.83602	2.25925	1.17584	1	RAP1A
ENSMUSG00000026554_ENSMUSG00000026554_Dcaf8_chr1:172148014-172196393	ENSMUSG00000026554	ENSMUSG00000026554	Dcaf8	protein_coding	chr1:172148014-172196393	10.6101	4.69555	10.6101	4.69555	2.25961	1.17607	1	DCAF8
ENSMUSG00000070730_ENSMUSG00000070730_Rmdn3_chr2:119137000-119157034	ENSMUSG00000070730	ENSMUSG00000070730	Rmdn3	protein_coding	chr2:119137000-119157034	9.49588	4.19441	9.49588	4.19441	2.26394	1.17883	1	RMDN3
ENSMUSG00000029545_ENSMUSG00000029545_Acads_chr5:115110298-115119346	ENSMUSG00000029545	ENSMUSG00000029545	Acads	protein_coding	chr5:115110298-115119346	12.2714	5.41885	12.2714	5.41885	2.26458	1.17924	1	ACADS
ENSMUSG00000022338_ENSMUSG00000022338_Eny2_chr15:44428110-44437685	ENSMUSG00000022338	ENSMUSG00000022338	Eny2	protein_coding	chr15:44428110-44437685	8.36341	3.69295	8.36341	3.69295	2.2647	1.17932	1	ENY2
ENSMUSG00000021238_ENSMUSG00000021238_Aldh6a1_chr12:84430722-84450950	ENSMUSG00000021238	ENSMUSG00000021238	Aldh6a1	protein_coding	chr12:84430722-84450950	23.1526	10.2231	23.1526	10.2231	2.26473	1.17934	1	ALDH6A1
ENSMUSG00000036114_ENSMUSG00000036114_Rpp25l_chr4:41712032-41713534	ENSMUSG00000036114	ENSMUSG00000036114	Rpp25l	protein_coding	chr4:41712032-41713534	36.3751	16.0437	36.3751	16.0437	2.26725	1.18094	1	RPP25L
ENSMUSG00000019428_ENSMUSG00000019428_Fkbp8_chr8:70527723-70535328	ENSMUSG00000019428	ENSMUSG00000019428	Fkbp8	protein_coding	chr8:70527723-70535328	31.224	13.7708	31.224	13.7708	2.26741	1.18104	1	FKBP8
ENSMUSG00000062270_ENSMUSG00000062270_Morf4l1_chr9:90091670-90114820	ENSMUSG00000062270	ENSMUSG00000062270	Morf4l1	protein_coding	chr9:90091670-90114820	71.2713	31.3435	71.2713	31.3435	2.27388	1.18515	1	MORF4L1
ENSMUSG00000009035_ENSMUSG00000009035_Tmem184b_chr15:79360683-79403303	ENSMUSG00000009035	ENSMUSG00000009035	Tmem184b	protein_coding	chr15:79360683-79403303	11.0954	4.87682	11.0954	4.87682	2.27513	1.18595	1	TMEM184B
ENSMUSG00000029061_ENSMUSG00000029061_Mmp23_chr4:155650654-155653384	ENSMUSG00000029061	ENSMUSG00000029061	Mmp23	protein_coding	chr4:155650654-155653384	17.7177	7.78404	17.7177	7.78404	2.27616	1.1866	1	MMP23
ENSMUSG00000026698_ENSMUSG00000026698_Pigc_chr1:161969185-162027106	ENSMUSG00000026698	ENSMUSG00000026698	Pigc	protein_coding	chr1:161969185-162027106	10.317	4.53257	10.317	4.53257	2.27619	1.18662	1	PIGC
ENSMUSG00000031432_ENSMUSG00000031432_Prps1_chrX:140456612-140476140	ENSMUSG00000031432	ENSMUSG00000031432	Prps1	protein_coding	chrX:140456612-140476140	14.5891	6.40841	14.5891	6.40841	2.27656	1.18685	1	PRPS1
ENSMUSG00000078561_ENSMUSG00000078561_Ebf1_chr11:44617316-44617773	ENSMUSG00000078561	ENSMUSG00000078561	Ebf1		chr11:44617316-44617773	31.1142	13.6636	31.1142	13.6636	2.27716	1.18724	1	EBF1
ENSMUSG00000059776_ENSMUSG00000059776_Gm10071_chr3:58987169-58987805	ENSMUSG00000059776	ENSMUSG00000059776	Gm10071		chr3:58987169-58987805	79.2698	34.8046	79.2698	34.8046	2.27757	1.18749	1	GM10071
ENSMUSG00000022540_ENSMUSG00000022540_Rogdi_chr16:5008729-5013517	ENSMUSG00000022540	ENSMUSG00000022540	Rogdi	protein_coding	chr16:5008729-5013517	10.3076	4.52383	10.3076	4.52383	2.27851	1.18809	1	ROGDI
ENSMUSG00000020156_ENSMUSG00000020156_Mum1_chr10:80226433-80243903	ENSMUSG00000020156	ENSMUSG00000020156	Mum1	protein_coding	chr10:80226433-80243903	96.2281	42.1628	96.2281	42.1628	2.2823	1.19049	1	MUM1
ENSMUSG00000003518_ENSMUSG00000003518_Dusp3_chr11:101971142-101987013	ENSMUSG00000003518	ENSMUSG00000003518	Dusp3	protein_coding	chr11:101971142-101987013	25.993	11.3833	25.993	11.3833	2.28343	1.1912	1	DUSP3
ENSMUSG00000039615_ENSMUSG00000039615_Stub1_chr17:25830635-25833361	ENSMUSG00000039615	ENSMUSG00000039615	Stub1	protein_coding	chr17:25830635-25833361	47.0434	20.5996	47.0434	20.5996	2.2837	1.19138	1	STUB1
ENSMUSG00000081740_ENSMUSG00000081740_Gm14279_chr2:157521695-157522028	ENSMUSG00000081740	ENSMUSG00000081740	Gm14279		chr2:157521695-157522028	82.9822	36.3202	82.9822	36.3202	2.28474	1.19203	1	GM14279
ENSMUSG00000004655_ENSMUSG00000004655_Aqp1_chr6:55336431-55348555	ENSMUSG00000004655	ENSMUSG00000004655	Aqp1	protein_coding	chr6:55336431-55348555	17.4593	7.63979	17.4593	7.63979	2.28531	1.19239	1	AQP1
ENSMUSG00000048490_ENSMUSG00000048490_Nrip1_chr16:76287399-76373827	ENSMUSG00000048490	ENSMUSG00000048490	Nrip1	protein_coding	chr16:76287399-76373827	13.8404	6.04651	13.8404	6.04651	2.28899	1.19471	1	NRIP1
ENSMUSG00000018322_ENSMUSG00000018322_Tomm34_chr2:164053539-164071169	ENSMUSG00000018322	ENSMUSG00000018322	Tomm34	protein_coding	chr2:164053539-164071169	24.2836	10.6071	24.2836	10.6071	2.28937	1.19495	1	TOMM34
ENSMUSG00000031320_ENSMUSG00000031320_Rps4x_chrX:102184940-102189394	ENSMUSG00000031320	ENSMUSG00000031320	Rps4x	protein_coding	chrX:102184940-102189394	598.961	261.443	598.961	261.443	2.29098	1.19597	1	RPS4X
ENSMUSG00000024042_ENSMUSG00000024042_Sik1_chr17:31844247-31855792	ENSMUSG00000024042	ENSMUSG00000024042	Sik1	protein_coding	chr17:31844247-31855792	6.3192	2.75757	6.3192	2.75757	2.29158	1.19634	1	SIK1
ENSMUSG00000019578_ENSMUSG00000019578_Ubxn6_chr17:56067044-56075028	ENSMUSG00000019578	ENSMUSG00000019578	Ubxn6	protein_coding	chr17:56067044-56075028	17.5782	7.67028	17.5782	7.67028	2.29173	1.19644	1	UBXN6
ENSMUSG00000018340_ENSMUSG00000018340_Anxa6_chr11:54979107-55033445	ENSMUSG00000018340	ENSMUSG00000018340	Anxa6	protein_coding	chr11:54979107-55033445	18.6031	8.11669	18.6031	8.11669	2.29196	1.19658	1	ANXA6
ENSMUSG00000031246_ENSMUSG00000031246_Sh3bgrl_chrX:109095364-109197873	ENSMUSG00000031246	ENSMUSG00000031246	Sh3bgrl	protein_coding	chrX:109095364-109197873	25.8144	11.2577	25.8144	11.2577	2.29304	1.19726	1	SH3BGRL
ENSMUSG00000031447_ENSMUSG00000031447_Lamp1_chr8:13159134-13175338	ENSMUSG00000031447	ENSMUSG00000031447	Lamp1	protein_coding	chr8:13159134-13175338	174.962	76.2912	174.962	76.2912	2.29334	1.19745	1	LAMP1
ENSMUSG00000030286_ENSMUSG00000030286_Emc3_chr6:113514873-113531638	ENSMUSG00000030286	ENSMUSG00000030286	Emc3	protein_coding	chr6:113514873-113531638	30.3647	13.2332	30.3647	13.2332	2.29458	1.19823	1	EMC3
ENSMUSG00000059119_ENSMUSG00000059119_Nap1l4_chr7:143513578-143549090	ENSMUSG00000059119	ENSMUSG00000059119	Nap1l4	protein_coding	chr7:143513578-143549090	15.9494	6.94881	15.9494	6.94881	2.29527	1.19866	1	NAP1L4
ENSMUSG00000070436_ENSMUSG00000070436_Serpinh1_chr7:99345374-99353230	ENSMUSG00000070436	ENSMUSG00000070436	Serpinh1	protein_coding	chr7:99345374-99353230	94.5566	41.1129	94.5566	41.1129	2.29993	1.20159	1	SERPINH1
ENSMUSG00000015542_ENSMUSG00000015542_Nat9_chr11:115182831-115187859	ENSMUSG00000015542	ENSMUSG00000015542	Nat9	protein_coding	chr11:115182831-115187859	17.7478	7.70719	17.7478	7.70719	2.30276	1.20336	1	NAT9
ENSMUSG00000016534_ENSMUSG00000016534_Lamp2_chrX:38401356-38456454	ENSMUSG00000016534	ENSMUSG00000016534	Lamp2	protein_coding	chrX:38401356-38456454	28.8732	12.5178	28.8732	12.5178	2.30657	1.20575	1	LAMP2
ENSMUSG00000028568_ENSMUSG00000028568_Btf3l4_chr4:108814294-108833614	ENSMUSG00000028568	ENSMUSG00000028568	Btf3l4	protein_coding	chr4:108814294-108833614	5.24992	2.27534	5.24992	2.27534	2.30731	1.20621	1	BTF3L4
ENSMUSG00000071415_ENSMUSG00000071415_Rpl23_chr11:97777526-97782437	ENSMUSG00000071415	ENSMUSG00000071415	Rpl23	protein_coding	chr11:97777526-97782437	585.161	253.586	585.161	253.586	2.30754	1.20636	1	RPL23
ENSMUSG00000073131_ENSMUSG00000073131_Vma21_chrX:71815923-71839757	ENSMUSG00000073131	ENSMUSG00000073131	Vma21	protein_coding	chrX:71815923-71839757	8.72194	3.7792	8.72194	3.7792	2.30788	1.20657	1	VMA21
ENSMUSG00000091803_ENSMUSG00000091803_Cox16_chr12:81359025-81485127	ENSMUSG00000091803	ENSMUSG00000091803	Cox16	protein_coding	chr12:81359025-81485127	320.209	138.667	320.209	138.667	2.30919	1.20739	1	COX16
ENSMUSG00000021474_ENSMUSG00000021474_Sfxn1_chr13:54071844-54108346	ENSMUSG00000021474	ENSMUSG00000021474	Sfxn1	protein_coding	chr13:54071844-54108346	55.9874	24.2121	55.9874	24.2121	2.31237	1.20937	1	SFXN1
ENSMUSG00000026712_ENSMUSG00000026712_Mrc1_chr2:14229413-14332057	ENSMUSG00000026712	ENSMUSG00000026712	Mrc1	protein_coding	chr2:14229413-14332057	7.547	3.2634	7.547	3.2634	2.31262	1.20953	1	MRC1
ENSMUSG00000053317_ENSMUSG00000053317_Sec61b_chr4:47474657-47483242	ENSMUSG00000053317	ENSMUSG00000053317	Sec61b	protein_coding	chr4:47474657-47483242	118.001	51.0236	118.001	51.0236	2.31267	1.20956	1	SEC61B
ENSMUSG00000004096_ENSMUSG00000004096_Cwc15_chr9:14500616-14510577	ENSMUSG00000004096	ENSMUSG00000004096	Cwc15	protein_coding	chr9:14500616-14510577	34.7435	15.0207	34.7435	15.0207	2.31304	1.20979	1	CWC15
ENSMUSG00000040521_ENSMUSG00000040521_Tsfm_chr10:127011571-127030840	ENSMUSG00000040521	ENSMUSG00000040521	Tsfm	protein_coding	chr10:127011571-127030840	28.5091	12.3252	28.5091	12.3252	2.31307	1.20981	1	TSFM
ENSMUSG00000004040_ENSMUSG00000004040_Stat3_chr11:100885097-100939540	ENSMUSG00000004040	ENSMUSG00000004040	Stat3	protein_coding	chr11:100885097-100939540	14.451	6.2399	14.451	6.2399	2.3159	1.21157	1	STAT3
ENSMUSG00000030654_ENSMUSG00000030654_Arl6ip1_chr7:118118890-118129625	ENSMUSG00000030654	ENSMUSG00000030654	Arl6ip1	protein_coding	chr7:118118890-118129625	54.8189	23.6243	54.8189	23.6243	2.32045	1.2144	1	ARL6IP1
ENSMUSG00000027207_ENSMUSG00000027207_Galk2_chr2:125859108-125984299	ENSMUSG00000027207	ENSMUSG00000027207	Galk2	protein_coding	chr2:125859108-125984299	14.5564	6.26502	14.5564	6.26502	2.32344	1.21626	1	GALK2
ENSMUSG00000023106_ENSMUSG00000023106_Denr_chr5:123907174-123928832	ENSMUSG00000023106	ENSMUSG00000023106	Denr	protein_coding	chr5:123907174-123928832	22.8205	9.81712	22.8205	9.81712	2.32456	1.21696	1	DENR
ENSMUSG00000054408_ENSMUSG00000054408_Spcs3_chr8:54520432-54529998	ENSMUSG00000054408	ENSMUSG00000054408	Spcs3	protein_coding	chr8:54520432-54529998	5.53978	2.38095	5.53978	2.38095	2.32671	1.21829	1	SPCS3
ENSMUSG00000026603_ENSMUSG00000026603_Smyd2_chr1:189880491-189922363	ENSMUSG00000026603	ENSMUSG00000026603	Smyd2	protein_coding	chr1:189880491-189922363	10.9825	4.71258	10.9825	4.71258	2.33046	1.22062	1	SMYD2
ENSMUSG00000002395_ENSMUSG00000002395_Use1_chr8:71366847-71369732	ENSMUSG00000002395	ENSMUSG00000002395	Use1	protein_coding	chr8:71366847-71369732	29.4221	12.6246	29.4221	12.6246	2.33054	1.22066	1	USE1
ENSMUSG00000033953_ENSMUSG00000033953_Ppp3r1_chr11:17159262-17200375	ENSMUSG00000033953	ENSMUSG00000033953	Ppp3r1	protein_coding	chr11:17159262-17200375	18.6431	7.99946	18.6431	7.99946	2.33054	1.22067	1	PPP3R1
ENSMUSG00000032279_ENSMUSG00000032279_Idh3a_chr9:54586510-54604661	ENSMUSG00000032279	ENSMUSG00000032279	Idh3a	protein_coding	chr9:54586510-54604661	26.6413	11.4151	26.6413	11.4151	2.33386	1.22272	1	IDH3A
ENSMUSG00000022193_ENSMUSG00000022193_Psmb5_chr14:54614119-54617995	ENSMUSG00000022193	ENSMUSG00000022193	Psmb5	protein_coding	chr14:54614119-54617995	52.0823	22.3085	52.0823	22.3085	2.33464	1.2232	1	PSMB5
ENSMUSG00000060586_ENSMUSG00000060586_H2-Eb1_chr17:34305882-34316199	ENSMUSG00000060586	ENSMUSG00000060586	H2-Eb1	protein_coding	chr17:34305882-34316199	36.1305	15.4709	36.1305	15.4709	2.33538	1.22366	1	H2-EB1
ENSMUSG00000057375_ENSMUSG00000057375_Yipf1_chr4:107314362-107359823	ENSMUSG00000057375	ENSMUSG00000057375	Yipf1	protein_coding	chr4:107314362-107359823	40.6416	17.3991	40.6416	17.3991	2.33584	1.22394	1	YIPF1
ENSMUSG00000040681_ENSMUSG00000040681_Hmgn1_chr16:96120617-96127729	ENSMUSG00000040681	ENSMUSG00000040681	Hmgn1	protein_coding	chr16:96120617-96127729	49.5742	21.22	49.5742	21.22	2.3362	1.22416	1	HMGN1
ENSMUSG00000014077_ENSMUSG00000014077_Chp1_chr2:119547696-119587027	ENSMUSG00000014077	ENSMUSG00000014077	Chp1	protein_coding	chr2:119547696-119587027	48.6985	20.8381	48.6985	20.8381	2.33699	1.22465	1	CHP1
ENSMUSG00000071014_ENSMUSG00000071014_Ndufb6_chr4:40270590-40279421	ENSMUSG00000071014	ENSMUSG00000071014	Ndufb6	protein_coding	chr4:40270590-40279421	95.9792	41.0275	95.9792	41.0275	2.33939	1.22613	1	NDUFB6
ENSMUSG00000021792_ENSMUSG00000021792_Fam213a_chr14:40993739-41013788	ENSMUSG00000021792	ENSMUSG00000021792	Fam213a	protein_coding	chr14:40993739-41013788	120.138	51.3224	120.138	51.3224	2.34085	1.22703	1	FAM213A
ENSMUSG00000048701_ENSMUSG00000048701_Ccdc6_chr10:70097120-70193200	ENSMUSG00000048701	ENSMUSG00000048701	Ccdc6	protein_coding	chr10:70097120-70193200	7.84345	3.35025	7.84345	3.35025	2.34115	1.22722	1	CCDC6
ENSMUSG00000052310_ENSMUSG00000052310_Slc39a1_chr3:90248171-90253612	ENSMUSG00000052310	ENSMUSG00000052310	Slc39a1	protein_coding	chr3:90248171-90253612	74.295	31.682	74.295	31.682	2.34502	1.2296	1	SLC39A1
ENSMUSG00000020311_ENSMUSG00000020311_Erlec1_chr11:30930773-30954335	ENSMUSG00000020311	ENSMUSG00000020311	Erlec1	protein_coding	chr11:30930773-30954335	5.1321	2.18689	5.1321	2.18689	2.34676	1.23067	1	ERLEC1
ENSMUSG00000028484_ENSMUSG00000028484_Psip1_chr4:83455679-83486459	ENSMUSG00000028484	ENSMUSG00000028484	Psip1	protein_coding	chr4:83455679-83486459	17.8448	7.60147	17.8448	7.60147	2.34755	1.23115	1	PSIP1
ENSMUSG00000078681_ENSMUSG00000078681_Tm2d3_chr7:65691168-65701913	ENSMUSG00000078681	ENSMUSG00000078681	Tm2d3	protein_coding	chr7:65691168-65701913	31.8476	13.5581	31.8476	13.5581	2.34897	1.23203	1	TM2D3
ENSMUSG00000006412_ENSMUSG00000006412_Pfdn2_chr1:171345669-171359254	ENSMUSG00000006412	ENSMUSG00000006412	Pfdn2	protein_coding	chr1:171345669-171359254	47.6773	20.2818	47.6773	20.2818	2.35074	1.23312	1	PFDN2
ENSMUSG00000020253_ENSMUSG00000020253_Ppm1m_chr9:106194171-106199746	ENSMUSG00000020253	ENSMUSG00000020253	Ppm1m	protein_coding	chr9:106194171-106199746	11.5618	4.91554	11.5618	4.91554	2.35209	1.23394	1	PPM1M
ENSMUSG00000037062_ENSMUSG00000037062_Sh3glb1_chr3:144688843-144720323	ENSMUSG00000037062	ENSMUSG00000037062	Sh3glb1	protein_coding	chr3:144688843-144720323	34.6311	14.7108	34.6311	14.7108	2.35413	1.23519	1	SH3GLB1
ENSMUSG00000053460_ENSMUSG00000053460_Ggcx_chr6:72414307-72430712	ENSMUSG00000053460	ENSMUSG00000053460	Ggcx	protein_coding	chr6:72414307-72430712	9.13087	3.87767	9.13087	3.87767	2.35473	1.23556	1	GGCX
ENSMUSG00000039953_ENSMUSG00000039953_Clstn1_chr4:149586467-149648899	ENSMUSG00000039953	ENSMUSG00000039953	Clstn1	protein_coding	chr4:149586467-149648899	6.49813	2.75942	6.49813	2.75942	2.35489	1.23566	1	CLSTN1
ENSMUSG00000016458_ENSMUSG00000016458_Wt1_chr2:105126528-105173616	ENSMUSG00000016458	ENSMUSG00000016458	Wt1	protein_coding	chr2:105126528-105173616	5.04264	2.13967	5.04264	2.13967	2.35674	1.23679	1	WT1
ENSMUSG00000030060_ENSMUSG00000030060_8430410A17Rik_chr6:87913934-87936629	ENSMUSG00000030060	ENSMUSG00000030060	8430410A17Rik	protein_coding	chr6:87913934-87936629	7.93918	3.36672	7.93918	3.36672	2.35813	1.23765	1	8430410A17RIK
ENSMUSG00000079316_ENSMUSG00000079316_Rab9_chrX:166457252-166479867	ENSMUSG00000079316	ENSMUSG00000079316	Rab9	protein_coding	chrX:166457252-166479867	10.7882	4.57452	10.7882	4.57452	2.35832	1.23776	1	RAB9
ENSMUSG00000033096_ENSMUSG00000033096_Apmap_chr2:150583079-150608567	ENSMUSG00000033096	ENSMUSG00000033096	Apmap	protein_coding	chr2:150583079-150608567	23.81	10.0915	23.81	10.0915	2.35941	1.23843	1	APMAP
ENSMUSG00000024610_ENSMUSG00000024610_Cd74_chr18:60803847-60812646	ENSMUSG00000024610	ENSMUSG00000024610	Cd74	protein_coding	chr18:60803847-60812646	38.5115	16.2852	38.5115	16.2852	2.36482	1.24173	1	CD74
ENSMUSG00000055148_ENSMUSG00000055148_Klf2_chr8:72319032-72321656	ENSMUSG00000055148	ENSMUSG00000055148	Klf2	protein_coding	chr8:72319032-72321656	39.6333	16.7587	39.6333	16.7587	2.36494	1.2418	1	KLF2
ENSMUSG00000037563_ENSMUSG00000037563_Rps16_chr7:28350651-28352696	ENSMUSG00000037563	ENSMUSG00000037563	Rps16	protein_coding	chr7:28350651-28352696	259.625	109.757	259.625	109.757	2.36545	1.24212	1	RPS16
ENSMUSG00000024856_ENSMUSG00000024856_Cdk2ap2_chr19:4097181-4099019	ENSMUSG00000024856	ENSMUSG00000024856	Cdk2ap2	protein_coding	chr19:4097181-4099019	29.0823	12.2771	29.0823	12.2771	2.36882	1.24417	1	CDK2AP2
ENSMUSG00000061032_ENSMUSG00000061032_Rrp1_chr10:78400361-78413043	ENSMUSG00000061032	ENSMUSG00000061032	Rrp1	protein_coding	chr10:78400361-78413043	17.3297	7.30673	17.3297	7.30673	2.37174	1.24595	1	RRP1
ENSMUSG00000044475_ENSMUSG00000044475_Ascc1_chr10:60002804-60099990	ENSMUSG00000044475	ENSMUSG00000044475	Ascc1	protein_coding	chr10:60002804-60099990	8.42356	3.55059	8.42356	3.55059	2.37244	1.24637	1	ASCC1
ENSMUSG00000090862_ENSMUSG00000090862_Rps13_chr7:116331506-116334190	ENSMUSG00000090862	ENSMUSG00000090862	Rps13	protein_coding	chr7:116331506-116334190	197.407	83.1957	197.407	83.1957	2.3728	1.24659	1	RPS13
ENSMUSG00000042772_ENSMUSG00000042772_Smg7_chr1:152836995-152902646	ENSMUSG00000042772	ENSMUSG00000042772	Smg7	protein_coding	chr1:152836995-152902646	36.2862	15.2912	36.2862	15.2912	2.37301	1.24672	1	SMG7
ENSMUSG00000045983_ENSMUSG00000045983_Eif4g1_chr16:20668312-20692884	ENSMUSG00000045983	ENSMUSG00000045983	Eif4g1	protein_coding	chr16:20668312-20692884	14.0286	5.90582	14.0286	5.90582	2.37539	1.24816	1	EIF4G1
ENSMUSG00000021033_ENSMUSG00000021033_Gstz1_chr12:87147706-87164721	ENSMUSG00000021033	ENSMUSG00000021033	Gstz1	protein_coding	chr12:87147706-87164721	154.28	64.9368	154.28	64.9368	2.37585	1.24844	1	GSTZ1
ENSMUSG00000011958_ENSMUSG00000011958_Bnip2_chr9:69989465-70008317	ENSMUSG00000011958	ENSMUSG00000011958	Bnip2	protein_coding	chr9:69989465-70008317	50.1457	21.0956	50.1457	21.0956	2.37707	1.24918	1	BNIP2
ENSMUSG00000005732_ENSMUSG00000005732_Ranbp1_chr16:18239783-18248732	ENSMUSG00000005732	ENSMUSG00000005732	Ranbp1	protein_coding	chr16:18239783-18248732	83.0816	34.9281	83.0816	34.9281	2.37865	1.25014	1	RANBP1
ENSMUSG00000030663_ENSMUSG00000030663_1110004F10Rik_chr7:116093300-116105210	ENSMUSG00000030663	ENSMUSG00000030663	1110004F10Rik	protein_coding	chr7:116093300-116105210	27.0192	11.3554	27.0192	11.3554	2.37941	1.25061	1	1110004F10RIK
ENSMUSG00000059878_ENSMUSG00000059878_Zfp422_chr6:116624015-116628999	ENSMUSG00000059878	ENSMUSG00000059878	Zfp422	protein_coding	chr6:116624015-116628999	9.04391	3.80029	9.04391	3.80029	2.37979	1.25084	1	ZFP422
ENSMUSG00000035329_ENSMUSG00000035329_Fbxo33_chr12:59200654-59219725	ENSMUSG00000035329	ENSMUSG00000035329	Fbxo33	protein_coding	chr12:59200654-59219725	14.7162	6.17686	14.7162	6.17686	2.38247	1.25246	1	FBXO33
ENSMUSG00000093904_ENSMUSG00000093904_Tomm20_chr8:126930663-126945921	ENSMUSG00000093904	ENSMUSG00000093904	Tomm20	protein_coding	chr8:126930663-126945921	10.4715	4.39453	10.4715	4.39453	2.38285	1.25269	1	TOMM20
ENSMUSG00000026688_ENSMUSG00000026688_Mgst3_chr1:167371965-167393841	ENSMUSG00000026688	ENSMUSG00000026688	Mgst3	protein_coding	chr1:167371965-167393841	33.7138	14.1445	33.7138	14.1445	2.38353	1.2531	1	MGST3
ENSMUSG00000015165_ENSMUSG00000015165_Hnrnpl_chr7:28808540-28822266	ENSMUSG00000015165	ENSMUSG00000015165	Hnrnpl	protein_coding	chr7:28808540-28822266	1337.12	560.815	1337.12	560.815	2.38424	1.25353	1	HNRNPL
ENSMUSG00000014769_ENSMUSG00000014769_Psmb1_chr17:15475720-15498276	ENSMUSG00000014769	ENSMUSG00000014769	Psmb1	protein_coding	chr17:15475720-15498276	59.5996	24.9928	59.5996	24.9928	2.38467	1.25379	1	PSMB1
ENSMUSG00000045573_ENSMUSG00000045573_Penk_chr4:4133530-4138819	ENSMUSG00000045573	ENSMUSG00000045573	Penk	protein_coding	chr4:4133530-4138819	20.76	8.69938	20.76	8.69938	2.38638	1.25482	1	PENK
ENSMUSG00000032431_ENSMUSG00000032431_Crtap_chr9:114375133-114390675	ENSMUSG00000032431	ENSMUSG00000032431	Crtap	protein_coding	chr9:114375133-114390675	37.1528	15.5611	37.1528	15.5611	2.38754	1.25553	1	CRTAP
ENSMUSG00000036707_ENSMUSG00000036707_Cab39_chr1:85793440-85851576	ENSMUSG00000036707	ENSMUSG00000036707	Cab39	protein_coding	chr1:85793440-85851576	8.14369	3.41089	8.14369	3.41089	2.38756	1.25553	1	CAB39
ENSMUSG00000028980_ENSMUSG00000028980_H6pd_chr4:149979474-150009023	ENSMUSG00000028980	ENSMUSG00000028980	H6pd	protein_coding	chr4:149979474-150009023	7.32275	3.06094	7.32275	3.06094	2.39232	1.25841	1	H6PD
ENSMUSG00000033128_ENSMUSG00000033128_Gga1_chr15:78877189-78894585	ENSMUSG00000033128	ENSMUSG00000033128	Gga1	protein_coding	chr15:78877189-78894585	12.751	5.32896	12.751	5.32896	2.39277	1.25868	1	GGA1
ENSMUSG00000006818_ENSMUSG00000006818_Sod2_chr17:13007838-13018119	ENSMUSG00000006818	ENSMUSG00000006818	Sod2	protein_coding	chr17:13007838-13018119	30.5314	12.7578	30.5314	12.7578	2.39316	1.25891	1	SOD2
ENSMUSG00000002732_ENSMUSG00000002732_Fkbp7_chr2:76663043-76673116	ENSMUSG00000002732	ENSMUSG00000002732	Fkbp7	protein_coding	chr2:76663043-76673116	30.4744	12.7329	30.4744	12.7329	2.39336	1.25904	1	FKBP7
ENSMUSG00000056820_ENSMUSG00000056820_Tsnax_chr8:125012996-125034192	ENSMUSG00000056820	ENSMUSG00000056820	Tsnax	protein_coding	chr8:125012996-125034192	7.32139	3.05521	7.32139	3.05521	2.39636	1.26085	1	TSNAX
ENSMUSG00000031750_ENSMUSG00000031750_Il34_chr8:110741828-110805924	ENSMUSG00000031750	ENSMUSG00000031750	Il34	protein_coding	chr8:110741828-110805924	5.04325	2.10454	5.04325	2.10454	2.39637	1.26085	1	IL34
ENSMUSG00000007850_ENSMUSG00000007850_Hnrnph1_chr11:50376989-50386528	ENSMUSG00000007850	ENSMUSG00000007850	Hnrnph1	protein_coding	chr11:50376989-50386528	13.9137	5.80253	13.9137	5.80253	2.39787	1.26175	1	HNRNPH1
ENSMUSG00000007564_ENSMUSG00000007564_Ppp2r1a_chr17:20945310-20965916	ENSMUSG00000007564	ENSMUSG00000007564	Ppp2r1a	protein_coding	chr17:20945310-20965916	17.1896	7.16296	17.1896	7.16296	2.39979	1.26291	1	PPP2R1A
ENSMUSG00000061838_ENSMUSG00000061838_Suclg2_chr6:95474133-95718837	ENSMUSG00000061838	ENSMUSG00000061838	Suclg2	protein_coding	chr6:95474133-95718837	6.53021	2.71961	6.53021	2.71961	2.40116	1.26373	1	SUCLG2
ENSMUSG00000026664_ENSMUSG00000026664_Phyh_chr2:4919018-4938730	ENSMUSG00000026664	ENSMUSG00000026664	Phyh	protein_coding	chr2:4919018-4938730	43.0291	17.9194	43.0291	17.9194	2.40126	1.26379	1	PHYH
ENSMUSG00000015291_ENSMUSG00000015291_Gdi1_chrX:74304997-74311862	ENSMUSG00000015291	ENSMUSG00000015291	Gdi1	protein_coding	chrX:74304997-74311862	8.35426	3.47132	8.35426	3.47132	2.40665	1.26703	1	GDI1
ENSMUSG00000031217_ENSMUSG00000031217_Efnb1_chrX:99136129-99148991	ENSMUSG00000031217	ENSMUSG00000031217	Efnb1	protein_coding	chrX:99136129-99148991	8.18449	3.40059	8.18449	3.40059	2.40679	1.26711	1	EFNB1
ENSMUSG00000029810_ENSMUSG00000029810_Tmem176b_chr6:48833810-48841374	ENSMUSG00000029810	ENSMUSG00000029810	Tmem176b	protein_coding	chr6:48833810-48841374	10.9356	4.54199	10.9356	4.54199	2.40767	1.26764	1	TMEM176B
ENSMUSG00000014606_ENSMUSG00000014606_Slc25a11_chr11:70644195-70647479	ENSMUSG00000014606	ENSMUSG00000014606	Slc25a11	protein_coding	chr11:70644195-70647479	14.1392	5.87033	14.1392	5.87033	2.40859	1.26819	1	SLC25A11
ENSMUSG00000047126_ENSMUSG00000047126_Cltc_chr11:86694350-86757565	ENSMUSG00000047126	ENSMUSG00000047126	Cltc	protein_coding	chr11:86694350-86757565	19.139	7.94412	19.139	7.94412	2.4092	1.26856	1	CLTC
ENSMUSG00000026463_ENSMUSG00000026463_Atp2b4_chr1:133702673-133801041	ENSMUSG00000026463	ENSMUSG00000026463	Atp2b4	protein_coding	chr1:133702673-133801041	7.57909	3.14558	7.57909	3.14558	2.40944	1.2687	1	ATP2B4
ENSMUSG00000015733_ENSMUSG00000015733_Capza2_chr6:17636233-17666972	ENSMUSG00000015733	ENSMUSG00000015733	Capza2	protein_coding	chr6:17636233-17666972	28.1556	11.6789	28.1556	11.6789	2.41081	1.26952	1	CAPZA2
ENSMUSG00000000078_ENSMUSG00000000078_Klf6_chr13:5861488-5870393	ENSMUSG00000000078	ENSMUSG00000000078	Klf6	protein_coding	chr13:5861488-5870393	11.9461	4.95131	11.9461	4.95131	2.41272	1.27066	1	KLF6
ENSMUSG00000032413_ENSMUSG00000032413_Rasa2_chr9:96539299-96631617	ENSMUSG00000032413	ENSMUSG00000032413	Rasa2	protein_coding	chr9:96539299-96631617	6.7463	2.7957	6.7463	2.7957	2.4131	1.27089	1	RASA2
ENSMUSG00000049130_ENSMUSG00000049130_C5ar1_chr7:16246742-16259540	ENSMUSG00000049130	ENSMUSG00000049130	C5ar1	protein_coding	chr7:16246742-16259540	30.6469	12.6898	30.6469	12.6898	2.41508	1.27207	1	C5AR1
ENSMUSG00000051007_ENSMUSG00000051007_Pddc1_chr7:141408134-141414136	ENSMUSG00000051007	ENSMUSG00000051007	Pddc1	protein_coding	chr7:141408134-141414136	9.30034	3.85046	9.30034	3.85046	2.41538	1.27225	1	PDDC1
ENSMUSG00000024170_ENSMUSG00000024170_Telo2_chr17:25099569-25115967	ENSMUSG00000024170	ENSMUSG00000024170	Telo2	protein_coding	chr17:25099569-25115967	10.3395	4.28055	10.3395	4.28055	2.41546	1.2723	1	TELO2
ENSMUSG00000038690_ENSMUSG00000038690_Atp5j2_chr5:145183697-145192062	ENSMUSG00000038690	ENSMUSG00000038690	Atp5j2	protein_coding	chr5:145183697-145192062	467.495	193.51	467.495	193.51	2.41587	1.27254	1	ATP5J2
ENSMUSG00000029703_ENSMUSG00000029703_Lrwd1_chr5:136122771-136136074	ENSMUSG00000029703	ENSMUSG00000029703	Lrwd1	protein_coding	chr5:136122771-136136074	8.75289	3.62137	8.75289	3.62137	2.41701	1.27322	1	LRWD1
ENSMUSG00000000384_ENSMUSG00000000384_Tbrg4_chr11:6615597-6626067	ENSMUSG00000000384	ENSMUSG00000000384	Tbrg4	protein_coding	chr11:6615597-6626067	17.0501	7.05276	17.0501	7.05276	2.41751	1.27352	1	TBRG4
ENSMUSG00000049439_ENSMUSG00000049439_Cyp20a1_chr1:60343322-60388060	ENSMUSG00000049439	ENSMUSG00000049439	Cyp20a1	protein_coding	chr1:60343322-60388060	6.20801	2.5677	6.20801	2.5677	2.41773	1.27365	1	CYP20A1
ENSMUSG00000021290_ENSMUSG00000021290_2010107E04Rik_chr12:111961375-111966977	ENSMUSG00000021290	ENSMUSG00000021290	2010107E04Rik	protein_coding	chr12:111961375-111966977	841.93	347.726	841.93	347.726	2.42125	1.27575	1	2010107E04RIK
ENSMUSG00000057666_ENSMUSG00000057666_Gapdh_chr6:125161714-125166467	ENSMUSG00000057666	ENSMUSG00000057666	Gapdh	protein_coding	chr6:125161714-125166467	50.0954	20.6665	50.0954	20.6665	2.42399	1.27738	1	GAPDH
ENSMUSG00000051391_ENSMUSG00000051391_Ywhag_chr5:135908408-135934616	ENSMUSG00000051391	ENSMUSG00000051391	Ywhag	protein_coding	chr5:135908408-135934616	50.6749	20.9053	50.6749	20.9053	2.42402	1.2774	1	YWHAG
ENSMUSG00000034566_ENSMUSG00000034566_Atp5h_chr11:115415688-115419962	ENSMUSG00000034566	ENSMUSG00000034566	Atp5h	protein_coding	chr11:115415688-115419962	246.862	101.604	246.862	101.604	2.42965	1.28075	1	ATP5H
ENSMUSG00000055817_ENSMUSG00000055817_Mta3_chr17:83706162-83821516	ENSMUSG00000055817	ENSMUSG00000055817	Mta3	protein_coding	chr17:83706162-83821516	5.19118	2.13607	5.19118	2.13607	2.43025	1.2811	1	MTA3
ENSMUSG00000028234_ENSMUSG00000028234_Rps20_chr4:3831333-3835665	ENSMUSG00000028234	ENSMUSG00000028234	Rps20	protein_coding	chr4:3831333-3835665	992.651	407.964	992.651	407.964	2.43318	1.28284	1	RPS20
ENSMUSG00000020349_ENSMUSG00000020349_Ppp2ca_chr11:52098680-52127778	ENSMUSG00000020349	ENSMUSG00000020349	Ppp2ca	protein_coding	chr11:52098680-52127778	18.1863	7.47071	18.1863	7.47071	2.43435	1.28353	1	PPP2CA
ENSMUSG00000021497_ENSMUSG00000021497_Txndc15_chr13:55714649-55726221	ENSMUSG00000021497	ENSMUSG00000021497	Txndc15	protein_coding	chr13:55714649-55726221	23.3625	9.59493	23.3625	9.59493	2.43488	1.28385	1	TXNDC15
ENSMUSG00000051730_ENSMUSG00000051730_Mettl5_chr2:69871197-69885615	ENSMUSG00000051730	ENSMUSG00000051730	Mettl5	protein_coding	chr2:69871197-69885615	34.6486	14.2281	34.6486	14.2281	2.43522	1.28405	1	METTL5
ENSMUSG00000074884_ENSMUSG00000074884_Serf2_chr2:121449194-121458313	ENSMUSG00000074884	ENSMUSG00000074884	Serf2	protein_coding	chr2:121449194-121458313	114.782	47.1232	114.782	47.1232	2.43579	1.28439	1	SERF2
ENSMUSG00000020612_ENSMUSG00000020612_Prkar1a_chr11:109649404-109669656	ENSMUSG00000020612	ENSMUSG00000020612	Prkar1a	protein_coding	chr11:109649404-109669656	24.1965	9.93256	24.1965	9.93256	2.43608	1.28456	1	PRKAR1A
ENSMUSG00000029208_ENSMUSG00000029208_Guf1_chr5:69556923-69575972	ENSMUSG00000029208	ENSMUSG00000029208	Guf1	protein_coding	chr5:69556923-69575972	7.88835	3.23736	7.88835	3.23736	2.43666	1.28491	1	GUF1
ENSMUSG00000000563_ENSMUSG00000000563_Atp5f1_chr3:105942697-105960099	ENSMUSG00000000563	ENSMUSG00000000563	Atp5f1	protein_coding	chr3:105942697-105960099	106.722	43.7284	106.722	43.7284	2.44056	1.28722	1	ATP5F1
ENSMUSG00000022124_ENSMUSG00000022124_Fbxl3_chr14:103080238-103099566	ENSMUSG00000022124	ENSMUSG00000022124	Fbxl3	protein_coding	chr14:103080238-103099566	14.2486	5.83542	14.2486	5.83542	2.44174	1.28791	1	FBXL3
ENSMUSG00000040652_ENSMUSG00000040652_Oaz2_chr9:65668000-65690300	ENSMUSG00000040652	ENSMUSG00000040652	Oaz2	protein_coding	chr9:65668000-65690300	21.1061	8.64239	21.1061	8.64239	2.44216	1.28816	1	OAZ2
ENSMUSG00000003484_ENSMUSG00000003484_Cyp4f18_chr8:71988481-72009626	ENSMUSG00000003484	ENSMUSG00000003484	Cyp4f18	protein_coding	chr8:71988481-72009626	7.16773	2.93465	7.16773	2.93465	2.44245	1.28833	1	CYP4F18
ENSMUSG00000031119_ENSMUSG00000031119_Gpc4_chrX:52053020-52165252	ENSMUSG00000031119	ENSMUSG00000031119	Gpc4	protein_coding	chrX:52053020-52165252	8.02507	3.28427	8.02507	3.28427	2.44349	1.28894	1	GPC4
ENSMUSG00000028552_ENSMUSG00000028552_Eps15_chr4:109280267-109387817	ENSMUSG00000028552	ENSMUSG00000028552	Eps15	protein_coding	chr4:109280267-109387817	18.1204	7.40906	18.1204	7.40906	2.44571	1.29025	1	EPS15
ENSMUSG00000020457_ENSMUSG00000020457_Drg1_chr11:3187359-3266415	ENSMUSG00000020457	ENSMUSG00000020457	Drg1	protein_coding	chr11:3187359-3266415	17.8466	7.29638	17.8466	7.29638	2.44595	1.2904	1	DRG1
ENSMUSG00000038762_ENSMUSG00000038762_Abcf1_chr17:35956818-35969761	ENSMUSG00000038762	ENSMUSG00000038762	Abcf1	protein_coding	chr17:35956818-35969761	31.1396	12.7288	31.1396	12.7288	2.44639	1.29065	1	ABCF1
ENSMUSG00000022475_ENSMUSG00000022475_Hdac7_chr15:97792663-97844502	ENSMUSG00000022475	ENSMUSG00000022475	Hdac7	protein_coding	chr15:97792663-97844502	10.1537	4.14711	10.1537	4.14711	2.44838	1.29183	1	HDAC7
ENSMUSG00000032997_ENSMUSG00000032997_Chpf_chr1:75474568-75479471	ENSMUSG00000032997	ENSMUSG00000032997	Chpf	protein_coding	chr1:75474568-75479471	10.9092	4.45258	10.9092	4.45258	2.45009	1.29283	1	CHPF
ENSMUSG00000051223_ENSMUSG00000051223_Bzw1_chr1:58393135-58406548	ENSMUSG00000051223	ENSMUSG00000051223	Bzw1	protein_coding	chr1:58393135-58406548	10.9063	4.44813	10.9063	4.44813	2.45188	1.29389	1	BZW1
ENSMUSG00000061111_ENSMUSG00000061111_Fam195b_chr11:120542887-120549727	ENSMUSG00000061111	ENSMUSG00000061111	Fam195b	protein_coding	chr11:120542887-120549727	96.3987	39.303	96.3987	39.303	2.45271	1.29437	1	FAM195B
ENSMUSG00000026457_ENSMUSG00000026457_Adipor1_chr1:134415377-134433351	ENSMUSG00000026457	ENSMUSG00000026457	Adipor1	protein_coding	chr1:134415377-134433351	22.5748	9.1884	22.5748	9.1884	2.45688	1.29683	1	ADIPOR1
ENSMUSG00000024346_ENSMUSG00000024346_Pfdn1_chr18:36403678-36454495	ENSMUSG00000024346	ENSMUSG00000024346	Pfdn1	protein_coding	chr18:36403678-36454495	25.6936	10.4377	25.6936	10.4377	2.46162	1.29961	1	PFDN1
ENSMUSG00000053565_ENSMUSG00000053565_Eif3k_chr7:28971372-28981814	ENSMUSG00000053565	ENSMUSG00000053565	Eif3k	protein_coding	chr7:28971372-28981814	90.5537	36.7581	90.5537	36.7581	2.4635	1.30071	1	EIF3K
ENSMUSG00000033543_ENSMUSG00000033543_Gtf2a2_chr9:70012549-70022866	ENSMUSG00000033543	ENSMUSG00000033543	Gtf2a2	protein_coding	chr9:70012549-70022866	6.74394	2.73615	6.74394	2.73615	2.46476	1.30144	1	GTF2A2
ENSMUSG00000055053_ENSMUSG00000055053_Nfic_chr10:81396185-81431005	ENSMUSG00000055053	ENSMUSG00000055053	Nfic	protein_coding	chr10:81396185-81431005	61.1422	24.7875	61.1422	24.7875	2.46665	1.30256	1	NFIC
ENSMUSG00000074364_ENSMUSG00000074364_Ehd2_chr7:15946976-15967567	ENSMUSG00000074364	ENSMUSG00000074364	Ehd2	protein_coding	chr7:15946976-15967567	17.0478	6.90541	17.0478	6.90541	2.46876	1.30379	1	EHD2
ENSMUSG00000078713_ENSMUSG00000078713_Tomm5_chr4:45105207-45108114	ENSMUSG00000078713	ENSMUSG00000078713	Tomm5	protein_coding	chr4:45105207-45108114	47.5539	19.2614	47.5539	19.2614	2.46887	1.30385	1	TOMM5
ENSMUSG00000029190_ENSMUSG00000029190_D5Ertd579e_chr5:36584787-36696024	ENSMUSG00000029190	ENSMUSG00000029190	D5Ertd579e	protein_coding	chr5:36584787-36696024	9.85042	3.98299	9.85042	3.98299	2.47312	1.30633	1	D5ERTD579E
ENSMUSG00000028149_ENSMUSG00000028149_Rap1gds1_chr3:138925905-139075199	ENSMUSG00000028149	ENSMUSG00000028149	Rap1gds1	protein_coding	chr3:138925905-139075199	5.12945	2.07234	5.12945	2.07234	2.4752	1.30754	1	RAP1GDS1
ENSMUSG00000090663_ENSMUSG00000090663_Srcap_chr7:127559385-127565266	ENSMUSG00000090663	ENSMUSG00000090663	Srcap	protein_coding	chr7:127559385-127565266	13.23	5.3442	13.23	5.3442	2.47558	1.30777	1	SRCAP
ENSMUSG00000006740_ENSMUSG00000006740_Kif5b_chr18:6201001-6242174	ENSMUSG00000006740	ENSMUSG00000006740	Kif5b	protein_coding	chr18:6201001-6242174	7.8834	3.18353	7.8834	3.18353	2.47631	1.30819	1	KIF5B
ENSMUSG00000022285_ENSMUSG00000022285_Ywhaz_chr15:36770769-36794547	ENSMUSG00000022285	ENSMUSG00000022285	Ywhaz	protein_coding	chr15:36770769-36794547	420.947	169.843	420.947	169.843	2.47845	1.30944	1	YWHAZ
ENSMUSG00000005069_ENSMUSG00000005069_Pex5_chr6:124396815-124415067	ENSMUSG00000005069	ENSMUSG00000005069	Pex5	protein_coding	chr6:124396815-124415067	8.49425	3.42566	8.49425	3.42566	2.4796	1.3101	1	PEX5
ENSMUSG00000064373_ENSMUSG00000064373_Sepp1_chr15:3268546-3280508	ENSMUSG00000064373	ENSMUSG00000064373	Sepp1	protein_coding	chr15:3268546-3280508	174.522	70.3481	174.522	70.3481	2.48083	1.31083	1	SEPP1
ENSMUSG00000030272_ENSMUSG00000030272_Camk1_chr6:113334123-113343984	ENSMUSG00000030272	ENSMUSG00000030272	Camk1	protein_coding	chr6:113334123-113343984	13.5285	5.44909	13.5285	5.44909	2.48271	1.31191	1	CAMK1
ENSMUSG00000020680_ENSMUSG00000020680_Taf15_chr11:83473085-83506743	ENSMUSG00000020680	ENSMUSG00000020680	Taf15	protein_coding	chr11:83473085-83506743	11.4678	4.61457	11.4678	4.61457	2.48513	1.31332	1	TAF15
ENSMUSG00000002812_ENSMUSG00000002812_Flii_chr11:60714122-60727263	ENSMUSG00000002812	ENSMUSG00000002812	Flii	protein_coding	chr11:60714122-60727263	9.54355	3.83869	9.54355	3.83869	2.48615	1.31391	1	FLII
ENSMUSG00000024603_ENSMUSG00000024603_Dctn4_chr18:60526220-60558762	ENSMUSG00000024603	ENSMUSG00000024603	Dctn4	protein_coding	chr18:60526220-60558762	13.9503	5.60915	13.9503	5.60915	2.48706	1.31444	1	DCTN4
ENSMUSG00000025794_ENSMUSG00000025794_Rpl14_chr9:120571516-120574653	ENSMUSG00000025794	ENSMUSG00000025794	Rpl14	protein_coding	chr9:120571516-120574653	242.257	97.3921	242.257	97.3921	2.48744	1.31466	1	RPL14
ENSMUSG00000045038_ENSMUSG00000045038_Prkce_chr17:86167784-86657919	ENSMUSG00000045038	ENSMUSG00000045038	Prkce	protein_coding	chr17:86167784-86657919	5.19364	2.0878	5.19364	2.0878	2.48761	1.31476	1	PRKCE
ENSMUSG00000036781_ENSMUSG00000036781_Rps27l_chr9:66946085-66949516	ENSMUSG00000036781	ENSMUSG00000036781	Rps27l	protein_coding	chr9:66946085-66949516	186.417	74.9087	186.417	74.9087	2.48859	1.31533	1	RPS27L
ENSMUSG00000018171_ENSMUSG00000018171_Vmp1_chr11:86583864-86683836	ENSMUSG00000018171	ENSMUSG00000018171	Vmp1	protein_coding	chr11:86583864-86683836	11.016	4.42492	11.016	4.42492	2.48954	1.31588	1	VMP1
ENSMUSG00000020018_ENSMUSG00000020018_Snrpf_chr10:93583028-93589706	ENSMUSG00000020018	ENSMUSG00000020018	Snrpf	protein_coding	chr10:93583028-93589706	42.5538	17.0885	42.5538	17.0885	2.4902	1.31626	1	SNRPF
ENSMUSG00000022771_ENSMUSG00000022771_Ppil2_chr16:17086554-17111257	ENSMUSG00000022771	ENSMUSG00000022771	Ppil2	protein_coding	chr16:17086554-17111257	40.3945	16.2203	40.3945	16.2203	2.49037	1.31636	1	PPIL2
ENSMUSG00000028600_ENSMUSG00000028600_Podn_chr4:108014790-108096445	ENSMUSG00000028600	ENSMUSG00000028600	Podn	protein_coding	chr4:108014790-108096445	25.0825	10.0706	25.0825	10.0706	2.49067	1.31653	1	PODN
ENSMUSG00000024975_ENSMUSG00000024975_Pdcd4_chr19:53892230-53929861	ENSMUSG00000024975	ENSMUSG00000024975	Pdcd4	protein_coding	chr19:53892230-53929861	140.666	56.4221	140.666	56.4221	2.4931	1.31794	1	PDCD4
ENSMUSG00000020267_ENSMUSG00000020267_Hint1_chr11:54866382-54870501	ENSMUSG00000020267	ENSMUSG00000020267	Hint1	protein_coding	chr11:54866382-54870501	124.813	50.051	124.813	50.051	2.49372	1.3183	1	HINT1
ENSMUSG00000029059_ENSMUSG00000029059_Fam213b_chr4:154895503-154899135	ENSMUSG00000029059	ENSMUSG00000029059	Fam213b	protein_coding	chr4:154895503-154899135	95.7227	38.3843	95.7227	38.3843	2.4938	1.31834	1	FAM213B
ENSMUSG00000069565_ENSMUSG00000069565_Dazap1_chr10:80261485-80288408	ENSMUSG00000069565	ENSMUSG00000069565	Dazap1	protein_coding	chr10:80261485-80288408	22.8325	9.15256	22.8325	9.15256	2.49466	1.31884	1	DAZAP1
ENSMUSG00000009863_ENSMUSG00000009863_Sdhb_chr4:140961202-140979193	ENSMUSG00000009863	ENSMUSG00000009863	Sdhb	protein_coding	chr4:140961202-140979193	16.5581	6.6372	16.5581	6.6372	2.49474	1.31889	1	SDHB
ENSMUSG00000003464_ENSMUSG00000003464_Pex19_chr1:172126754-172136493	ENSMUSG00000003464	ENSMUSG00000003464	Pex19	protein_coding	chr1:172126754-172136493	39.4398	15.8063	39.4398	15.8063	2.49519	1.31915	1	PEX19
ENSMUSG00000019087_ENSMUSG00000019087_Atp6ap1_chrX:74297096-74304721	ENSMUSG00000019087	ENSMUSG00000019087	Atp6ap1	protein_coding	chrX:74297096-74304721	46.0797	18.4671	46.0797	18.4671	2.49523	1.31917	1	ATP6AP1
ENSMUSG00000024248_ENSMUSG00000024248_Cox7a2l_chr17:83501918-83514333	ENSMUSG00000024248	ENSMUSG00000024248	Cox7a2l	protein_coding	chr17:83501918-83514333	152.006	60.903	152.006	60.903	2.49587	1.31954	1	COX7A2L
ENSMUSG00000024772_ENSMUSG00000024772_Ehd1_chr19:6276724-6300096	ENSMUSG00000024772	ENSMUSG00000024772	Ehd1	protein_coding	chr19:6276724-6300096	29.2251	11.7009	29.2251	11.7009	2.49768	1.32059	1	EHD1
ENSMUSG00000041733_ENSMUSG00000041733_Coq5_chr5:115279665-115296972	ENSMUSG00000041733	ENSMUSG00000041733	Coq5	protein_coding	chr5:115279665-115296972	21.7439	8.70515	21.7439	8.70515	2.49782	1.32067	1	COQ5
ENSMUSG00000031516_ENSMUSG00000031516_Dctn6_chr8:34090419-34108796	ENSMUSG00000031516	ENSMUSG00000031516	Dctn6	protein_coding	chr8:34090419-34108796	23.5153	9.41399	23.5153	9.41399	2.49791	1.32072	1	DCTN6
ENSMUSG00000054690_ENSMUSG00000054690_Emcn_chr3:137341066-137432185	ENSMUSG00000054690	ENSMUSG00000054690	Emcn	protein_coding	chr3:137341066-137432185	11.395	4.56014	11.395	4.56014	2.49883	1.32125	1	EMCN
ENSMUSG00000031503_ENSMUSG00000031503_Col4a2_chr8:11312804-11449287	ENSMUSG00000031503	ENSMUSG00000031503	Col4a2	protein_coding	chr8:11312804-11449287	8.85433	3.54305	8.85433	3.54305	2.49907	1.32139	1	COL4A2
ENSMUSG00000033022_ENSMUSG00000033022_Cdo1_chr18:46713204-46728342	ENSMUSG00000033022	ENSMUSG00000033022	Cdo1	protein_coding	chr18:46713204-46728342	400.566	160.136	400.566	160.136	2.50141	1.32274	1	CDO1
ENSMUSG00000020089_ENSMUSG00000020089_Ppa1_chr10:61648551-61674168	ENSMUSG00000020089	ENSMUSG00000020089	Ppa1	protein_coding	chr10:61648551-61674168	58.7754	23.496	58.7754	23.496	2.50151	1.3228	1	PPA1
ENSMUSG00000001383_ENSMUSG00000001383_Zmat2_chr18:36793922-36799660	ENSMUSG00000001383	ENSMUSG00000001383	Zmat2	protein_coding	chr18:36793922-36799660	31.8019	12.7102	31.8019	12.7102	2.50208	1.32313	1	ZMAT2
ENSMUSG00000041777_ENSMUSG00000041777_Cir1_chr2:73283104-73312701	ENSMUSG00000041777	ENSMUSG00000041777	Cir1	protein_coding	chr2:73283104-73312701	5.13704	2.0531	5.13704	2.0531	2.50209	1.32313	1	CIR1
ENSMUSG00000028557_ENSMUSG00000028557_Rnf11_chr4:109451097-109484728	ENSMUSG00000028557	ENSMUSG00000028557	Rnf11	protein_coding	chr4:109451097-109484728	31.3532	12.5275	31.3532	12.5275	2.50275	1.32351	1	RNF11
ENSMUSG00000021748_ENSMUSG00000021748_Pdhb_chr14:8165990-8172992	ENSMUSG00000021748	ENSMUSG00000021748	Pdhb	protein_coding	chr14:8165990-8172992	79.78	31.8477	79.78	31.8477	2.50505	1.32484	1	PDHB
ENSMUSG00000033880_ENSMUSG00000033880_Lgals3bp_chr11:118392750-118402092	ENSMUSG00000033880	ENSMUSG00000033880	Lgals3bp	protein_coding	chr11:118392750-118402092	9.52085	3.79944	9.52085	3.79944	2.50586	1.3253	1	LGALS3BP
ENSMUSG00000031938_ENSMUSG00000031938_4931406C07Rik_chr9:15283336-15306448	ENSMUSG00000031938	ENSMUSG00000031938	4931406C07Rik	protein_coding	chr9:15283336-15306448	26.9163	10.7346	26.9163	10.7346	2.50743	1.32621	1	4931406C07RIK
ENSMUSG00000050732_ENSMUSG00000050732_Vamp8_chr6:72385222-72390703	ENSMUSG00000050732	ENSMUSG00000050732	Vamp8	protein_coding	chr6:72385222-72390703	147.585	58.8427	147.585	58.8427	2.50813	1.32661	1	VAMP8
ENSMUSG00000022185_ENSMUSG00000022185_Acin1_chr14:54642160-54686931	ENSMUSG00000022185	ENSMUSG00000022185	Acin1	protein_coding	chr14:54642160-54686931	41.352	16.4804	41.352	16.4804	2.50916	1.32721	1	ACIN1
ENSMUSG00000053012_ENSMUSG00000053012_Krcc1_chr6:71272018-71285318	ENSMUSG00000053012	ENSMUSG00000053012	Krcc1	protein_coding	chr6:71272018-71285318	62.6638	24.973	62.6638	24.973	2.50926	1.32726	1	KRCC1
ENSMUSG00000013701_ENSMUSG00000013701_Timm23_chr14:32180161-32201898	ENSMUSG00000013701	ENSMUSG00000013701	Timm23	protein_coding	chr14:32180161-32201898	6.66723	2.64943	6.66723	2.64943	2.51648	1.33141	1	TIMM23
ENSMUSG00000015305_ENSMUSG00000015305_Sash1_chr10:8722218-8886070	ENSMUSG00000015305	ENSMUSG00000015305	Sash1	protein_coding	chr10:8722218-8886070	5.12522	2.03646	5.12522	2.03646	2.51673	1.33155	1	SASH1
ENSMUSG00000025495_ENSMUSG00000025495_Ptdss2_chr7:141122381-141157021	ENSMUSG00000025495	ENSMUSG00000025495	Ptdss2	protein_coding	chr7:141122381-141157021	5.02047	1.9947	5.02047	1.9947	2.5169	1.33165	1	PTDSS2
ENSMUSG00000055737_ENSMUSG00000055737_Ghr_chr15:3317759-3583492	ENSMUSG00000055737	ENSMUSG00000055737	Ghr	protein_coding	chr15:3317759-3583492	68.6993	27.2785	68.6993	27.2785	2.51844	1.33253	1	GHR
ENSMUSG00000032187_ENSMUSG00000032187_Smarca4_chr9:21616168-21704230	ENSMUSG00000032187	ENSMUSG00000032187	Smarca4	protein_coding	chr9:21616168-21704230	7.15816	2.84091	7.15816	2.84091	2.51967	1.33324	1	SMARCA4
ENSMUSG00000037601_ENSMUSG00000037601_Nme1_chr11:93956978-93968521	ENSMUSG00000037601	ENSMUSG00000037601	Nme1	protein_coding	chr11:93956978-93968521	24.952	9.88916	24.952	9.88916	2.52317	1.33524	1	NME1
ENSMUSG00000039067_ENSMUSG00000039067_Psmd7_chr8:107580380-107588482	ENSMUSG00000039067	ENSMUSG00000039067	Psmd7	protein_coding	chr8:107580380-107588482	18.4522	7.31183	18.4522	7.31183	2.52361	1.33549	1	PSMD7
ENSMUSG00000010608_ENSMUSG00000010608_Rbm25_chr12:83631235-83683123	ENSMUSG00000010608	ENSMUSG00000010608	Rbm25	protein_coding	chr12:83631235-83683123	44.2334	17.5199	44.2334	17.5199	2.52475	1.33614	1	RBM25
ENSMUSG00000002416_ENSMUSG00000002416_Ndufb2_chr6:39592573-39603382	ENSMUSG00000002416	ENSMUSG00000002416	Ndufb2	protein_coding	chr6:39592573-39603382	120.523	47.7036	120.523	47.7036	2.5265	1.33714	1	NDUFB2
ENSMUSG00000024604_ENSMUSG00000024604_Rbm22_chr18:60560735-60572810	ENSMUSG00000024604	ENSMUSG00000024604	Rbm22	protein_coding	chr18:60560735-60572810	5.23118	2.07044	5.23118	2.07044	2.5266	1.3372	1	RBM22
ENSMUSG00000026701_ENSMUSG00000026701_Prdx6_chr1:161240111-161251219	ENSMUSG00000026701	ENSMUSG00000026701	Prdx6	protein_coding	chr1:161240111-161251219	66.1194	26.1675	66.1194	26.1675	2.52678	1.3373	1	PRDX6
ENSMUSG00000038332_ENSMUSG00000038332_Sesn1_chr10:41810573-41908424	ENSMUSG00000038332	ENSMUSG00000038332	Sesn1	protein_coding	chr10:41810573-41908424	6.93143	2.74026	6.93143	2.74026	2.52948	1.33884	1	SESN1
ENSMUSG00000065990_ENSMUSG00000065990_Aurkaip1_chr4:155831271-155833130	ENSMUSG00000065990	ENSMUSG00000065990	Aurkaip1	protein_coding	chr4:155831271-155833130	27.7354	10.9598	27.7354	10.9598	2.53065	1.33951	1	AURKAIP1
ENSMUSG00000028152_ENSMUSG00000028152_Tspan5_chr3:138742194-138904433	ENSMUSG00000028152	ENSMUSG00000028152	Tspan5	protein_coding	chr3:138742194-138904433	24.4924	9.67666	24.4924	9.67666	2.53108	1.33975	1	TSPAN5
ENSMUSG00000027952_ENSMUSG00000027952_Pmvk_chr3:89459117-89469013	ENSMUSG00000027952	ENSMUSG00000027952	Pmvk	protein_coding	chr3:89459117-89469013	33.4542	13.216	33.4542	13.216	2.53134	1.3399	1	PMVK
ENSMUSG00000034252_ENSMUSG00000034252_Senp6_chr9:80066902-80144953	ENSMUSG00000034252	ENSMUSG00000034252	Senp6	protein_coding	chr9:80066902-80144953	54.3317	21.4292	54.3317	21.4292	2.5354	1.34222	1	SENP6
ENSMUSG00000031467_ENSMUSG00000031467_Agpat5_chr8:18846276-18891361	ENSMUSG00000031467	ENSMUSG00000031467	Agpat5	protein_coding	chr8:18846276-18891361	5.46926	2.15363	5.46926	2.15363	2.53955	1.34458	1	AGPAT5
ENSMUSG00000031950_ENSMUSG00000031950_Gabarapl2_chr8:111940702-111953612	ENSMUSG00000031950	ENSMUSG00000031950	Gabarapl2	protein_coding	chr8:111940702-111953612	29.729	11.7052	29.729	11.7052	2.53981	1.34472	1	GABARAPL2
ENSMUSG00000061130_ENSMUSG00000061130_Ppm1b_chr17:84956740-85023991	ENSMUSG00000061130	ENSMUSG00000061130	Ppm1b	protein_coding	chr17:84956740-85023991	9.48571	3.73261	9.48571	3.73261	2.54131	1.34557	1	PPM1B
ENSMUSG00000001552_ENSMUSG00000001552_Jup_chr11:100368957-100397763	ENSMUSG00000001552	ENSMUSG00000001552	Jup	protein_coding	chr11:100368957-100397763	30.3404	11.936	30.3404	11.936	2.54192	1.34592	1	JUP
ENSMUSG00000038000_ENSMUSG00000038000_Acd_chr8:105698158-105701095	ENSMUSG00000038000	ENSMUSG00000038000	Acd	protein_coding	chr8:105698158-105701095	9.21104	3.622	9.21104	3.622	2.54308	1.34658	1	ACD
ENSMUSG00000035649_ENSMUSG00000035649_Zcchc7_chr4:44755876-44932215	ENSMUSG00000035649	ENSMUSG00000035649	Zcchc7	protein_coding	chr4:44755876-44932215	5.33965	2.09925	5.33965	2.09925	2.5436	1.34687	1	ZCCHC7
ENSMUSG00000005397_ENSMUSG00000005397_Nid1_chr13:13437601-13512275	ENSMUSG00000005397	ENSMUSG00000005397	Nid1	protein_coding	chr13:13437601-13512275	12.1527	4.77754	12.1527	4.77754	2.54371	1.34694	1	NID1
ENSMUSG00000017132_ENSMUSG00000017132_Cyth1_chr11:118132018-118248592	ENSMUSG00000017132	ENSMUSG00000017132	Cyth1	protein_coding	chr11:118132018-118248592	29.1883	11.469	29.1883	11.469	2.54497	1.34765	1	CYTH1
ENSMUSG00000026987_ENSMUSG00000026987_Baz2b_chr2:59899362-60209839	ENSMUSG00000026987	ENSMUSG00000026987	Baz2b	protein_coding	chr2:59899362-60209839	77.2461	30.2809	77.2461	30.2809	2.55098	1.35105	1	BAZ2B
ENSMUSG00000024588_ENSMUSG00000024588_Fech_chr18:64456549-64489066	ENSMUSG00000024588	ENSMUSG00000024588	Fech	protein_coding	chr18:64456549-64489066	14.446	5.6586	14.446	5.6586	2.55293	1.35215	1	FECH
ENSMUSG00000031604_ENSMUSG00000031604_Sc4mol_chr8:64718138-64733792	ENSMUSG00000031604	ENSMUSG00000031604	Sc4mol	protein_coding	chr8:64718138-64733792	10.7862	4.22109	10.7862	4.22109	2.55531	1.3535	1	SC4MOL
ENSMUSG00000034211_ENSMUSG00000034211_Mrps17_chr5:129715496-129718875	ENSMUSG00000034211	ENSMUSG00000034211	Mrps17	protein_coding	chr5:129715496-129718875	33.7645	13.2095	33.7645	13.2095	2.55608	1.35393	1	MRPS17
ENSMUSG00000020150_ENSMUSG00000020150_Gamt_chr10:80258150-80261012	ENSMUSG00000020150	ENSMUSG00000020150	Gamt	protein_coding	chr10:80258150-80261012	17.646	6.90342	17.646	6.90342	2.55612	1.35396	1	GAMT
ENSMUSG00000029447_ENSMUSG00000029447_Cct6a_chr5:129787438-129845820	ENSMUSG00000029447	ENSMUSG00000029447	Cct6a	protein_coding	chr5:129787438-129845820	6.78389	2.65296	6.78389	2.65296	2.5571	1.35451	1	CCT6A
ENSMUSG00000019659_ENSMUSG00000019659_Ccdc12_chr9:110656502-110711590	ENSMUSG00000019659	ENSMUSG00000019659	Ccdc12	protein_coding	chr9:110656502-110711590	31.5837	12.3355	31.5837	12.3355	2.56039	1.35636	1	CCDC12
ENSMUSG00000041378_ENSMUSG00000041378_Cldn5_chr16:18776846-18778260	ENSMUSG00000041378	ENSMUSG00000041378	Cldn5	protein_coding	chr16:18776846-18778260	31.1462	12.1581	31.1462	12.1581	2.56177	1.35714	1	CLDN5
ENSMUSG00000021760_ENSMUSG00000021760_Gpx8_chr13:113042762-113046388	ENSMUSG00000021760	ENSMUSG00000021760	Gpx8	protein_coding	chr13:113042762-113046388	5.12484	1.99972	5.12484	1.99972	2.56278	1.35771	1	GPX8
ENSMUSG00000018547_ENSMUSG00000018547_Pip4k2b_chr11:97715156-97744704	ENSMUSG00000018547	ENSMUSG00000018547	Pip4k2b	protein_coding	chr11:97715156-97744704	7.4671	2.91306	7.4671	2.91306	2.56332	1.35801	1	PIP4K2B
ENSMUSG00000029538_ENSMUSG00000029538_Srsf9_chr5:115327176-115333080	ENSMUSG00000029538	ENSMUSG00000029538	Srsf9	protein_coding	chr5:115327176-115333080	198.337	77.3266	198.337	77.3266	2.56493	1.35892	1	SRSF9
ENSMUSG00000024072_ENSMUSG00000024072_Yipf4_chr17:74489492-74500277	ENSMUSG00000024072	ENSMUSG00000024072	Yipf4	protein_coding	chr17:74489492-74500277	13.2071	5.14856	13.2071	5.14856	2.5652	1.35907	1	YIPF4
ENSMUSG00000001289_ENSMUSG00000001289_Pfdn5_chr15:102326115-102331873	ENSMUSG00000001289	ENSMUSG00000001289	Pfdn5	protein_coding	chr15:102326115-102331873	388.701	151.451	388.701	151.451	2.56651	1.35981	1	PFDN5
ENSMUSG00000052144_ENSMUSG00000052144_Ppp4r2_chr6:100833637-100868717	ENSMUSG00000052144	ENSMUSG00000052144	Ppp4r2	protein_coding	chr6:100833637-100868717	5.15461	2.00795	5.15461	2.00795	2.5671	1.36014	1	PPP4R2
ENSMUSG00000031059_ENSMUSG00000031059_Ndufb11_chrX:20615325-20617619	ENSMUSG00000031059	ENSMUSG00000031059	Ndufb11	protein_coding	chrX:20615325-20617619	75.2142	29.2089	75.2142	29.2089	2.57504	1.3646	1	NDUFB11
ENSMUSG00000066150_ENSMUSG00000066150_Slc31a1_chr4:62360726-62391769	ENSMUSG00000066150	ENSMUSG00000066150	Slc31a1	protein_coding	chr4:62360726-62391769	5.49677	2.13316	5.49677	2.13316	2.57682	1.36559	1	SLC31A1
ENSMUSG00000069917_ENSMUSG00000069917_Hba-a2_chr11:32296488-32297298	ENSMUSG00000069917	ENSMUSG00000069917	Hba-a2	protein_coding	chr11:32296488-32297298	812.666	315.073	812.666	315.073	2.57929	1.36698	1	HBA-A2
ENSMUSG00000035828_ENSMUSG00000035828_Pim3_chr15:88862185-88865718	ENSMUSG00000035828	ENSMUSG00000035828	Pim3	protein_coding	chr15:88862185-88865718	5.47051	2.11978	5.47051	2.11978	2.5807	1.36776	1	PIM3
ENSMUSG00000053094_ENSMUSG00000053094_Tmem248_chr5:130219743-130243765	ENSMUSG00000053094	ENSMUSG00000053094	Tmem248	protein_coding	chr5:130219743-130243765	6.64584	2.57425	6.64584	2.57425	2.58166	1.3683	1	TMEM248
ENSMUSG00000063882_ENSMUSG00000063882_Uqcrh_chr4:116066964-116075071	ENSMUSG00000063882	ENSMUSG00000063882	Uqcrh	protein_coding	chr4:116066964-116075071	1544.05	598.049	1544.05	598.049	2.58181	1.36838	1	UQCRH
ENSMUSG00000018501_ENSMUSG00000018501_Ncor1_chr11:62316425-62458541	ENSMUSG00000018501	ENSMUSG00000018501	Ncor1	protein_coding	chr11:62316425-62458541	49.6693	19.2149	49.6693	19.2149	2.58494	1.37013	1	NCOR1
ENSMUSG00000063694_ENSMUSG00000063694_Cycs_chr6:50562562-50566538	ENSMUSG00000063694	ENSMUSG00000063694	Cycs	protein_coding	chr6:50562562-50566538	16.5765	6.40914	16.5765	6.40914	2.58638	1.37094	1	CYCS
ENSMUSG00000062515_ENSMUSG00000062515_Fabp4_chr3:10204346-10208576	ENSMUSG00000062515	ENSMUSG00000062515	Fabp4	protein_coding	chr3:10204346-10208576	16670.1	6444	16670.1	6444	2.58692	1.37123	1	FABP4
ENSMUSG00000032601_ENSMUSG00000032601_Prkar2a_chr9:108692142-108749512	ENSMUSG00000032601	ENSMUSG00000032601	Prkar2a	protein_coding	chr9:108692142-108749512	6.88148	2.65979	6.88148	2.65979	2.58723	1.37141	1	PRKAR2A
ENSMUSG00000024909_ENSMUSG00000024909_Efemp2_chr19:5473972-5481853	ENSMUSG00000024909	ENSMUSG00000024909	Efemp2	protein_coding	chr19:5473972-5481853	5.82913	2.25047	5.82913	2.25047	2.59018	1.37305	1	EFEMP2
ENSMUSG00000060126_ENSMUSG00000060126_Tpt1_chr14:75845092-75848525	ENSMUSG00000060126	ENSMUSG00000060126	Tpt1	protein_coding	chr14:75845092-75848525	866.942	334.597	866.942	334.597	2.591	1.37351	1	TPT1
ENSMUSG00000024695_ENSMUSG00000024695_Zfp91_chr19:12763659-12796126	ENSMUSG00000024695	ENSMUSG00000024695	Zfp91	protein_coding	chr19:12763659-12796126	18.1829	7.01406	18.1829	7.01406	2.59235	1.37426	1	ZFP91
ENSMUSG00000020840_ENSMUSG00000020840_Blmh_chr11:76924808-76987379	ENSMUSG00000020840	ENSMUSG00000020840	Blmh	protein_coding	chr11:76924808-76987379	42.755	16.4828	42.755	16.4828	2.59392	1.37513	1	BLMH
ENSMUSG00000005510_ENSMUSG00000005510_Ndufs3_chr2:90894633-90904827	ENSMUSG00000005510	ENSMUSG00000005510	Ndufs3	protein_coding	chr2:90894633-90904827	221.324	85.271	221.324	85.271	2.59554	1.37603	1	NDUFS3
ENSMUSG00000026956_ENSMUSG00000026956_Uap1l1_chr2:25359888-25365682	ENSMUSG00000026956	ENSMUSG00000026956	Uap1l1	protein_coding	chr2:25359888-25365682	37.058	14.2682	37.058	14.2682	2.59724	1.37698	1	UAP1L1
ENSMUSG00000032518_ENSMUSG00000032518_Rpsa_chr9:120127765-120132369	ENSMUSG00000032518	ENSMUSG00000032518	Rpsa	protein_coding	chr9:120127765-120132369	374.529	144.005	374.529	144.005	2.60081	1.37896	1	RPSA
ENSMUSG00000023723_ENSMUSG00000023723_Mrps23_chr11:88204387-88211507	ENSMUSG00000023723	ENSMUSG00000023723	Mrps23	protein_coding	chr11:88204387-88211507	13.9479	5.3604	13.9479	5.3604	2.60203	1.37964	1	MRPS23
ENSMUSG00000079426_ENSMUSG00000079426_Arpc4_chr6:113378112-113390448	ENSMUSG00000079426	ENSMUSG00000079426	Arpc4	protein_coding	chr6:113378112-113390448	99.2485	38.1092	99.2485	38.1092	2.60432	1.38091	1	ARPC4
ENSMUSG00000022516_ENSMUSG00000022516_Nudt16l1_chr16:4939110-4941020	ENSMUSG00000022516	ENSMUSG00000022516	Nudt16l1	protein_coding	chr16:4939110-4941020	43.7071	16.7773	43.7071	16.7773	2.60513	1.38136	1	NUDT16L1
ENSMUSG00000039163_ENSMUSG00000039163_Cmc1_chr9:118064528-118150196	ENSMUSG00000039163	ENSMUSG00000039163	Cmc1	protein_coding	chr9:118064528-118150196	15.8797	6.09551	15.8797	6.09551	2.60515	1.38136	1	CMC1
ENSMUSG00000012848_ENSMUSG00000012848_Rps5_chr7:12922289-12926686	ENSMUSG00000012848	ENSMUSG00000012848	Rps5	protein_coding	chr7:12922289-12926686	603.896	231.763	603.896	231.763	2.60566	1.38165	1	RPS5
ENSMUSG00000026834_ENSMUSG00000026834_Acvr1c_chr2:58267452-58357895	ENSMUSG00000026834	ENSMUSG00000026834	Acvr1c	protein_coding	chr2:58267452-58357895	10.8001	4.14448	10.8001	4.14448	2.6059	1.38178	1	ACVR1C
ENSMUSG00000034868_ENSMUSG00000034868_Myl12b_chr17:70973919-70990787	ENSMUSG00000034868	ENSMUSG00000034868	Myl12b	protein_coding	chr17:70973919-70990787	73.2592	28.1013	73.2592	28.1013	2.60697	1.38237	1	MYL12B
ENSMUSG00000040152_ENSMUSG00000040152_Thbs1_chr2:118111875-118127133	ENSMUSG00000040152	ENSMUSG00000040152	Thbs1	protein_coding	chr2:118111875-118127133	9.61008	3.6858	9.61008	3.6858	2.60733	1.38257	1	THBS1
ENSMUSG00000045382_ENSMUSG00000045382_Cxcr4_chr1:128588198-128592293	ENSMUSG00000045382	ENSMUSG00000045382	Cxcr4	protein_coding	chr1:128588198-128592293	13.0901	5.01844	13.0901	5.01844	2.6084	1.38317	1	CXCR4
ENSMUSG00000025795_ENSMUSG00000025795_Rassf3_chr10:121410349-121476250	ENSMUSG00000025795	ENSMUSG00000025795	Rassf3	protein_coding	chr10:121410349-121476250	7.60913	2.91593	7.60913	2.91593	2.6095	1.38378	1	RASSF3
ENSMUSG00000038845_ENSMUSG00000038845_Phb_chr11:95666956-95680773	ENSMUSG00000038845	ENSMUSG00000038845	Phb	protein_coding	chr11:95666956-95680773	24.9529	9.55771	24.9529	9.55771	2.61076	1.38447	1	PHB
ENSMUSG00000032342_ENSMUSG00000032342_Mto1_chr9:78448207-78475348	ENSMUSG00000032342	ENSMUSG00000032342	Mto1	protein_coding	chr9:78448207-78475348	10.0079	3.8289	10.0079	3.8289	2.61378	1.38614	1	MTO1
ENSMUSG00000025223_ENSMUSG00000025223_Ldb1_chr19:46032592-46045214	ENSMUSG00000025223	ENSMUSG00000025223	Ldb1	protein_coding	chr19:46032592-46045214	6.44873	2.4658	6.44873	2.4658	2.61527	1.38696	1	LDB1
ENSMUSG00000020594_ENSMUSG00000020594_Pum2_chr12:8674133-8752581	ENSMUSG00000020594	ENSMUSG00000020594	Pum2	protein_coding	chr12:8674133-8752581	12.0004	4.5879	12.0004	4.5879	2.61566	1.38718	1	PUM2
ENSMUSG00000028344_ENSMUSG00000028344_Invs_chr4:48279759-48431954	ENSMUSG00000028344	ENSMUSG00000028344	Invs	protein_coding	chr4:48279759-48431954	15.3825	5.87722	15.3825	5.87722	2.61731	1.38808	1	INVS
ENSMUSG00000048170_ENSMUSG00000048170_Mcmbp_chr7:128696440-128740495	ENSMUSG00000048170	ENSMUSG00000048170	Mcmbp	protein_coding	chr7:128696440-128740495	6.37486	2.43346	6.37486	2.43346	2.61967	1.38938	1	MCMBP
ENSMUSG00000034947_ENSMUSG00000034947_Tmem106a_chr11:101582241-101591788	ENSMUSG00000034947	ENSMUSG00000034947	Tmem106a	protein_coding	chr11:101582241-101591788	10.1291	3.86179	10.1291	3.86179	2.6229	1.39116	1	TMEM106A
ENSMUSG00000049421_ENSMUSG00000049421_Zfp260_chr7:30094776-30107622	ENSMUSG00000049421	ENSMUSG00000049421	Zfp260	protein_coding	chr7:30094776-30107622	57.8621	22.0576	57.8621	22.0576	2.62323	1.39134	1	ZFP260
ENSMUSG00000090247_ENSMUSG00000090247_Bloc1s1_chr10:128917881-128924035	ENSMUSG00000090247	ENSMUSG00000090247	Bloc1s1	protein_coding	chr10:128917881-128924035	43.7228	16.6529	43.7228	16.6529	2.62554	1.39261	1	BLOC1S1
ENSMUSG00000046516_ENSMUSG00000046516_Cox17_chr16:38346990-38352763	ENSMUSG00000046516	ENSMUSG00000046516	Cox17	protein_coding	chr16:38346990-38352763	1264.7	481.297	1264.7	481.297	2.62769	1.3938	1	COX17
ENSMUSG00000006456_ENSMUSG00000006456_Rbm14_chr19:4800568-4811634	ENSMUSG00000006456	ENSMUSG00000006456	Rbm14	protein_coding	chr19:4800568-4811634	6.41331	2.4399	6.41331	2.4399	2.62851	1.39425	1	RBM14
ENSMUSG00000038489_ENSMUSG00000038489_Polr2l_chr7:141471859-141475132	ENSMUSG00000038489	ENSMUSG00000038489	Polr2l	protein_coding	chr7:141471859-141475132	93.5846	35.5918	93.5846	35.5918	2.62939	1.39473	1	POLR2L
ENSMUSG00000024583_ENSMUSG00000024583_Txnl1_chr18:63662800-63692359	ENSMUSG00000024583	ENSMUSG00000024583	Txnl1	protein_coding	chr18:63662800-63692359	16.8448	6.40597	16.8448	6.40597	2.62955	1.39481	1	TXNL1
ENSMUSG00000038393_ENSMUSG00000038393_Txnip_chr3:96557956-96561883	ENSMUSG00000038393	ENSMUSG00000038393	Txnip	protein_coding	chr3:96557956-96561883	938.508	356.876	938.508	356.876	2.62979	1.39495	1	TXNIP
ENSMUSG00000022969_ENSMUSG00000022969_Il10rb_chr16:91406163-91425834	ENSMUSG00000022969	ENSMUSG00000022969	Il10rb	protein_coding	chr16:91406163-91425834	8.86148	3.36813	8.86148	3.36813	2.63098	1.3956	1	IL10RB
ENSMUSG00000013076_ENSMUSG00000013076_Amotl1_chr9:14541965-14615483	ENSMUSG00000013076	ENSMUSG00000013076	Amotl1	protein_coding	chr9:14541965-14615483	10.2126	3.8802	10.2126	3.8802	2.63198	1.39615	1	AMOTL1
ENSMUSG00000027533_ENSMUSG00000027533_Fabp5_chr3:10012547-10016607	ENSMUSG00000027533	ENSMUSG00000027533	Fabp5	protein_coding	chr3:10012547-10016607	49.6197	18.8503	49.6197	18.8503	2.6323	1.39633	1	FABP5
ENSMUSG00000034341_ENSMUSG00000034341_Wbp2_chr11:116078572-116086995	ENSMUSG00000034341	ENSMUSG00000034341	Wbp2	protein_coding	chr11:116078572-116086995	15.8593	6.02312	15.8593	6.02312	2.63307	1.39675	1	WBP2
ENSMUSG00000003955_ENSMUSG00000003955_Fam162a_chr16:36043843-36071515	ENSMUSG00000003955	ENSMUSG00000003955	Fam162a	protein_coding	chr16:36043843-36071515	34.6879	13.1688	34.6879	13.1688	2.6341	1.39731	1	FAM162A
ENSMUSG00000054226_ENSMUSG00000054226_Tprkb_chr6:85915737-85930284	ENSMUSG00000054226	ENSMUSG00000054226	Tprkb	protein_coding	chr6:85915737-85930284	8.28855	3.14649	8.28855	3.14649	2.63422	1.39738	1	TPRKB
ENSMUSG00000037152_ENSMUSG00000037152_Ndufc1_chr3:51404676-51408988	ENSMUSG00000037152	ENSMUSG00000037152	Ndufc1	protein_coding	chr3:51404676-51408988	557.657	211.64	557.657	211.64	2.63493	1.39777	1	NDUFC1
ENSMUSG00000018770_ENSMUSG00000018770_Atp5g3_chr2:73908446-73911326	ENSMUSG00000018770	ENSMUSG00000018770	Atp5g3	protein_coding	chr2:73908446-73911326	649.225	245.826	649.225	245.826	2.64099	1.40108	1	ATP5G3
ENSMUSG00000018326_ENSMUSG00000018326_Ywhab_chr2:163994959-164018588	ENSMUSG00000018326	ENSMUSG00000018326	Ywhab	protein_coding	chr2:163994959-164018588	200.668	75.9666	200.668	75.9666	2.64153	1.40137	1	YWHAB
ENSMUSG00000011179_ENSMUSG00000011179_Odc1_chr12:17544872-17551502	ENSMUSG00000011179	ENSMUSG00000011179	Odc1	protein_coding	chr12:17544872-17551502	8.53579	3.23086	8.53579	3.23086	2.64196	1.40161	1	ODC1
ENSMUSG00000006273_ENSMUSG00000006273_Atp6v1b2_chr8:69088645-69113711	ENSMUSG00000006273	ENSMUSG00000006273	Atp6v1b2	protein_coding	chr8:69088645-69113711	9.69709	3.66956	9.69709	3.66956	2.64258	1.40194	1	ATP6V1B2
ENSMUSG00000039382_ENSMUSG00000039382_Wdr45_chrX:7721972-7728201	ENSMUSG00000039382	ENSMUSG00000039382	Wdr45	protein_coding	chrX:7721972-7728201	11.735	4.43856	11.735	4.43856	2.64388	1.40265	1	WDR45
ENSMUSG00000035953_ENSMUSG00000035953_Tmem55b_chr14:50926069-50930856	ENSMUSG00000035953	ENSMUSG00000035953	Tmem55b	protein_coding	chr14:50926069-50930856	16.2957	6.15245	16.2957	6.15245	2.64865	1.40526	1	TMEM55B
ENSMUSG00000025911_ENSMUSG00000025911_Adhfe1_chr1:9547947-9577970	ENSMUSG00000025911	ENSMUSG00000025911	Adhfe1	protein_coding	chr1:9547947-9577970	39.1502	14.7539	39.1502	14.7539	2.65355	1.40792	1	ADHFE1
ENSMUSG00000027810_ENSMUSG00000027810_Eif2a_chr3:58525820-58557501	ENSMUSG00000027810	ENSMUSG00000027810	Eif2a	protein_coding	chr3:58525820-58557501	18.9165	7.12874	18.9165	7.12874	2.65355	1.40793	1	EIF2A
ENSMUSG00000022562_ENSMUSG00000022562_Oplah_chr15:76296596-76328015	ENSMUSG00000022562	ENSMUSG00000022562	Oplah	protein_coding	chr15:76296596-76328015	26.793	10.0953	26.793	10.0953	2.65401	1.40817	1	OPLAH
ENSMUSG00000034424_ENSMUSG00000034424_Gcsh_chr8:116981809-116993537	ENSMUSG00000034424	ENSMUSG00000034424	Gcsh	protein_coding	chr8:116981809-116993537	23.7844	8.96	23.7844	8.96	2.65451	1.40844	1	GCSH
ENSMUSG00000063229_ENSMUSG00000063229_Ldha_chr7:46841474-46855627	ENSMUSG00000063229	ENSMUSG00000063229	Ldha	protein_coding	chr7:46841474-46855627	252.595	94.9921	252.595	94.9921	2.65912	1.41095	1	LDHA
ENSMUSG00000019916_ENSMUSG00000019916_P4ha1_chr10:59323295-59373304	ENSMUSG00000019916	ENSMUSG00000019916	P4ha1	protein_coding	chr10:59323295-59373304	5.24199	1.96899	5.24199	1.96899	2.66227	1.41266	1	P4HA1
ENSMUSG00000002831_ENSMUSG00000002831_Plin4_chr17:56100590-56109802	ENSMUSG00000002831	ENSMUSG00000002831	Plin4	protein_coding	chr17:56100590-56109802	34.2357	12.8546	34.2357	12.8546	2.6633	1.41322	1	PLIN4
ENSMUSG00000020307_ENSMUSG00000020307_Cdc34_chr10:79682194-79688394	ENSMUSG00000020307	ENSMUSG00000020307	Cdc34	protein_coding	chr10:79682194-79688394	58.1619	21.8322	58.1619	21.8322	2.66404	1.41362	1	CDC34
ENSMUSG00000042709_ENSMUSG00000042709_Atpaf2_chr11:60400625-60418457	ENSMUSG00000042709	ENSMUSG00000042709	Atpaf2	protein_coding	chr11:60400625-60418457	17.6395	6.61842	17.6395	6.61842	2.66521	1.41425	1	ATPAF2
ENSMUSG00000048277_ENSMUSG00000048277_Syngr2_chr11:117809667-117814283	ENSMUSG00000048277	ENSMUSG00000048277	Syngr2	protein_coding	chr11:117809667-117814283	41.1615	15.4439	41.1615	15.4439	2.66523	1.41426	1	SYNGR2
ENSMUSG00000030168_ENSMUSG00000030168_Adipor2_chr6:119353149-119417483	ENSMUSG00000030168	ENSMUSG00000030168	Adipor2	protein_coding	chr6:119353149-119417483	37.5249	14.0794	37.5249	14.0794	2.66523	1.41426	1	ADIPOR2
ENSMUSG00000055762_ENSMUSG00000055762_Eef1d_chr15:75894795-75909556	ENSMUSG00000055762	ENSMUSG00000055762	Eef1d	protein_coding	chr15:75894795-75909556	141.213	52.9531	141.213	52.9531	2.66676	1.41509	1	EEF1D
ENSMUSG00000009013_ENSMUSG00000009013_Dynll1_chr5:115297109-115300999	ENSMUSG00000009013	ENSMUSG00000009013	Dynll1	protein_coding	chr5:115297109-115300999	140.276	52.5581	140.276	52.5581	2.66897	1.41628	1	DYNLL1
ENSMUSG00000021190_ENSMUSG00000021190_Lgmn_chr12:102394083-102439813	ENSMUSG00000021190	ENSMUSG00000021190	Lgmn	protein_coding	chr12:102394083-102439813	33.892	12.6982	33.892	12.6982	2.66904	1.41632	1	LGMN
ENSMUSG00000025364_ENSMUSG00000025364_Pa2g4_chr10:128557765-128565934	ENSMUSG00000025364	ENSMUSG00000025364	Pa2g4	protein_coding	chr10:128557765-128565934	7.57521	2.83691	7.57521	2.83691	2.67023	1.41697	1	PA2G4
ENSMUSG00000001175_ENSMUSG00000001175_Calm1_chr12:100199434-100209806	ENSMUSG00000001175	ENSMUSG00000001175	Calm1	protein_coding	chr12:100199434-100209806	272.934	102.207	272.934	102.207	2.6704	1.41706	1	CALM1
ENSMUSG00000020219_ENSMUSG00000020219_Timm13_chr10:80899449-80900969	ENSMUSG00000020219	ENSMUSG00000020219	Timm13	protein_coding	chr10:80899449-80900969	143.754	53.824	143.754	53.824	2.67082	1.41728	1	TIMM13
ENSMUSG00000040859_ENSMUSG00000040859_Bsdc1_chr4:129461580-129488498	ENSMUSG00000040859	ENSMUSG00000040859	Bsdc1	protein_coding	chr4:129461580-129488498	9.15815	3.42708	9.15815	3.42708	2.67229	1.41808	1	BSDC1
ENSMUSG00000021460_ENSMUSG00000021460_Auh_chr13:52835118-52929681	ENSMUSG00000021460	ENSMUSG00000021460	Auh	protein_coding	chr13:52835118-52929681	32.1579	12.025	32.1579	12.025	2.67425	1.41914	1	AUH
ENSMUSG00000025439_ENSMUSG00000025439_Clns1a_chr7:97696633-97718879	ENSMUSG00000025439	ENSMUSG00000025439	Clns1a	protein_coding	chr7:97696633-97718879	8.36065	3.12438	8.36065	3.12438	2.67594	1.42005	1	CLNS1A
ENSMUSG00000004044_ENSMUSG00000004044_Ptrf_chr11:100956732-100970887	ENSMUSG00000004044	ENSMUSG00000004044	Ptrf	protein_coding	chr11:100956732-100970887	944.642	352.917	944.642	352.917	2.67667	1.42044	1	PTRF
ENSMUSG00000040048_ENSMUSG00000040048_Ndufb10_chr17:24722059-24724478	ENSMUSG00000040048	ENSMUSG00000040048	Ndufb10	protein_coding	chr17:24722059-24724478	426.487	159.331	426.487	159.331	2.67674	1.42047	1	NDUFB10
ENSMUSG00000011382_ENSMUSG00000011382_Dhdh_chr7:45472955-45488805	ENSMUSG00000011382	ENSMUSG00000011382	Dhdh	protein_coding	chr7:45472955-45488805	36.16	13.4945	36.16	13.4945	2.67961	1.42202	1	DHDH
ENSMUSG00000044573_ENSMUSG00000044573_Acp1_chr12:30893325-30911612	ENSMUSG00000044573	ENSMUSG00000044573	Acp1	protein_coding	chr12:30893325-30911612	6.33639	2.3642	6.33639	2.3642	2.68014	1.42231	1	ACP1
ENSMUSG00000032531_ENSMUSG00000032531_Amotl2_chr9:102716671-102733418	ENSMUSG00000032531	ENSMUSG00000032531	Amotl2	protein_coding	chr9:102716671-102733418	12.2184	4.55507	12.2184	4.55507	2.68237	1.42351	1	AMOTL2
ENSMUSG00000024646_ENSMUSG00000024646_Cyb5_chr18:84851337-84880401	ENSMUSG00000024646	ENSMUSG00000024646	Cyb5	protein_coding	chr18:84851337-84880401	221.845	82.6799	221.845	82.6799	2.68318	1.42394	1	CYB5
ENSMUSG00000055065_ENSMUSG00000055065_Ddx17_chr15:79527706-79546741	ENSMUSG00000055065	ENSMUSG00000055065	Ddx17	protein_coding	chr15:79527706-79546741	13.3701	4.97482	13.3701	4.97482	2.68755	1.42629	1	DDX17
ENSMUSG00000013997_ENSMUSG00000013997_Nit1_chr1:171338007-171345646	ENSMUSG00000013997	ENSMUSG00000013997	Nit1	protein_coding	chr1:171338007-171345646	14.4656	5.36421	14.4656	5.36421	2.69669	1.43119	1	NIT1
ENSMUSG00000021124_ENSMUSG00000021124_Vti1b_chr12:79156016-79172667	ENSMUSG00000021124	ENSMUSG00000021124	Vti1b	protein_coding	chr12:79156016-79172667	43.4278	16.0885	43.4278	16.0885	2.69931	1.43259	1	VTI1B
ENSMUSG00000039536_ENSMUSG00000039536_Stau1_chr2:166947548-166996299	ENSMUSG00000039536	ENSMUSG00000039536	Stau1	protein_coding	chr2:166947548-166996299	6.5234	2.4163	6.5234	2.4163	2.69975	1.43282	1	STAU1
ENSMUSG00000002748_ENSMUSG00000002748_Baz1b_chr5:135187263-135246129	ENSMUSG00000002748	ENSMUSG00000002748	Baz1b	protein_coding	chr5:135187263-135246129	8.43762	3.12449	8.43762	3.12449	2.70048	1.43322	1	BAZ1B
ENSMUSG00000024197_ENSMUSG00000024197_Plin3_chr17:56278961-56290511	ENSMUSG00000024197	ENSMUSG00000024197	Plin3	protein_coding	chr17:56278961-56290511	23.7498	8.78942	23.7498	8.78942	2.70209	1.43408	1	PLIN3
ENSMUSG00000057143_ENSMUSG00000057143_Trim12c_chr7:104338753-104353362	ENSMUSG00000057143	ENSMUSG00000057143	Trim12c	protein_coding	chr7:104338753-104353362	11.3581	4.19914	11.3581	4.19914	2.70486	1.43556	1	TRIM12C
ENSMUSG00000073676_ENSMUSG00000073676_Hspe1_chr1:55088131-55091307	ENSMUSG00000073676	ENSMUSG00000073676	Hspe1	protein_coding	chr1:55088131-55091307	137.606	50.8097	137.606	50.8097	2.70826	1.43737	1	HSPE1
ENSMUSG00000036887_ENSMUSG00000036887_C1qa_chr4:136895916-136898803	ENSMUSG00000036887	ENSMUSG00000036887	C1qa	protein_coding	chr4:136895916-136898803	69.8849	25.7906	69.8849	25.7906	2.7097	1.43814	1	C1QA
ENSMUSG00000042541_ENSMUSG00000042541_Shfm1_chr6:6557293-6578658	ENSMUSG00000042541	ENSMUSG00000042541	Shfm1	protein_coding	chr6:6557293-6578658	48.2304	17.7953	48.2304	17.7953	2.71029	1.43845	1	SHFM1
ENSMUSG00000010110_ENSMUSG00000010110_Stx5a_chr19:8741412-8756069	ENSMUSG00000010110	ENSMUSG00000010110	Stx5a	protein_coding	chr19:8741412-8756069	6.11303	2.25471	6.11303	2.25471	2.71123	1.43895	1	STX5A
ENSMUSG00000036352_ENSMUSG00000036352_Ubac1_chr2:25998542-26021747	ENSMUSG00000036352	ENSMUSG00000036352	Ubac1	protein_coding	chr2:25998542-26021747	15.2311	5.61684	15.2311	5.61684	2.71168	1.43919	1	UBAC1
ENSMUSG00000035342_ENSMUSG00000035342_Lzts2_chr19:45015175-45027104	ENSMUSG00000035342	ENSMUSG00000035342	Lzts2	protein_coding	chr19:45015175-45027104	8.339	3.07376	8.339	3.07376	2.71296	1.43987	1	LZTS2
ENSMUSG00000027447_ENSMUSG00000027447_Cst3_chr2:148871721-148875692	ENSMUSG00000027447	ENSMUSG00000027447	Cst3	protein_coding	chr2:148871721-148875692	613.542	226.131	613.542	226.131	2.71321	1.44	1	CST3
ENSMUSG00000019794_ENSMUSG00000019794_Katna1_chr10:7725999-7763150	ENSMUSG00000019794	ENSMUSG00000019794	Katna1	protein_coding	chr10:7725999-7763150	99.7824	36.7447	99.7824	36.7447	2.71556	1.44125	1	KATNA1
ENSMUSG00000025290_ENSMUSG00000025290_Rps24_chr14:24490680-24496146	ENSMUSG00000025290	ENSMUSG00000025290	Rps24	protein_coding	chr14:24490680-24496146	700.632	257.991	700.632	257.991	2.71572	1.44134	1	RPS24
ENSMUSG00000035086_ENSMUSG00000035086_Becn1_chr11:101285951-101302286	ENSMUSG00000035086	ENSMUSG00000035086	Becn1	protein_coding	chr11:101285951-101302286	13.3307	4.90564	13.3307	4.90564	2.71742	1.44224	1	BECN1
ENSMUSG00000022452_ENSMUSG00000022452_Smdt1_chr15:82338958-82349091	ENSMUSG00000022452	ENSMUSG00000022452	Smdt1	protein_coding	chr15:82338958-82349091	261.51	96.2256	261.51	96.2256	2.71768	1.44237	1	SMDT1
ENSMUSG00000041220_ENSMUSG00000041220_Elovl6_chr3:129532385-129638495	ENSMUSG00000041220	ENSMUSG00000041220	Elovl6	protein_coding	chr3:129532385-129638495	8.32903	3.06215	8.32903	3.06215	2.71999	1.4436	1	ELOVL6
ENSMUSG00000021892_ENSMUSG00000021892_Sh3bp5_chr14:31359879-31436078	ENSMUSG00000021892	ENSMUSG00000021892	Sh3bp5	protein_coding	chr14:31359879-31436078	10.423	3.82903	10.423	3.82903	2.7221	1.44472	1	SH3BP5
ENSMUSG00000001418_ENSMUSG00000001418_0610031J06Rik_chr3:88325022-88331313	ENSMUSG00000001418	ENSMUSG00000001418	0610031J06Rik	protein_coding	chr3:88325022-88331313	29.5784	10.8545	29.5784	10.8545	2.72499	1.44625	1	0610031J06RIK
ENSMUSG00000004934_ENSMUSG00000004934_Pias4_chr10:81153265-81167923	ENSMUSG00000004934	ENSMUSG00000004934	Pias4	protein_coding	chr10:81153265-81167923	24.6511	9.04115	24.6511	9.04115	2.72654	1.44707	1	PIAS4
ENSMUSG00000053819_ENSMUSG00000053819_Camk2d_chr3:126596301-126844913	ENSMUSG00000053819	ENSMUSG00000053819	Camk2d	protein_coding	chr3:126596301-126844913	25.4785	9.34429	25.4785	9.34429	2.72664	1.44712	1	CAMK2D
ENSMUSG00000020737_ENSMUSG00000020737_Hn1_chr11:115497352-115514387	ENSMUSG00000020737	ENSMUSG00000020737	Hn1	protein_coding	chr11:115497352-115514387	51.6212	18.9313	51.6212	18.9313	2.72676	1.44719	1	HN1
ENSMUSG00000046215_ENSMUSG00000046215_Rprml_chr11:103649508-103650580	ENSMUSG00000046215	ENSMUSG00000046215	Rprml	protein_coding	chr11:103649508-103650580	8.21942	3.0142	8.21942	3.0142	2.7269	1.44726	1	RPRML
ENSMUSG00000028580_ENSMUSG00000028580_Pum1_chr4:130663320-130781564	ENSMUSG00000028580	ENSMUSG00000028580	Pum1	protein_coding	chr4:130663320-130781564	9.58196	3.50891	9.58196	3.50891	2.73075	1.4493	1	PUM1
ENSMUSG00000027011_ENSMUSG00000027011_Ube2e3_chr2:78868123-78921293	ENSMUSG00000027011	ENSMUSG00000027011	Ube2e3	protein_coding	chr2:78868123-78921293	8.88776	3.25382	8.88776	3.25382	2.73148	1.44969	1	UBE2E3
ENSMUSG00000044792_ENSMUSG00000044792_Isca1_chr13:59755408-59769810	ENSMUSG00000044792	ENSMUSG00000044792	Isca1	protein_coding	chr13:59755408-59769810	12.9921	4.7563	12.9921	4.7563	2.73156	1.44972	1	ISCA1
ENSMUSG00000025982_ENSMUSG00000025982_Sf3b1_chr1:54985168-55027478	ENSMUSG00000025982	ENSMUSG00000025982	Sf3b1	protein_coding	chr1:54985168-55027478	8.70257	3.18281	8.70257	3.18281	2.73424	1.45114	1	SF3B1
ENSMUSG00000022031_ENSMUSG00000022031_Elp3_chr14:65530445-65593112	ENSMUSG00000022031	ENSMUSG00000022031	Elp3	protein_coding	chr14:65530445-65593112	7.16766	2.62138	7.16766	2.62138	2.73431	1.45118	1	ELP3
ENSMUSG00000001739_ENSMUSG00000001739_Cldn15_chr5:136966615-136975858	ENSMUSG00000001739	ENSMUSG00000001739	Cldn15	protein_coding	chr5:136966615-136975858	5.66976	2.07356	5.66976	2.07356	2.73431	1.45118	1	CLDN15
ENSMUSG00000002900_ENSMUSG00000002900_Lamb1_chr12:31265233-31329644	ENSMUSG00000002900	ENSMUSG00000002900	Lamb1	protein_coding	chr12:31265233-31329644	11.658	4.25917	11.658	4.25917	2.73715	1.45268	1	LAMB1
ENSMUSG00000021127_ENSMUSG00000021127_Zfp36l1_chr12:80107759-80113013	ENSMUSG00000021127	ENSMUSG00000021127	Zfp36l1	protein_coding	chr12:80107759-80113013	14.4982	5.29482	14.4982	5.29482	2.73819	1.45322	1	ZFP36L1
ENSMUSG00000020738_ENSMUSG00000020738_Sumo2_chr11:115523101-115536276	ENSMUSG00000020738	ENSMUSG00000020738	Sumo2	protein_coding	chr11:115523101-115536276	53.4356	19.4852	53.4356	19.4852	2.74237	1.45542	1	SUMO2
ENSMUSG00000028041_ENSMUSG00000028041_Adam15_chr3:89339639-89349996	ENSMUSG00000028041	ENSMUSG00000028041	Adam15	protein_coding	chr3:89339639-89349996	249.948	91.1112	249.948	91.1112	2.74333	1.45593	1	ADAM15
ENSMUSG00000062619_ENSMUSG00000062619_2310039H08Rik_chr17:46772634-46773407	ENSMUSG00000062619	ENSMUSG00000062619	2310039H08Rik	protein_coding	chr17:46772634-46773407	29.1404	10.6155	29.1404	10.6155	2.74508	1.45685	1	2310039H08RIK
ENSMUSG00000022051_ENSMUSG00000022051_Bnip3l_chr14:66985238-67008877	ENSMUSG00000022051	ENSMUSG00000022051	Bnip3l	protein_coding	chr14:66985238-67008877	16.2985	5.92323	16.2985	5.92323	2.75162	1.46028	1	BNIP3L
ENSMUSG00000068732_ENSMUSG00000068732_Tmem167b_chr3:108556424-108562466	ENSMUSG00000068732	ENSMUSG00000068732	Tmem167b	protein_coding	chr3:108556424-108562466	5.75379	2.09094	5.75379	2.09094	2.75177	1.46036	1	TMEM167B
ENSMUSG00000037815_ENSMUSG00000037815_Ctnna1_chr18:35118887-35254773	ENSMUSG00000037815	ENSMUSG00000037815	Ctnna1	protein_coding	chr18:35118887-35254773	10.468	3.79963	10.468	3.79963	2.75501	1.46205	1	CTNNA1
ENSMUSG00000028393_ENSMUSG00000028393_Alad_chr4:62509168-62519918	ENSMUSG00000028393	ENSMUSG00000028393	Alad	protein_coding	chr4:62509168-62519918	60.8568	22.0634	60.8568	22.0634	2.75827	1.46376	1	ALAD
ENSMUSG00000074825_ENSMUSG00000074825_Itpripl1_chr2:127138771-127143442	ENSMUSG00000074825	ENSMUSG00000074825	Itpripl1	protein_coding	chr2:127138771-127143442	9.83537	3.56507	9.83537	3.56507	2.75882	1.46405	1	ITPRIPL1
ENSMUSG00000068823_ENSMUSG00000068823_Csde1_chr3:103020545-103058189	ENSMUSG00000068823	ENSMUSG00000068823	Csde1	protein_coding	chr3:103020545-103058189	40.4082	14.6422	40.4082	14.6422	2.75971	1.46452	1	CSDE1
ENSMUSG00000025465_ENSMUSG00000025465_Echs1_chr7:140105709-140116476	ENSMUSG00000025465	ENSMUSG00000025465	Echs1	protein_coding	chr7:140105709-140116476	127.23	46.1006	127.23	46.1006	2.75983	1.46458	1	ECHS1
ENSMUSG00000024085_ENSMUSG00000024085_Man2a1_chr17:64600735-64755110	ENSMUSG00000024085	ENSMUSG00000024085	Man2a1	protein_coding	chr17:64600735-64755110	7.31148	2.64847	7.31148	2.64847	2.76064	1.465	1	MAN2A1
ENSMUSG00000023456_ENSMUSG00000023456_Tpi1_chr6:124810585-124814296	ENSMUSG00000023456	ENSMUSG00000023456	Tpi1	protein_coding	chr6:124810585-124814296	250.537	90.7163	250.537	90.7163	2.76176	1.46559	1	TPI1
ENSMUSG00000041959_ENSMUSG00000041959_S100a10_chr3:93555079-93564643	ENSMUSG00000041959	ENSMUSG00000041959	S100a10	protein_coding	chr3:93555079-93564643	267.025	96.6748	267.025	96.6748	2.7621	1.46576	1	S100A10
ENSMUSG00000042520_ENSMUSG00000042520_Ubap2l_chr3:89999588-90052475	ENSMUSG00000042520	ENSMUSG00000042520	Ubap2l	protein_coding	chr3:89999588-90052475	5.81525	2.10529	5.81525	2.10529	2.76221	1.46582	1	UBAP2L
ENSMUSG00000027513_ENSMUSG00000027513_Pck1_chr2:173153047-173159273	ENSMUSG00000027513	ENSMUSG00000027513	Pck1	protein_coding	chr2:173153047-173159273	88.3387	31.9697	88.3387	31.9697	2.7632	1.46634	1	PCK1
ENSMUSG00000093674_ENSMUSG00000093674_Rpl41_chr10:128548113-128549305	ENSMUSG00000093674	ENSMUSG00000093674	Rpl41	protein_coding	chr10:128548113-128549305	5347.65	1929.87	5347.65	1929.87	2.77099	1.4704	1	RPL41
ENSMUSG00000041028_ENSMUSG00000041028_Ghitm_chr14:37120443-37135322	ENSMUSG00000041028	ENSMUSG00000041028	Ghitm	protein_coding	chr14:37120443-37135322	41.586	15.006	41.586	15.006	2.77129	1.47056	1	GHITM
ENSMUSG00000025651_ENSMUSG00000025651_Uqcrc1_chr9:108936647-108949640	ENSMUSG00000025651	ENSMUSG00000025651	Uqcrc1	protein_coding	chr9:108936647-108949640	16.7343	6.03449	16.7343	6.03449	2.77311	1.4715	1	UQCRC1
ENSMUSG00000061477_ENSMUSG00000061477_Rps7_chr12:28630846-28635953	ENSMUSG00000061477	ENSMUSG00000061477	Rps7	protein_coding	chr12:28630846-28635953	83.4018	30.0606	83.4018	30.0606	2.77446	1.4722	1	RPS7
ENSMUSG00000027455_ENSMUSG00000027455_Nsfl1c_chr2:151494181-151511414	ENSMUSG00000027455	ENSMUSG00000027455	Nsfl1c	protein_coding	chr2:151494181-151511414	35.6586	12.8463	35.6586	12.8463	2.77579	1.4729	1	NSFL1C
ENSMUSG00000006333_ENSMUSG00000006333_Rps9_chr7:3703992-3706901	ENSMUSG00000006333	ENSMUSG00000006333	Rps9	protein_coding	chr7:3703992-3706901	1979.97	712.869	1979.97	712.869	2.77747	1.47377	1	RPS9
ENSMUSG00000026869_ENSMUSG00000026869_Psmd5_chr2:34852087-34870939	ENSMUSG00000026869	ENSMUSG00000026869	Psmd5	protein_coding	chr2:34852087-34870939	9.26289	3.33095	9.26289	3.33095	2.78086	1.47553	1	PSMD5
ENSMUSG00000004535_ENSMUSG00000004535_Tax1bp1_chr6:52713728-52766780	ENSMUSG00000004535	ENSMUSG00000004535	Tax1bp1	protein_coding	chr6:52713728-52766780	12.1804	4.37842	12.1804	4.37842	2.78192	1.47608	1	TAX1BP1
ENSMUSG00000018761_ENSMUSG00000018761_Mpdu1_chr11:69656696-69662642	ENSMUSG00000018761	ENSMUSG00000018761	Mpdu1	protein_coding	chr11:69656696-69662642	40.1779	14.431	40.1779	14.431	2.78414	1.47723	1	MPDU1
ENSMUSG00000037936_ENSMUSG00000037936_Scarb1_chr5:125277086-125341094	ENSMUSG00000037936	ENSMUSG00000037936	Scarb1	protein_coding	chr5:125277086-125341094	12.1416	4.35645	12.1416	4.35645	2.78704	1.47873	1	SCARB1
ENSMUSG00000002108_ENSMUSG00000002108_Nr1h3_chr2:91184060-91202834	ENSMUSG00000002108	ENSMUSG00000002108	Nr1h3	protein_coding	chr2:91184060-91202834	40.3424	14.4621	40.3424	14.4621	2.78953	1.48002	1	NR1H3
ENSMUSG00000045410_ENSMUSG00000045410_Akr1e1_chr13:4590756-4609174	ENSMUSG00000045410	ENSMUSG00000045410	Akr1e1	protein_coding	chr13:4590756-4609174	5.97648	2.13942	5.97648	2.13942	2.7935	1.48208	1	AKR1E1
ENSMUSG00000007892_ENSMUSG00000007892_Rplp1_chr9:61913283-61914538	ENSMUSG00000007892	ENSMUSG00000007892	Rplp1	protein_coding	chr9:61913283-61914538	3463.08	1239.59	3463.08	1239.59	2.79373	1.48219	1	RPLP1
ENSMUSG00000022136_ENSMUSG00000022136_Dnajc3_chr14:118937931-118981702	ENSMUSG00000022136	ENSMUSG00000022136	Dnajc3	protein_coding	chr14:118937931-118981702	6.32705	2.26438	6.32705	2.26438	2.79416	1.48242	1	DNAJC3
ENSMUSG00000046722_ENSMUSG00000046722_Cdc42se1_chr3:95228731-95236409	ENSMUSG00000046722	ENSMUSG00000046722	Cdc42se1	protein_coding	chr3:95228731-95236409	5.51181	1.97142	5.51181	1.97142	2.79586	1.48329	1	CDC42SE1
ENSMUSG00000015671_ENSMUSG00000015671_Psma2_chr13:14613241-14625671	ENSMUSG00000015671	ENSMUSG00000015671	Psma2	protein_coding	chr13:14613241-14625671	40.6	14.5046	40.6	14.5046	2.79911	1.48497	1	PSMA2
ENSMUSG00000062997_ENSMUSG00000062997_Rpl35_chr2:39001579-39005624	ENSMUSG00000062997	ENSMUSG00000062997	Rpl35	protein_coding	chr2:39001579-39005624	259.04	92.3941	259.04	92.3941	2.80364	1.4873	1	RPL35
ENSMUSG00000019846_ENSMUSG00000019846_Lama4_chr10:38965514-39110188	ENSMUSG00000019846	ENSMUSG00000019846	Lama4	protein_coding	chr10:38965514-39110188	8.24827	2.93765	8.24827	2.93765	2.80778	1.48943	1	LAMA4
ENSMUSG00000060450_ENSMUSG00000060450_Rnf14_chr18:38296634-38317847	ENSMUSG00000060450	ENSMUSG00000060450	Rnf14	protein_coding	chr18:38296634-38317847	7.56427	2.69359	7.56427	2.69359	2.80825	1.48967	1	RNF14
ENSMUSG00000072772_ENSMUSG00000072772_Grcc10_chr6:124739182-124741374	ENSMUSG00000072772	ENSMUSG00000072772	Grcc10	protein_coding	chr6:124739182-124741374	196.221	69.8236	196.221	69.8236	2.81024	1.49069	1	GRCC10
ENSMUSG00000067924_ENSMUSG00000067924_Cxx1b_chrX:53669177-53670408	ENSMUSG00000067924	ENSMUSG00000067924	Cxx1b	protein_coding	chrX:53669177-53670408	22.8454	8.12753	22.8454	8.12753	2.81087	1.49101	1	CXX1B
ENSMUSG00000019923_ENSMUSG00000019923_Zwint_chr10:72654844-72674964	ENSMUSG00000019923	ENSMUSG00000019923	Zwint	protein_coding	chr10:72654844-72674964	19.8274	7.04671	19.8274	7.04671	2.81371	1.49247	1	ZWINT
ENSMUSG00000031371_ENSMUSG00000031371_Haus7_chrX:73437314-73459044	ENSMUSG00000031371	ENSMUSG00000031371	Haus7	protein_coding	chrX:73437314-73459044	17.0038	6.03886	17.0038	6.03886	2.81573	1.49351	1	HAUS7
ENSMUSG00000031753_ENSMUSG00000031753_Cog4_chr8:110846599-110882227	ENSMUSG00000031753	ENSMUSG00000031753	Cog4	protein_coding	chr8:110846599-110882227	8.05945	2.86172	8.05945	2.86172	2.8163	1.4938	1	COG4
ENSMUSG00000029454_ENSMUSG00000029454_Mapkapk5_chr5:121518612-121545905	ENSMUSG00000029454	ENSMUSG00000029454	Mapkapk5	protein_coding	chr5:121518612-121545905	50.0449	17.7624	50.0449	17.7624	2.81746	1.4944	1	MAPKAPK5
ENSMUSG00000042369_ENSMUSG00000042369_Rbm45_chr2:76369983-76383768	ENSMUSG00000042369	ENSMUSG00000042369	Rbm45	protein_coding	chr2:76369983-76383768	15.6172	5.53809	15.6172	5.53809	2.81996	1.49568	1	RBM45
ENSMUSG00000029482_ENSMUSG00000029482_Aacs_chr5:125475813-125517412	ENSMUSG00000029482	ENSMUSG00000029482	Aacs	protein_coding	chr5:125475813-125517412	42.148	14.9445	42.148	14.9445	2.8203	1.49585	1	AACS
ENSMUSG00000033020_ENSMUSG00000033020_Polr2f_chr15:79141350-79151774	ENSMUSG00000033020	ENSMUSG00000033020	Polr2f	protein_coding	chr15:79141350-79151774	53.932	19.1199	53.932	19.1199	2.82073	1.49607	1	POLR2F
ENSMUSG00000031767_ENSMUSG00000031767_Nudt7_chr8:114133556-114152312	ENSMUSG00000031767	ENSMUSG00000031767	Nudt7	protein_coding	chr8:114133556-114152312	16.7155	5.92025	16.7155	5.92025	2.82344	1.49746	1	NUDT7
ENSMUSG00000068566_ENSMUSG00000068566_Myadm_chr7:3289037-3299345	ENSMUSG00000068566	ENSMUSG00000068566	Myadm	protein_coding	chr7:3289037-3299345	24.8985	8.81612	24.8985	8.81612	2.8242	1.49784	1	MYADM
ENSMUSG00000024038_ENSMUSG00000024038_Ndufv3_chr17:31520114-31531321	ENSMUSG00000024038	ENSMUSG00000024038	Ndufv3	protein_coding	chr17:31520114-31531321	135.79	48.0401	135.79	48.0401	2.8266	1.49907	1	NDUFV3
ENSMUSG00000023110_ENSMUSG00000023110_Prmt5_chr14:54507186-54517525	ENSMUSG00000023110	ENSMUSG00000023110	Prmt5	protein_coding	chr14:54507186-54517525	11.3424	4.01184	11.3424	4.01184	2.82723	1.49939	1	PRMT5
ENSMUSG00000035151_ENSMUSG00000035151_Elmod2_chr8:83312631-83332486	ENSMUSG00000035151	ENSMUSG00000035151	Elmod2	protein_coding	chr8:83312631-83332486	7.39807	2.61519	7.39807	2.61519	2.82888	1.50023	1	ELMOD2
ENSMUSG00000028603_ENSMUSG00000028603_Scp2_chr4:108043838-108144998	ENSMUSG00000028603	ENSMUSG00000028603	Scp2	protein_coding	chr4:108043838-108144998	286.659	101.232	286.659	101.232	2.8317	1.50167	1	SCP2
ENSMUSG00000031021_ENSMUSG00000031021_Tmem9b_chr7:109735833-109752875	ENSMUSG00000031021	ENSMUSG00000031021	Tmem9b	protein_coding	chr7:109735833-109752875	26.9501	9.51487	26.9501	9.51487	2.83242	1.50203	1	TMEM9B
ENSMUSG00000021963_ENSMUSG00000021963_Sap18_chr14:57798179-57804980	ENSMUSG00000021963	ENSMUSG00000021963	Sap18	protein_coding	chr14:57798179-57804980	44.652	15.762	44.652	15.762	2.83289	1.50227	1	SAP18
ENSMUSG00000022174_ENSMUSG00000022174_Dad1_chr14:54235478-54254104	ENSMUSG00000022174	ENSMUSG00000022174	Dad1	protein_coding	chr14:54235478-54254104	14.0443	4.95065	14.0443	4.95065	2.83686	1.50429	1	DAD1
ENSMUSG00000003458_ENSMUSG00000003458_Ncstn_chr1:172066012-172082795	ENSMUSG00000003458	ENSMUSG00000003458	Ncstn	protein_coding	chr1:172066012-172082795	13.6201	4.79564	13.6201	4.79564	2.8401	1.50594	1	NCSTN
ENSMUSG00000068396_ENSMUSG00000068396_Rpl34-ps1_chr6:71124576-71124999	ENSMUSG00000068396	ENSMUSG00000068396	Rpl34-ps1		chr6:71124576-71124999	91.1	32.0541	91.1	32.0541	2.84207	1.50694	1	RPL34-PS1
ENSMUSG00000063314_ENSMUSG00000063314_Gm12657_chr4:94593649-94600310	ENSMUSG00000063314	ENSMUSG00000063314	Gm12657		chr4:94593649-94600310	12.6767	4.45962	12.6767	4.45962	2.84255	1.50719	1	GM12657
ENSMUSG00000079111_ENSMUSG00000079111_Kdelr2_chr5:143403819-143421900	ENSMUSG00000079111	ENSMUSG00000079111	Kdelr2	protein_coding	chr5:143403819-143421900	61.0628	21.4461	61.0628	21.4461	2.84727	1.50958	1	KDELR2
ENSMUSG00000015790_ENSMUSG00000015790_Surf1_chr2:26913382-26916530	ENSMUSG00000015790	ENSMUSG00000015790	Surf1	protein_coding	chr2:26913382-26916530	27.5934	9.68886	27.5934	9.68886	2.84795	1.50992	1	SURF1
ENSMUSG00000021831_ENSMUSG00000021831_Ero1l_chr14:45283091-45318572	ENSMUSG00000021831	ENSMUSG00000021831	Ero1l	protein_coding	chr14:45283091-45318572	5.25787	1.84541	5.25787	1.84541	2.84916	1.51054	1	ERO1L
ENSMUSG00000020864_ENSMUSG00000020864_Ankrd40_chr11:94328000-94341841	ENSMUSG00000020864	ENSMUSG00000020864	Ankrd40	protein_coding	chr11:94328000-94341841	21.4312	7.51771	21.4312	7.51771	2.85076	1.51135	1	ANKRD40
ENSMUSG00000078578_ENSMUSG00000078578_Ube2d3_chr3:135438296-135467178	ENSMUSG00000078578	ENSMUSG00000078578	Ube2d3	protein_coding	chr3:135438296-135467178	22.6204	7.9168	22.6204	7.9168	2.85727	1.51464	1	UBE2D3
ENSMUSG00000003531_ENSMUSG00000003531_Dgcr6_chr16:18052859-18071632	ENSMUSG00000003531	ENSMUSG00000003531	Dgcr6	protein_coding	chr16:18052859-18071632	133.393	46.6774	133.393	46.6774	2.85776	1.51489	1	DGCR6
ENSMUSG00000016427_ENSMUSG00000016427_Ndufa1_chrX:37187587-37191163	ENSMUSG00000016427	ENSMUSG00000016427	Ndufa1	protein_coding	chrX:37187587-37191163	308.39	107.799	308.39	107.799	2.86079	1.51641	1	NDUFA1
ENSMUSG00000039428_ENSMUSG00000039428_Tmem135_chr7:89139722-89404222	ENSMUSG00000039428	ENSMUSG00000039428	Tmem135	protein_coding	chr7:89139722-89404222	14.6718	5.12814	14.6718	5.12814	2.86104	1.51654	1	TMEM135
ENSMUSG00000067786_ENSMUSG00000067786_Nnat_chr2:157560077-157562522	ENSMUSG00000067786	ENSMUSG00000067786	Nnat	protein_coding	chr2:157560077-157562522	683.055	238.733	683.055	238.733	2.86117	1.5166	1	NNAT
ENSMUSG00000001348_ENSMUSG00000001348_Acp5_chr9:22126730-22135746	ENSMUSG00000001348	ENSMUSG00000001348	Acp5	protein_coding	chr9:22126730-22135746	67.9498	23.7247	67.9498	23.7247	2.8641	1.51808	1	ACP5
ENSMUSG00000025950_ENSMUSG00000025950_Idh1_chr1:65158615-65186479	ENSMUSG00000025950	ENSMUSG00000025950	Idh1	protein_coding	chr1:65158615-65186479	53.861	18.8005	53.861	18.8005	2.86487	1.51847	1	IDH1
ENSMUSG00000029661_ENSMUSG00000029661_Col1a2_chr6:4504813-4541543	ENSMUSG00000029661	ENSMUSG00000029661	Col1a2	protein_coding	chr6:4504813-4541543	21.3765	7.4464	21.3765	7.4464	2.87072	1.52141	1	COL1A2
ENSMUSG00000022707_ENSMUSG00000022707_Gbe1_chr16:70313948-70569716	ENSMUSG00000022707	ENSMUSG00000022707	Gbe1	protein_coding	chr16:70313948-70569716	12.9571	4.51286	12.9571	4.51286	2.87115	1.52163	1	GBE1
ENSMUSG00000031068_ENSMUSG00000031068_Glrx3_chr7:137437647-137468594	ENSMUSG00000031068	ENSMUSG00000031068	Glrx3	protein_coding	chr7:137437647-137468594	61.5723	21.4286	61.5723	21.4286	2.87337	1.52274	1	GLRX3
ENSMUSG00000074064_ENSMUSG00000074064_Mlycd_chr8:119394877-119411102	ENSMUSG00000074064	ENSMUSG00000074064	Mlycd	protein_coding	chr8:119394877-119411102	12.0044	4.17647	12.0044	4.17647	2.87429	1.52321	1	MLYCD
ENSMUSG00000029422_ENSMUSG00000029422_Rsrc2_chr5:123728425-123749414	ENSMUSG00000029422	ENSMUSG00000029422	Rsrc2	protein_coding	chr5:123728425-123749414	26.7747	9.31261	26.7747	9.31261	2.8751	1.52361	1	RSRC2
ENSMUSG00000000168_ENSMUSG00000000168_Dlat_chr9:50634632-50659780	ENSMUSG00000000168	ENSMUSG00000000168	Dlat	protein_coding	chr9:50634632-50659780	13.8975	4.83284	13.8975	4.83284	2.87564	1.52388	1	DLAT
ENSMUSG00000027651_ENSMUSG00000027651_Rprd1b_chr2:158028496-158132297	ENSMUSG00000027651	ENSMUSG00000027651	Rprd1b	protein_coding	chr2:158028496-158132297	25.3405	8.81107	25.3405	8.81107	2.87598	1.52406	1	RPRD1B
ENSMUSG00000024725_ENSMUSG00000024725_Ostf1_chr19:18579327-18631789	ENSMUSG00000024725	ENSMUSG00000024725	Ostf1	protein_coding	chr19:18579327-18631789	9.98217	3.46779	9.98217	3.46779	2.87854	1.52534	1	OSTF1
ENSMUSG00000027257_ENSMUSG00000027257_Pacsin3_chr2:91255953-91264679	ENSMUSG00000027257	ENSMUSG00000027257	Pacsin3	protein_coding	chr2:91255953-91264679	8.95412	3.10914	8.95412	3.10914	2.87993	1.52604	1	PACSIN3
ENSMUSG00000030357_ENSMUSG00000030357_Fkbp4_chr6:128429734-128438677	ENSMUSG00000030357	ENSMUSG00000030357	Fkbp4	protein_coding	chr6:128429734-128438677	15.4674	5.36925	15.4674	5.36925	2.88074	1.52644	1	FKBP4
ENSMUSG00000017291_ENSMUSG00000017291_Taok1_chr11:77529161-77607815	ENSMUSG00000017291	ENSMUSG00000017291	Taok1	protein_coding	chr11:77529161-77607815	11.3087	3.92182	11.3087	3.92182	2.88353	1.52784	1	TAOK1
ENSMUSG00000057530_ENSMUSG00000057530_Ece1_chr4:137862236-137965229	ENSMUSG00000057530	ENSMUSG00000057530	Ece1	protein_coding	chr4:137862236-137965229	13.662	4.73767	13.662	4.73767	2.8837	1.52792	1	ECE1
ENSMUSG00000061479_ENSMUSG00000061479_Snrpa_chr7:27187004-27196271	ENSMUSG00000061479	ENSMUSG00000061479	Snrpa	protein_coding	chr7:27187004-27196271	31.3448	10.8673	31.3448	10.8673	2.88432	1.52823	1	SNRPA
ENSMUSG00000044167_ENSMUSG00000044167_Foxo1_chr3:52268336-52350109	ENSMUSG00000044167	ENSMUSG00000044167	Foxo1	protein_coding	chr3:52268336-52350109	7.02199	2.43204	7.02199	2.43204	2.88728	1.52971	1	FOXO1
ENSMUSG00000049303_ENSMUSG00000049303_Syt12_chr19:4445907-4477447	ENSMUSG00000049303	ENSMUSG00000049303	Syt12	protein_coding	chr19:4445907-4477447	14.2528	4.93548	14.2528	4.93548	2.88782	1.52998	1	SYT12
ENSMUSG00000050335_ENSMUSG00000050335_Lgals3_chr14:47367750-47386160	ENSMUSG00000050335	ENSMUSG00000050335	Lgals3	protein_coding	chr14:47367750-47386160	31.3743	10.8554	31.3743	10.8554	2.8902	1.53117	1	LGALS3
ENSMUSG00000038982_ENSMUSG00000038982_Bloc1s5_chr13:38602708-38635109	ENSMUSG00000038982	ENSMUSG00000038982	Bloc1s5	protein_coding	chr13:38602708-38635109	13.3648	4.6235	13.3648	4.6235	2.89062	1.53138	1	BLOC1S5
ENSMUSG00000002846_ENSMUSG00000002846_Timmdc1_chr16:38498346-38522663	ENSMUSG00000002846	ENSMUSG00000002846	Timmdc1	protein_coding	chr16:38498346-38522663	12.6251	4.36624	12.6251	4.36624	2.89153	1.53183	1	TIMMDC1
ENSMUSG00000029131_ENSMUSG00000029131_Dnajb6_chr5:29735687-29786478	ENSMUSG00000029131	ENSMUSG00000029131	Dnajb6	protein_coding	chr5:29735687-29786478	19.7957	6.84075	19.7957	6.84075	2.89379	1.53296	1	DNAJB6
ENSMUSG00000062825_ENSMUSG00000062825_Actg1_chr11:120345689-120348542	ENSMUSG00000062825	ENSMUSG00000062825	Actg1	protein_coding	chr11:120345689-120348542	302.39	104.46	302.39	104.46	2.89479	1.53346	1	ACTG1
ENSMUSG00000079484_ENSMUSG00000079484_Phyhd1_chr2:30266202-30301080	ENSMUSG00000079484	ENSMUSG00000079484	Phyhd1	protein_coding	chr2:30266202-30301080	35.4396	12.2406	35.4396	12.2406	2.89525	1.53369	1	PHYHD1
ENSMUSG00000042737_ENSMUSG00000042737_Dpm3_chr3:89259357-89267079	ENSMUSG00000042737	ENSMUSG00000042737	Dpm3	protein_coding	chr3:89259357-89267079	49.4007	17.0575	49.4007	17.0575	2.89613	1.53413	1	DPM3
ENSMUSG00000014748_ENSMUSG00000014748_Tex261_chr6:83768880-83775812	ENSMUSG00000014748	ENSMUSG00000014748	Tex261	protein_coding	chr6:83768880-83775812	19.4736	6.71962	19.4736	6.71962	2.89802	1.53507	1	TEX261
ENSMUSG00000023050_ENSMUSG00000023050_Map3k12_chr15:102497648-102517064	ENSMUSG00000023050	ENSMUSG00000023050	Map3k12	protein_coding	chr15:102497648-102517064	48.8086	16.8405	48.8086	16.8405	2.89829	1.5352	1	MAP3K12
ENSMUSG00000075419_ENSMUSG00000075419_Dolk_chr2:30284228-30286354	ENSMUSG00000075419	ENSMUSG00000075419	Dolk	protein_coding	chr2:30284228-30286354	14.2964	4.93243	14.2964	4.93243	2.89845	1.53528	1	DOLK
ENSMUSG00000004085_ENSMUSG00000004085_B230120H23Rik_chr2:72285636-72442610	ENSMUSG00000004085	ENSMUSG00000004085	B230120H23Rik	protein_coding	chr2:72285636-72442610	15.2851	5.27323	15.2851	5.27323	2.89862	1.53537	1	B230120H23RIK
ENSMUSG00000029405_ENSMUSG00000029405_G3bp2_chr5:92052145-92083735	ENSMUSG00000029405	ENSMUSG00000029405	G3bp2	protein_coding	chr5:92052145-92083735	23.9375	8.25138	23.9375	8.25138	2.90103	1.53657	1	G3BP2
ENSMUSG00000020225_ENSMUSG00000020225_Tmbim4_chr10:120201589-120224917	ENSMUSG00000020225	ENSMUSG00000020225	Tmbim4	protein_coding	chr10:120201589-120224917	33.0472	11.3894	33.0472	11.3894	2.90158	1.53684	1	TMBIM4
ENSMUSG00000020794_ENSMUSG00000020794_Ube2g1_chr11:72607282-72686481	ENSMUSG00000020794	ENSMUSG00000020794	Ube2g1	protein_coding	chr11:72607282-72686481	5.51901	1.90203	5.51901	1.90203	2.90164	1.53687	1	UBE2G1
ENSMUSG00000030982_ENSMUSG00000030982_9030624J02Rik_chr7:118740225-118842966	ENSMUSG00000030982	ENSMUSG00000030982	9030624J02Rik	protein_coding	chr7:118740225-118842966	5.71696	1.96935	5.71696	1.96935	2.90297	1.53753	1	9030624J02RIK
ENSMUSG00000002985_ENSMUSG00000002985_Apoe_chr7:19696108-19699166	ENSMUSG00000002985	ENSMUSG00000002985	Apoe	protein_coding	chr7:19696108-19699166	460.143	158.487	460.143	158.487	2.90335	1.53772	1	APOE
ENSMUSG00000042745_ENSMUSG00000042745_Id1_chr2:152736250-152737410	ENSMUSG00000042745	ENSMUSG00000042745	Id1	protein_coding	chr2:152736250-152737410	45.5964	15.6914	45.5964	15.6914	2.90582	1.53895	1	ID1
ENSMUSG00000051518_ENSMUSG00000051518_Rps19bp1_chr15:80260613-80264306	ENSMUSG00000051518	ENSMUSG00000051518	Rps19bp1	protein_coding	chr15:80260613-80264306	22.609	7.77822	22.609	7.77822	2.90671	1.53939	1	RPS19BP1
ENSMUSG00000023004_ENSMUSG00000023004_Tuba1b_chr15:98931424-98934565	ENSMUSG00000023004	ENSMUSG00000023004	Tuba1b	protein_coding	chr15:98931424-98934565	283.262	97.3184	283.262	97.3184	2.91067	1.54135	1	TUBA1B
ENSMUSG00000036257_ENSMUSG00000036257_Pnpla8_chr12:44221369-44312343	ENSMUSG00000036257	ENSMUSG00000036257	Pnpla8	protein_coding	chr12:44221369-44312343	18.4066	6.32299	18.4066	6.32299	2.91106	1.54154	1	PNPLA8
ENSMUSG00000030042_ENSMUSG00000030042_Pole4_chr6:82618991-82705365	ENSMUSG00000030042	ENSMUSG00000030042	Pole4	protein_coding	chr6:82618991-82705365	19.3176	6.63483	19.3176	6.63483	2.91154	1.54178	1	POLE4
ENSMUSG00000000001_ENSMUSG00000000001_Gnai3_chr3:108107279-108146146	ENSMUSG00000000001	ENSMUSG00000000001	Gnai3	protein_coding	chr3:108107279-108146146	8.26225	2.83504	8.26225	2.83504	2.91433	1.54317	1	GNAI3
ENSMUSG00000026574_ENSMUSG00000026574_Dpt_chr1:164796731-164824266	ENSMUSG00000026574	ENSMUSG00000026574	Dpt	protein_coding	chr1:164796731-164824266	39.8791	13.6788	39.8791	13.6788	2.91539	1.54369	1	DPT
ENSMUSG00000000957_ENSMUSG00000000957_Mmp14_chr14:54431603-54441258	ENSMUSG00000000957	ENSMUSG00000000957	Mmp14	protein_coding	chr14:54431603-54441258	18.9677	6.4987	18.9677	6.4987	2.91869	1.54532	1	MMP14
ENSMUSG00000001016_ENSMUSG00000001016_Ilf2_chr3:90476200-90488379	ENSMUSG00000001016	ENSMUSG00000001016	Ilf2	protein_coding	chr3:90476200-90488379	8.1941	2.80696	8.1941	2.80696	2.91921	1.54558	1	ILF2
ENSMUSG00000024581_ENSMUSG00000024581_Napg_chr18:62977835-62999450	ENSMUSG00000024581	ENSMUSG00000024581	Napg	protein_coding	chr18:62977835-62999450	11.0852	3.79683	11.0852	3.79683	2.91959	1.54577	1	NAPG
ENSMUSG00000021020_ENSMUSG00000021020_Srp54c_chr12:55239325-55263020	ENSMUSG00000021020	ENSMUSG00000021020	Srp54c	protein_coding	chr12:55239325-55263020	11.6054	3.97404	11.6054	3.97404	2.9203	1.54612	1	SRP54C
ENSMUSG00000031667_ENSMUSG00000031667_Aktip_chr8:91112040-91134465	ENSMUSG00000031667	ENSMUSG00000031667	Aktip	protein_coding	chr8:91112040-91134465	23.3868	8.00063	23.3868	8.00063	2.92312	1.54751	1	AKTIP
ENSMUSG00000020415_ENSMUSG00000020415_Pttg1_chr11:43420249-43426251	ENSMUSG00000020415	ENSMUSG00000020415	Pttg1	protein_coding	chr11:43420249-43426251	131.46	44.9521	131.46	44.9521	2.92445	1.54816	1	PTTG1
ENSMUSG00000061104_ENSMUSG00000061104_Gm10094_chr8:95825353-95826133	ENSMUSG00000061104	ENSMUSG00000061104	Gm10094	protein_coding	chr8:95825353-95826133	34.1162	11.6606	34.1162	11.6606	2.92577	1.54881	1	GM10094
ENSMUSG00000079108_ENSMUSG00000079108_Srp54b_chr12:55155103-55189213	ENSMUSG00000079108	ENSMUSG00000079108	Srp54b	protein_coding	chr12:55155103-55189213	7.97558	2.72507	7.97558	2.72507	2.92674	1.5493	1	SRP54B
ENSMUSG00000029062_ENSMUSG00000029062_Cdk11b_chr4:155624853-155649938	ENSMUSG00000029062	ENSMUSG00000029062	Cdk11b	protein_coding	chr4:155624853-155649938	63.2367	21.5815	63.2367	21.5815	2.93013	1.55097	1	CDK11B
ENSMUSG00000024054_ENSMUSG00000024054_Smchd1_chr17:71344488-71475343	ENSMUSG00000024054	ENSMUSG00000024054	Smchd1	protein_coding	chr17:71344488-71475343	6.06279	2.06836	6.06279	2.06836	2.93121	1.55149	1	SMCHD1
ENSMUSG00000002944_ENSMUSG00000002944_Cd36_chr5:17781689-17888959	ENSMUSG00000002944	ENSMUSG00000002944	Cd36	protein_coding	chr5:17781689-17888959	344.974	117.614	344.974	117.614	2.9331	1.55243	1	CD36
ENSMUSG00000026289_ENSMUSG00000026289_Atg16l1_chr1:87755869-87792428	ENSMUSG00000026289	ENSMUSG00000026289	Atg16l1	protein_coding	chr1:87755869-87792428	10.6219	3.6198	10.6219	3.6198	2.93439	1.55306	1	ATG16L1
ENSMUSG00000018882_ENSMUSG00000018882_Mrpl45_chr11:97315715-97329920	ENSMUSG00000018882	ENSMUSG00000018882	Mrpl45	protein_coding	chr11:97315715-97329920	15.0443	5.12682	15.0443	5.12682	2.93443	1.55308	1	MRPL45
ENSMUSG00000031996_ENSMUSG00000031996_Aplp2_chr9:31149556-31211815	ENSMUSG00000031996	ENSMUSG00000031996	Aplp2	protein_coding	chr9:31149556-31211815	132.056	44.9737	132.056	44.9737	2.93629	1.554	1	APLP2
ENSMUSG00000008822_ENSMUSG00000008822_Acyp1_chr12:85272397-85288438	ENSMUSG00000008822	ENSMUSG00000008822	Acyp1	protein_coding	chr12:85272397-85288438	15.0747	5.12151	15.0747	5.12151	2.94341	1.55749	1	ACYP1
ENSMUSG00000027162_ENSMUSG00000027162_Lin7c_chr2:109890852-109901003	ENSMUSG00000027162	ENSMUSG00000027162	Lin7c	protein_coding	chr2:109890852-109901003	7.31344	2.48401	7.31344	2.48401	2.94421	1.55788	1	LIN7C
ENSMUSG00000036667_ENSMUSG00000036667_Fam115a_chr6:42668001-42710072	ENSMUSG00000036667	ENSMUSG00000036667	Fam115a	protein_coding	chr6:42668001-42710072	9.69042	3.29068	9.69042	3.29068	2.94481	1.55817	1	FAM115A
ENSMUSG00000070493_ENSMUSG00000070493_Chchd2_chr5:129881155-129887470	ENSMUSG00000070493	ENSMUSG00000070493	Chchd2	protein_coding	chr5:129881155-129887470	1557.53	528.646	1557.53	528.646	2.94626	1.55889	1	CHCHD2
ENSMUSG00000006599_ENSMUSG00000006599_Gtf2h1_chr7:46796102-46823800	ENSMUSG00000006599	ENSMUSG00000006599	Gtf2h1	protein_coding	chr7:46796102-46823800	9.14457	3.10274	9.14457	3.10274	2.94726	1.55937	1	GTF2H1
ENSMUSG00000022010_ENSMUSG00000022010_Tsc22d1_chr14:76414960-76507765	ENSMUSG00000022010	ENSMUSG00000022010	Tsc22d1	protein_coding	chr14:76414960-76507765	42.8358	14.5326	42.8358	14.5326	2.94757	1.55952	1	TSC22D1
ENSMUSG00000061100_ENSMUSG00000061100_Retnla_chr16:48842551-48844461	ENSMUSG00000061100	ENSMUSG00000061100	Retnla	protein_coding	chr16:48842551-48844461	1883.01	638.589	1883.01	638.589	2.9487	1.56008	1	RETNLA
ENSMUSG00000020516_ENSMUSG00000020516_Rps6kb1_chr11:86498870-86544805	ENSMUSG00000020516	ENSMUSG00000020516	Rps6kb1	protein_coding	chr11:86498870-86544805	13.3848	4.53665	13.3848	4.53665	2.95037	1.5609	1	RPS6KB1
ENSMUSG00000023010_ENSMUSG00000023010_Tmbim6_chr15:99392881-99410049	ENSMUSG00000023010	ENSMUSG00000023010	Tmbim6	protein_coding	chr15:99392881-99410049	58.7874	19.9228	58.7874	19.9228	2.95076	1.56109	1	TMBIM6
ENSMUSG00000033377_ENSMUSG00000033377_Palmd_chr3:116918255-116968987	ENSMUSG00000033377	ENSMUSG00000033377	Palmd	protein_coding	chr3:116918255-116968987	9.67451	3.27832	9.67451	3.27832	2.95106	1.56123	1	PALMD
ENSMUSG00000017466_ENSMUSG00000017466_Timp2_chr11:118301068-118355740	ENSMUSG00000017466	ENSMUSG00000017466	Timp2	protein_coding	chr11:118301068-118355740	36.9553	12.5226	36.9553	12.5226	2.95109	1.56125	1	TIMP2
ENSMUSG00000090213_ENSMUSG00000090213_Tmem189_chr2:167642607-167689822	ENSMUSG00000090213	ENSMUSG00000090213	Tmem189	protein_coding	chr2:167642607-167689822	8.65493	2.93184	8.65493	2.93184	2.95205	1.56172	1	TMEM189
ENSMUSG00000038127_ENSMUSG00000038127_Ccdc50_chr16:27388868-27452218	ENSMUSG00000038127	ENSMUSG00000038127	Ccdc50	protein_coding	chr16:27388868-27452218	5.82894	1.97425	5.82894	1.97425	2.95248	1.56193	1	CCDC50
ENSMUSG00000027176_ENSMUSG00000027176_Cstf3_chr2:104590522-104665429	ENSMUSG00000027176	ENSMUSG00000027176	Cstf3	protein_coding	chr2:104590522-104665429	8.65868	2.92849	8.65868	2.92849	2.9567	1.56399	1	CSTF3
ENSMUSG00000029233_ENSMUSG00000029233_Srd5a3_chr5:76140270-76155504	ENSMUSG00000029233	ENSMUSG00000029233	Srd5a3	protein_coding	chr5:76140270-76155504	6.83755	2.31208	6.83755	2.31208	2.95732	1.56429	1	SRD5A3
ENSMUSG00000037266_ENSMUSG00000037266_D4Wsu53e_chr4:134923591-134927671	ENSMUSG00000037266	ENSMUSG00000037266	D4Wsu53e	protein_coding	chr4:134923591-134927671	141.892	47.9783	141.892	47.9783	2.95742	1.56434	1	D4WSU53E
ENSMUSG00000025917_ENSMUSG00000025917_Cops5_chr1:10024601-10038127	ENSMUSG00000025917	ENSMUSG00000025917	Cops5	protein_coding	chr1:10024601-10038127	26.1984	8.85736	26.1984	8.85736	2.95781	1.56453	1	COPS5
ENSMUSG00000066900_ENSMUSG00000066900_Suds3_chr5:117091681-117115993	ENSMUSG00000066900	ENSMUSG00000066900	Suds3	protein_coding	chr5:117091681-117115993	11.0987	3.75207	11.0987	3.75207	2.95802	1.56463	1	SUDS3
ENSMUSG00000004207_ENSMUSG00000004207_Psap_chr10:60277626-60302597	ENSMUSG00000004207	ENSMUSG00000004207	Psap	protein_coding	chr10:60277626-60302597	253.015	85.4745	253.015	85.4745	2.96012	1.56566	1	PSAP
ENSMUSG00000000184_ENSMUSG00000000184_Ccnd2_chr6:127125778-127151048	ENSMUSG00000000184	ENSMUSG00000000184	Ccnd2	protein_coding	chr6:127125778-127151048	21.6468	7.312	21.6468	7.312	2.96045	1.56582	1	CCND2
ENSMUSG00000032018_ENSMUSG00000032018_Sc5d_chr9:42254176-42264300	ENSMUSG00000032018	ENSMUSG00000032018	Sc5d	protein_coding	chr9:42254176-42264300	26.491	8.93227	26.491	8.93227	2.96576	1.5684	1	SC5D
ENSMUSG00000000827_ENSMUSG00000000827_Tpd52l2_chr2:181497164-181517966	ENSMUSG00000000827	ENSMUSG00000000827	Tpd52l2	protein_coding	chr2:181497164-181517966	17.4613	5.88629	17.4613	5.88629	2.96644	1.56873	1	TPD52L2
ENSMUSG00000024640_ENSMUSG00000024640_Psat1_chr19:15904677-15947337	ENSMUSG00000024640	ENSMUSG00000024640	Psat1	protein_coding	chr19:15904677-15947337	9.32254	3.13925	9.32254	3.13925	2.96967	1.5703	1	PSAT1
ENSMUSG00000001270_ENSMUSG00000001270_Ckb_chr12:111669354-111672338	ENSMUSG00000001270	ENSMUSG00000001270	Ckb	protein_coding	chr12:111669354-111672338	86.9028	29.2595	86.9028	29.2595	2.97007	1.5705	1	CKB
ENSMUSG00000078619_ENSMUSG00000078619_Smarcd2_chr11:106263178-106272972	ENSMUSG00000078619	ENSMUSG00000078619	Smarcd2	protein_coding	chr11:106263178-106272972	11.8999	4.00635	11.8999	4.00635	2.97026	1.57059	1	SMARCD2
ENSMUSG00000038467_ENSMUSG00000038467_Chmp4b_chr2:154651704-154694785	ENSMUSG00000038467	ENSMUSG00000038467	Chmp4b	protein_coding	chr2:154651704-154694785	10.5322	3.54496	10.5322	3.54496	2.97103	1.57097	1	CHMP4B
ENSMUSG00000052040_ENSMUSG00000052040_Klf13_chr7:63886350-63938915	ENSMUSG00000052040	ENSMUSG00000052040	Klf13	protein_coding	chr7:63886350-63938915	17.4892	5.88327	17.4892	5.88327	2.9727	1.57177	1	KLF13
ENSMUSG00000020664_ENSMUSG00000020664_Dld_chr12:31331563-31351437	ENSMUSG00000020664	ENSMUSG00000020664	Dld	protein_coding	chr12:31331563-31351437	21.4828	7.22498	21.4828	7.22498	2.97341	1.57212	1	DLD
ENSMUSG00000036256_ENSMUSG00000036256_Igfbp7_chr5:77349239-77408045	ENSMUSG00000036256	ENSMUSG00000036256	Igfbp7	protein_coding	chr5:77349239-77408045	20.3583	6.84678	20.3583	6.84678	2.97341	1.57212	1	IGFBP7
ENSMUSG00000042436_ENSMUSG00000042436_Mfap4_chr11:61485430-61488900	ENSMUSG00000042436	ENSMUSG00000042436	Mfap4	protein_coding	chr11:61485430-61488900	5.30835	1.78401	5.30835	1.78401	2.97552	1.57314	1	MFAP4
ENSMUSG00000024644_ENSMUSG00000024644_Cndp2_chr18:84667469-84685633	ENSMUSG00000024644	ENSMUSG00000024644	Cndp2	protein_coding	chr18:84667469-84685633	8.87803	2.98338	8.87803	2.98338	2.97583	1.57329	1	CNDP2
ENSMUSG00000003072_ENSMUSG00000003072_Atp5d_chr10:80138631-80145818	ENSMUSG00000003072	ENSMUSG00000003072	Atp5d	protein_coding	chr10:80138631-80145818	177.997	59.6961	177.997	59.6961	2.98172	1.57614	1	ATP5D
ENSMUSG00000060636_ENSMUSG00000060636_Rpl35a_chr16:33056452-33060189	ENSMUSG00000060636	ENSMUSG00000060636	Rpl35a	protein_coding	chr16:33056452-33060189	527.752	176.936	527.752	176.936	2.98273	1.57663	1	RPL35A
ENSMUSG00000028063_ENSMUSG00000028063_Lmna_chr3:88481147-88509956	ENSMUSG00000028063	ENSMUSG00000028063	Lmna	protein_coding	chr3:88481147-88509956	30.6971	10.2871	30.6971	10.2871	2.98404	1.57727	1	LMNA
ENSMUSG00000045763_ENSMUSG00000045763_Basp1_chr15:25363284-25413764	ENSMUSG00000045763	ENSMUSG00000045763	Basp1	protein_coding	chr15:25363284-25413764	9.18413	3.07701	9.18413	3.07701	2.98476	1.57761	1	BASP1
ENSMUSG00000020402_ENSMUSG00000020402_Vdac1_chr11:52360859-52389397	ENSMUSG00000020402	ENSMUSG00000020402	Vdac1	protein_coding	chr11:52360859-52389397	61.3773	20.5596	61.3773	20.5596	2.98534	1.57789	1	VDAC1
ENSMUSG00000063480_ENSMUSG00000063480_Nhp2l1_chr15:82041318-82047598	ENSMUSG00000063480	ENSMUSG00000063480	Nhp2l1	protein_coding	chr15:82041318-82047598	14.5806	4.88303	14.5806	4.88303	2.98597	1.5782	1	NHP2L1
ENSMUSG00000056429_ENSMUSG00000056429_Tgoln1_chr6:72608431-72617000	ENSMUSG00000056429	ENSMUSG00000056429	Tgoln1	protein_coding	chr6:72608431-72617000	16.4953	5.5218	16.4953	5.5218	2.9873	1.57884	1	TGOLN1
ENSMUSG00000063077_ENSMUSG00000063077_Kif1b_chr4:149176318-149307693	ENSMUSG00000063077	ENSMUSG00000063077	Kif1b	protein_coding	chr4:149176318-149307693	14.861	4.9747	14.861	4.9747	2.98732	1.57885	1	KIF1B
ENSMUSG00000015120_ENSMUSG00000015120_Ube2i_chr17:25261915-25274622	ENSMUSG00000015120	ENSMUSG00000015120	Ube2i	protein_coding	chr17:25261915-25274622	8.27596	2.76928	8.27596	2.76928	2.98849	1.57942	1	UBE2I
ENSMUSG00000023460_ENSMUSG00000023460_Rab12_chr17:66494511-66519717	ENSMUSG00000023460	ENSMUSG00000023460	Rab12	protein_coding	chr17:66494511-66519717	20.4851	6.84871	20.4851	6.84871	2.99109	1.58067	1	RAB12
ENSMUSG00000028034_ENSMUSG00000028034_Fubp1_chr3:152210457-152236830	ENSMUSG00000028034	ENSMUSG00000028034	Fubp1	protein_coding	chr3:152210457-152236830	5.25608	1.75552	5.25608	1.75552	2.99403	1.58209	1	FUBP1
ENSMUSG00000026872_ENSMUSG00000026872_Zeb2_chr2:44983633-45117395	ENSMUSG00000026872	ENSMUSG00000026872	Zeb2	protein_coding	chr2:44983633-45117395	68.4023	22.8421	68.4023	22.8421	2.99457	1.58235	1	ZEB2
ENSMUSG00000072946_ENSMUSG00000072946_Ptgr2_chr12:84285231-84315832	ENSMUSG00000072946	ENSMUSG00000072946	Ptgr2	protein_coding	chr12:84285231-84315832	15.2387	5.08814	15.2387	5.08814	2.99495	1.58253	1	PTGR2
ENSMUSG00000028780_ENSMUSG00000028780_Sema3c_chr5:17574280-17730268	ENSMUSG00000028780	ENSMUSG00000028780	Sema3c	protein_coding	chr5:17574280-17730268	11.5995	3.8712	11.5995	3.8712	2.99636	1.58321	1	SEMA3C
ENSMUSG00000059005_ENSMUSG00000059005_Hnrnpa3_chr2:75659260-75669407	ENSMUSG00000059005	ENSMUSG00000059005	Hnrnpa3	protein_coding	chr2:75659260-75669407	25.0794	8.36336	25.0794	8.36336	2.99872	1.58435	1	HNRNPA3
ENSMUSG00000017707_ENSMUSG00000017707_Serinc3_chr2:163623271-163645131	ENSMUSG00000017707	ENSMUSG00000017707	Serinc3	protein_coding	chr2:163623271-163645131	49.3719	16.4643	49.3719	16.4643	2.99872	1.58435	1	SERINC3
ENSMUSG00000094800_ENSMUSG00000094800_Gm9780_chr14:26028657-26042674	ENSMUSG00000094800	ENSMUSG00000094800	Gm9780	protein_coding	chr14:26028657-26042674	72.658	24.2154	72.658	24.2154	3.00049	1.5852	1	GM9780
ENSMUSG00000020107_ENSMUSG00000020107_Anapc16_chr10:59987408-60003135	ENSMUSG00000020107	ENSMUSG00000020107	Anapc16	protein_coding	chr10:59987408-60003135	24.9976	8.32958	24.9976	8.32958	3.00106	1.58547	1	ANAPC16
ENSMUSG00000032766_ENSMUSG00000032766_Gng11_chr6:4003942-4008445	ENSMUSG00000032766	ENSMUSG00000032766	Gng11	protein_coding	chr6:4003942-4008445	42.0392	14.0076	42.0392	14.0076	3.00117	1.58553	1	GNG11
ENSMUSG00000025037_ENSMUSG00000025037_Maoa_chrX:16619697-16687818	ENSMUSG00000025037	ENSMUSG00000025037	Maoa	protein_coding	chrX:16619697-16687818	7.52116	2.5031	7.52116	2.5031	3.00474	1.58724	1	MAOA
ENSMUSG00000039128_ENSMUSG00000039128_Cdc123_chr2:5794293-5845164	ENSMUSG00000039128	ENSMUSG00000039128	Cdc123	protein_coding	chr2:5794293-5845164	21.8524	7.2725	21.8524	7.2725	3.0048	1.58727	1	CDC123
ENSMUSG00000020846_ENSMUSG00000020846_Fam101b_chr11:76019193-76027782	ENSMUSG00000020846	ENSMUSG00000020846	Fam101b	protein_coding	chr11:76019193-76027782	19.984	6.64999	19.984	6.64999	3.00512	1.58742	1	FAM101B
ENSMUSG00000024359_ENSMUSG00000024359_Hspa9_chr18:34937413-34954357	ENSMUSG00000024359	ENSMUSG00000024359	Hspa9	protein_coding	chr18:34937413-34954357	80.2294	26.6948	80.2294	26.6948	3.00543	1.58757	1	HSPA9
ENSMUSG00000046079_ENSMUSG00000046079_Lrrc8d_chr5:105699968-105832436	ENSMUSG00000046079	ENSMUSG00000046079	Lrrc8d	protein_coding	chr5:105699968-105832436	5.41306	1.80078	5.41306	1.80078	3.00595	1.58782	1	LRRC8D
ENSMUSG00000025792_ENSMUSG00000025792_Slc25a10_chr11:120491839-120499187	ENSMUSG00000025792	ENSMUSG00000025792	Slc25a10	protein_coding	chr11:120491839-120499187	37.8574	12.5827	37.8574	12.5827	3.00869	1.58913	1	SLC25A10
ENSMUSG00000091896_ENSMUSG00000091896_Ube2d2a_chr18:35771558-35807172	ENSMUSG00000091896	ENSMUSG00000091896	Ube2d2a	protein_coding	chr18:35771558-35807172	19.4235	6.45544	19.4235	6.45544	3.00886	1.58922	1	UBE2D2A
ENSMUSG00000029781_ENSMUSG00000029781_Fkbp9_chr6:56832058-56879358	ENSMUSG00000029781	ENSMUSG00000029781	Fkbp9	protein_coding	chr6:56832058-56879358	15.2177	5.05449	15.2177	5.05449	3.01073	1.59011	1	FKBP9
ENSMUSG00000020532_ENSMUSG00000020532_Acaca_chr11:84129671-84401651	ENSMUSG00000020532	ENSMUSG00000020532	Acaca	protein_coding	chr11:84129671-84401651	12.4465	4.13386	12.4465	4.13386	3.01087	1.59018	1	ACACA
ENSMUSG00000025151_ENSMUSG00000025151_Maged1_chrX:94535473-94542143	ENSMUSG00000025151	ENSMUSG00000025151	Maged1	protein_coding	chrX:94535473-94542143	43.4569	14.4209	43.4569	14.4209	3.01347	1.59142	1	MAGED1
ENSMUSG00000030876_ENSMUSG00000030876_Mettl9_chr7:121034444-121076834	ENSMUSG00000030876	ENSMUSG00000030876	Mettl9	protein_coding	chr7:121034444-121076834	15.6435	5.18893	15.6435	5.18893	3.01478	1.59205	1	METTL9
ENSMUSG00000048351_ENSMUSG00000048351_Selrc1_chr4:108328139-108341544	ENSMUSG00000048351	ENSMUSG00000048351	Selrc1	protein_coding	chr4:108328139-108341544	6.89978	2.2874	6.89978	2.2874	3.01643	1.59284	1	SELRC1
ENSMUSG00000022789_ENSMUSG00000022789_Dnm1l_chr16:16312234-16359030	ENSMUSG00000022789	ENSMUSG00000022789	Dnm1l	protein_coding	chr16:16312234-16359030	14.5101	4.80825	14.5101	4.80825	3.01775	1.59347	1	DNM1L
ENSMUSG00000020821_ENSMUSG00000020821_Kif1c_chr11:70700547-70731964	ENSMUSG00000020821	ENSMUSG00000020821	Kif1c	protein_coding	chr11:70700547-70731964	7.05137	2.33662	7.05137	2.33662	3.01776	1.59348	1	KIF1C
ENSMUSG00000030861_ENSMUSG00000030861_Acadsb_chr7:131410600-131446211	ENSMUSG00000030861	ENSMUSG00000030861	Acadsb	protein_coding	chr7:131410600-131446211	31.1849	10.3144	31.1849	10.3144	3.02343	1.59619	1	ACADSB
ENSMUSG00000029064_ENSMUSG00000029064_Gnb1_chr4:155491360-155559269	ENSMUSG00000029064	ENSMUSG00000029064	Gnb1	protein_coding	chr4:155491360-155559269	218.319	72.2005	218.319	72.2005	3.02379	1.59636	1	GNB1
ENSMUSG00000020101_ENSMUSG00000020101_4632428N05Rik_chr10:60346850-60372684	ENSMUSG00000020101	ENSMUSG00000020101	4632428N05Rik	protein_coding	chr10:60346850-60372684	9.65768	3.19267	9.65768	3.19267	3.02495	1.59691	1	4632428N05RIK
ENSMUSG00000021427_ENSMUSG00000021427_Ssr1_chr13:37971400-37994190	ENSMUSG00000021427	ENSMUSG00000021427	Ssr1	protein_coding	chr13:37971400-37994190	6.51505	2.15236	6.51505	2.15236	3.02693	1.59786	1	SSR1
ENSMUSG00000031537_ENSMUSG00000031537_Ikbkb_chr8:22659211-22706589	ENSMUSG00000031537	ENSMUSG00000031537	Ikbkb	protein_coding	chr8:22659211-22706589	7.44422	2.45662	7.44422	2.45662	3.03027	1.59945	1	IKBKB
ENSMUSG00000032946_ENSMUSG00000032946_Rasgrp2_chr19:6399339-6415216	ENSMUSG00000032946	ENSMUSG00000032946	Rasgrp2	protein_coding	chr19:6399339-6415216	120.442	39.7299	120.442	39.7299	3.03152	1.60004	1	RASGRP2
ENSMUSG00000037902_ENSMUSG00000037902_Sirpa_chr2:129592834-129632228	ENSMUSG00000037902	ENSMUSG00000037902	Sirpa	protein_coding	chr2:129592834-129632228	25.8493	8.52393	25.8493	8.52393	3.03256	1.60053	1	SIRPA
ENSMUSG00000025428_ENSMUSG00000025428_Atp5a1_chr18:77773728-77782869	ENSMUSG00000025428	ENSMUSG00000025428	Atp5a1	protein_coding	chr18:77773728-77782869	166.581	54.8863	166.581	54.8863	3.03502	1.60171	1	ATP5A1
ENSMUSG00000020739_ENSMUSG00000020739_Nup85_chr11:115564433-115583985	ENSMUSG00000020739	ENSMUSG00000020739	Nup85	protein_coding	chr11:115564433-115583985	18.7299	6.16119	18.7299	6.16119	3.03998	1.60406	1	NUP85
ENSMUSG00000021134_ENSMUSG00000021134_Srsf5_chr12:80945503-80950507	ENSMUSG00000021134	ENSMUSG00000021134	Srsf5	protein_coding	chr12:80945503-80950507	74.7171	24.5739	74.7171	24.5739	3.04051	1.60431	1	SRSF5
ENSMUSG00000022150_ENSMUSG00000022150_Dab2_chr15:6299787-6440712	ENSMUSG00000022150	ENSMUSG00000022150	Dab2	protein_coding	chr15:6299787-6440712	5.89302	1.93762	5.89302	1.93762	3.04137	1.60472	1	DAB2
ENSMUSG00000041720_ENSMUSG00000041720_Pi4ka_chr16:17280350-17406314	ENSMUSG00000041720	ENSMUSG00000041720	Pi4ka	protein_coding	chr16:17280350-17406314	8.7283	2.869	8.7283	2.869	3.04228	1.60515	1	PI4KA
ENSMUSG00000025173_ENSMUSG00000025173_Wdr45b_chr11:121327223-121354445	ENSMUSG00000025173	ENSMUSG00000025173	Wdr45b	protein_coding	chr11:121327223-121354445	18.5607	6.09981	18.5607	6.09981	3.04283	1.60541	1	WDR45B
ENSMUSG00000022314_ENSMUSG00000022314_Rad21_chr15:51962604-51991760	ENSMUSG00000022314	ENSMUSG00000022314	Rad21	protein_coding	chr15:51962604-51991760	18.0296	5.92337	18.0296	5.92337	3.04381	1.60588	1	RAD21
ENSMUSG00000004043_ENSMUSG00000004043_Stat5a_chr11:100859350-100885169	ENSMUSG00000004043	ENSMUSG00000004043	Stat5a	protein_coding	chr11:100859350-100885169	7.84763	2.57577	7.84763	2.57577	3.04671	1.60725	1	STAT5A
ENSMUSG00000021646_ENSMUSG00000021646_Mccc2_chr13:99948532-100015639	ENSMUSG00000021646	ENSMUSG00000021646	Mccc2	protein_coding	chr13:99948532-100015639	9.18882	3.01113	9.18882	3.01113	3.05162	1.60957	1	MCCC2
ENSMUSG00000039515_ENSMUSG00000039515_Ppp2r4_chr2:30416038-30447806	ENSMUSG00000039515	ENSMUSG00000039515	Ppp2r4	protein_coding	chr2:30416038-30447806	94.6306	30.9394	94.6306	30.9394	3.05858	1.61286	1	PPP2R4
ENSMUSG00000021764_ENSMUSG00000021764_Ndufs4_chr13:114287794-114388094	ENSMUSG00000021764	ENSMUSG00000021764	Ndufs4	protein_coding	chr13:114287794-114388094	39.0316	12.7588	39.0316	12.7588	3.05919	1.61315	1	NDUFS4
ENSMUSG00000002379_ENSMUSG00000002379_Ndufa11_chr17:56717761-56724248	ENSMUSG00000002379	ENSMUSG00000002379	Ndufa11	protein_coding	chr17:56717761-56724248	23.5589	7.69951	23.5589	7.69951	3.05979	1.61343	1	NDUFA11
ENSMUSG00000031916_ENSMUSG00000031916_Cog8_chr8:107046288-107056689	ENSMUSG00000031916	ENSMUSG00000031916	Cog8	protein_coding	chr8:107046288-107056689	5.96887	1.94789	5.96887	1.94789	3.06427	1.61555	1	COG8
ENSMUSG00000021957_ENSMUSG00000021957_Tkt_chr14:30548358-30574722	ENSMUSG00000021957	ENSMUSG00000021957	Tkt	protein_coding	chr14:30548358-30574722	230.918	75.3427	230.918	75.3427	3.0649	1.61584	1	TKT
ENSMUSG00000001240_ENSMUSG00000001240_Ramp2_chr11:101246027-101259546	ENSMUSG00000001240	ENSMUSG00000001240	Ramp2	protein_coding	chr11:101246027-101259546	21.5631	7.03499	21.5631	7.03499	3.06512	1.61594	1	RAMP2
ENSMUSG00000020063_ENSMUSG00000020063_Sirt1_chr10:63319004-63381704	ENSMUSG00000020063	ENSMUSG00000020063	Sirt1	protein_coding	chr10:63319004-63381704	6.04094	1.97038	6.04094	1.97038	3.06588	1.6163	1	SIRT1
ENSMUSG00000033047_ENSMUSG00000033047_Eif3l_chr15:79075222-79094400	ENSMUSG00000033047	ENSMUSG00000033047	Eif3l	protein_coding	chr15:79075222-79094400	32.9508	10.7437	32.9508	10.7437	3.06699	1.61682	1	EIF3L
ENSMUSG00000031557_ENSMUSG00000031557_Plekha2_chr8:25039143-25102194	ENSMUSG00000031557	ENSMUSG00000031557	Plekha2	protein_coding	chr8:25039143-25102194	5.91433	1.92784	5.91433	1.92784	3.06785	1.61723	1	PLEKHA2
ENSMUSG00000030447_ENSMUSG00000030447_Cyfip1_chr7:55841744-55930700	ENSMUSG00000030447	ENSMUSG00000030447	Cyfip1	protein_coding	chr7:55841744-55930700	21.8691	7.12657	21.8691	7.12657	3.06867	1.61761	1	CYFIP1
ENSMUSG00000093661_ENSMUSG00000093661_Eif4e3_chr6:99625134-99666771	ENSMUSG00000093661	ENSMUSG00000093661	Eif4e3	protein_coding	chr6:99625134-99666771	31.2288	10.1754	31.2288	10.1754	3.06905	1.61779	1	EIF4E3
ENSMUSG00000028495_ENSMUSG00000028495_Rps6_chr4:86854659-86857412	ENSMUSG00000028495	ENSMUSG00000028495	Rps6	protein_coding	chr4:86854659-86857412	100.755	32.825	100.755	32.825	3.06946	1.61798	1	RPS6
ENSMUSG00000037348_ENSMUSG00000037348_Paqr7_chr4:134496696-134510235	ENSMUSG00000037348	ENSMUSG00000037348	Paqr7	protein_coding	chr4:134496696-134510235	11.8069	3.8429	11.8069	3.8429	3.07239	1.61936	1	PAQR7
ENSMUSG00000029472_ENSMUSG00000029472_Anapc5_chr5:122787468-122821339	ENSMUSG00000029472	ENSMUSG00000029472	Anapc5	protein_coding	chr5:122787468-122821339	13.514	4.39799	13.514	4.39799	3.07277	1.61954	1	ANAPC5
ENSMUSG00000022752_ENSMUSG00000022752_Tomm70a_chr16:57121713-57154530	ENSMUSG00000022752	ENSMUSG00000022752	Tomm70a	protein_coding	chr16:57121713-57154530	11.8839	3.86623	11.8839	3.86623	3.07377	1.62001	1	TOMM70A
ENSMUSG00000058258_ENSMUSG00000058258_Idi1_chr13:8885500-8892451	ENSMUSG00000058258	ENSMUSG00000058258	Idi1	protein_coding	chr13:8885500-8892451	7.29761	2.37358	7.29761	2.37358	3.07452	1.62036	1	IDI1
ENSMUSG00000049090_ENSMUSG00000049090_Zadh2_chr18:84088157-84097514	ENSMUSG00000049090	ENSMUSG00000049090	Zadh2	protein_coding	chr18:84088157-84097514	12.0287	3.91134	12.0287	3.91134	3.07534	1.62075	1	ZADH2
ENSMUSG00000003873_ENSMUSG00000003873_Bax_chr7:45461694-45466898	ENSMUSG00000003873	ENSMUSG00000003873	Bax	protein_coding	chr7:45461694-45466898	12.5113	4.06826	12.5113	4.06826	3.07534	1.62075	1	BAX
ENSMUSG00000046229_ENSMUSG00000046229_Scand1_chr2:156311846-156312704	ENSMUSG00000046229	ENSMUSG00000046229	Scand1	protein_coding	chr2:156311846-156312704	84.9509	27.6127	84.9509	27.6127	3.07652	1.6213	1	SCAND1
ENSMUSG00000025034_ENSMUSG00000025034_Trim8_chr19:46501647-46516444	ENSMUSG00000025034	ENSMUSG00000025034	Trim8	protein_coding	chr19:46501647-46516444	17.2713	5.61065	17.2713	5.61065	3.07831	1.62214	1	TRIM8
ENSMUSG00000042286_ENSMUSG00000042286_Stab1_chr14:31139012-31168641	ENSMUSG00000042286	ENSMUSG00000042286	Stab1	protein_coding	chr14:31139012-31168641	206.893	67.1953	206.893	67.1953	3.07898	1.62245	1	STAB1
ENSMUSG00000004937_ENSMUSG00000004937_Sgta_chr10:81044074-81060178	ENSMUSG00000004937	ENSMUSG00000004937	Sgta	protein_coding	chr10:81044074-81060178	81.1153	26.3429	81.1153	26.3429	3.07921	1.62256	1	SGTA
ENSMUSG00000004455_ENSMUSG00000004455_Ppp1cc_chr5:122158277-122175273	ENSMUSG00000004455	ENSMUSG00000004455	Ppp1cc	protein_coding	chr5:122158277-122175273	36.5015	11.8441	36.5015	11.8441	3.08183	1.62379	1	PPP1CC
ENSMUSG00000035376_ENSMUSG00000035376_Ptplb_chr16:35022420-35109175	ENSMUSG00000035376	ENSMUSG00000035376	Ptplb	protein_coding	chr16:35022420-35109175	10.9833	3.56038	10.9833	3.56038	3.08487	1.62521	1	PTPLB
ENSMUSG00000025351_ENSMUSG00000025351_Cd63_chr10:128908918-128912816	ENSMUSG00000025351	ENSMUSG00000025351	Cd63	protein_coding	chr10:128908918-128912816	281.455	91.2276	281.455	91.2276	3.0852	1.62536	1	CD63
ENSMUSG00000015839_ENSMUSG00000015839_Nfe2l2_chr2:75675512-75704641	ENSMUSG00000015839	ENSMUSG00000015839	Nfe2l2	protein_coding	chr2:75675512-75704641	10.4332	3.37962	10.4332	3.37962	3.08709	1.62625	1	NFE2L2
ENSMUSG00000039233_ENSMUSG00000039233_Tbce_chr13:13997948-14039638	ENSMUSG00000039233	ENSMUSG00000039233	Tbce	protein_coding	chr13:13997948-14039638	11.5205	3.73076	11.5205	3.73076	3.08798	1.62666	1	TBCE
ENSMUSG00000028936_ENSMUSG00000028936_Rpl22_chr4:152325741-152334071	ENSMUSG00000028936	ENSMUSG00000028936	Rpl22	protein_coding	chr4:152325741-152334071	472.008	152.848	472.008	152.848	3.08809	1.62671	1	RPL22
ENSMUSG00000041653_ENSMUSG00000041653_Pnpla3_chr15:84167815-84189512	ENSMUSG00000041653	ENSMUSG00000041653	Pnpla3	protein_coding	chr15:84167815-84189512	30.9607	10.0255	30.9607	10.0255	3.0882	1.62676	1	PNPLA3
ENSMUSG00000042790_ENSMUSG00000042790_Rnf214_chr9:45863424-45906894	ENSMUSG00000042790	ENSMUSG00000042790	Rnf214	protein_coding	chr9:45863424-45906894	25.475	8.24902	25.475	8.24902	3.08825	1.62679	1	RNF214
ENSMUSG00000022817_ENSMUSG00000022817_Itgb5_chr16:33829664-33949153	ENSMUSG00000022817	ENSMUSG00000022817	Itgb5	protein_coding	chr16:33829664-33949153	7.43309	2.40645	7.43309	2.40645	3.08882	1.62706	1	ITGB5
ENSMUSG00000019710_ENSMUSG00000019710_Mrpl24_chr3:87919505-87923672	ENSMUSG00000019710	ENSMUSG00000019710	Mrpl24	protein_coding	chr3:87919505-87923672	6.18272	1.99936	6.18272	1.99936	3.09235	1.6287	1	MRPL24
ENSMUSG00000022912_ENSMUSG00000022912_Pros1_chr16:62854306-62929346	ENSMUSG00000022912	ENSMUSG00000022912	Pros1	protein_coding	chr16:62854306-62929346	6.12783	1.9816	6.12783	1.9816	3.09236	1.62871	1	PROS1
ENSMUSG00000075706_ENSMUSG00000075706_Gpx4_chr10:80047165-80056439	ENSMUSG00000075706	ENSMUSG00000075706	Gpx4	protein_coding	chr10:80047165-80056439	4458.82	1441.1	4458.82	1441.1	3.09404	1.62949	1	GPX4
ENSMUSG00000037742_ENSMUSG00000037742_Eef1a1_chr9:78478448-78489151	ENSMUSG00000037742	ENSMUSG00000037742	Eef1a1	protein_coding	chr9:78478448-78489151	368.504	119.022	368.504	119.022	3.0961	1.63045	1	EEF1A1
ENSMUSG00000074513_ENSMUSG00000074513_Arfip1_chr3:84496092-85887516	ENSMUSG00000074513	ENSMUSG00000074513	Arfip1	protein_coding	chr3:84496092-85887516	9.48555	3.06225	9.48555	3.06225	3.09758	1.63114	1	ARFIP1
ENSMUSG00000051236_ENSMUSG00000051236_Msrb3_chr10:120781095-120899101	ENSMUSG00000051236	ENSMUSG00000051236	Msrb3	protein_coding	chr10:120781095-120899101	9.61704	3.10228	9.61704	3.10228	3.09999	1.63226	1	MSRB3
ENSMUSG00000035530_ENSMUSG00000035530_Eif1_chr11:100319884-100322096	ENSMUSG00000035530	ENSMUSG00000035530	Eif1	protein_coding	chr11:100319884-100322096	996.887	321.551	996.887	321.551	3.10025	1.63238	1	EIF1
ENSMUSG00000054364_ENSMUSG00000054364_Rhob_chr12:8497762-8499985	ENSMUSG00000054364	ENSMUSG00000054364	Rhob	protein_coding	chr12:8497762-8499985	14.1458	4.56144	14.1458	4.56144	3.10117	1.63281	1	RHOB
ENSMUSG00000024997_ENSMUSG00000024997_Prdx3_chr19:60864050-60874556	ENSMUSG00000024997	ENSMUSG00000024997	Prdx3	protein_coding	chr19:60864050-60874556	47.0272	15.1611	47.0272	15.1611	3.10183	1.63312	1	PRDX3
ENSMUSG00000002346_ENSMUSG00000002346_Slc25a42_chr8:70184339-70212305	ENSMUSG00000002346	ENSMUSG00000002346	Slc25a42	protein_coding	chr8:70184339-70212305	6.28654	2.02549	6.28654	2.02549	3.10371	1.634	1	SLC25A42
ENSMUSG00000025810_ENSMUSG00000025810_Nrp1_chr8:128359072-128505462	ENSMUSG00000025810	ENSMUSG00000025810	Nrp1	protein_coding	chr8:128359072-128505462	10.5133	3.38701	10.5133	3.38701	3.10401	1.63413	1	NRP1
ENSMUSG00000005656_ENSMUSG00000005656_Snx6_chr12:54746348-54795703	ENSMUSG00000005656	ENSMUSG00000005656	Snx6	protein_coding	chr12:54746348-54795703	7.65489	2.46124	7.65489	2.46124	3.11018	1.637	1	SNX6
ENSMUSG00000021770_ENSMUSG00000021770_Samd8_chr14:21750530-21798725	ENSMUSG00000021770	ENSMUSG00000021770	Samd8	protein_coding	chr14:21750530-21798725	10.8319	3.47878	10.8319	3.47878	3.11371	1.63863	1	SAMD8
ENSMUSG00000071076_ENSMUSG00000071076_Jund_chr8:70697738-70700616	ENSMUSG00000071076	ENSMUSG00000071076	Jund	protein_coding	chr8:70697738-70700616	21.0612	6.75414	21.0612	6.75414	3.11827	1.64074	1	JUND
ENSMUSG00000030682_ENSMUSG00000030682_Cdipt_chr7:126976348-126980499	ENSMUSG00000030682	ENSMUSG00000030682	Cdipt	protein_coding	chr7:126976348-126980499	32.024	10.2589	32.024	10.2589	3.12158	1.64228	1	CDIPT
ENSMUSG00000025199_ENSMUSG00000025199_Chuk_chr19:44073334-44107480	ENSMUSG00000025199	ENSMUSG00000025199	Chuk	protein_coding	chr19:44073334-44107480	10.7015	3.42664	10.7015	3.42664	3.12303	1.64295	1	CHUK
ENSMUSG00000037926_ENSMUSG00000037926_Ssh2_chr11:77216286-77460220	ENSMUSG00000037926	ENSMUSG00000037926	Ssh2	protein_coding	chr11:77216286-77460220	22.753	7.28271	22.753	7.28271	3.12425	1.64351	1	SSH2
ENSMUSG00000027222_ENSMUSG00000027222_Pex16_chr2:92374675-92381217	ENSMUSG00000027222	ENSMUSG00000027222	Pex16	protein_coding	chr2:92374675-92381217	100.729	32.2319	100.729	32.2319	3.12513	1.64392	1	PEX16
ENSMUSG00000022587_ENSMUSG00000022587_Ly6e_chr15:74955050-74959905	ENSMUSG00000022587	ENSMUSG00000022587	Ly6e	protein_coding	chr15:74955050-74959905	31.2616	10.0011	31.2616	10.0011	3.12582	1.64423	1	LY6E
ENSMUSG00000030630_ENSMUSG00000030630_Fah_chr7:84585158-84606722	ENSMUSG00000030630	ENSMUSG00000030630	Fah	protein_coding	chr7:84585158-84606722	25.1997	8.05616	25.1997	8.05616	3.128	1.64524	1	FAH
ENSMUSG00000031813_ENSMUSG00000031813_Mvb12a_chr8:71542929-71548024	ENSMUSG00000031813	ENSMUSG00000031813	Mvb12a	protein_coding	chr8:71542929-71548024	11.8703	3.79415	11.8703	3.79415	3.12858	1.64551	1	MVB12A
ENSMUSG00000024991_ENSMUSG00000024991_Eif3a_chr19:60761115-60790693	ENSMUSG00000024991	ENSMUSG00000024991	Eif3a	protein_coding	chr19:60761115-60790693	26.5984	8.50172	26.5984	8.50172	3.12859	1.64551	1	EIF3A
ENSMUSG00000057789_ENSMUSG00000057789_Bak1_chr17:27019809-27029009	ENSMUSG00000057789	ENSMUSG00000057789	Bak1	protein_coding	chr17:27019809-27029009	7.51565	2.40164	7.51565	2.40164	3.12938	1.64588	1	BAK1
ENSMUSG00000004642_ENSMUSG00000004642_Slbp_chr5:33634951-33652574	ENSMUSG00000004642	ENSMUSG00000004642	Slbp	protein_coding	chr5:33634951-33652574	20.5942	6.57757	20.5942	6.57757	3.13097	1.64661	1	SLBP
ENSMUSG00000008348_ENSMUSG00000008348_Ubc_chr5:125385964-125390202	ENSMUSG00000008348	ENSMUSG00000008348	Ubc	protein_coding	chr5:125385964-125390202	81.031	25.8687	81.031	25.8687	3.1324	1.64727	1	UBC
ENSMUSG00000002763_ENSMUSG00000002763_Pex6_chr17:46711462-46725541	ENSMUSG00000002763	ENSMUSG00000002763	Pex6	protein_coding	chr17:46711462-46725541	16.0537	5.12424	16.0537	5.12424	3.13289	1.6475	1	PEX6
ENSMUSG00000090266_ENSMUSG00000090266_Mettl23_chr11:116843277-116854263	ENSMUSG00000090266	ENSMUSG00000090266	Mettl23	protein_coding	chr11:116843277-116854263	10.8177	3.45157	10.8177	3.45157	3.13414	1.64807	1	METTL23
ENSMUSG00000075700_ENSMUSG00000075700_2810407C02Rik_chr3:58576635-58593133	ENSMUSG00000075700	ENSMUSG00000075700	2810407C02Rik	protein_coding	chr3:58576635-58593133	37.9423	12.101	37.9423	12.101	3.13547	1.64868	1	2810407C02RIK
ENSMUSG00000045503_ENSMUSG00000045503_Sys1_chr2:164456963-164479638	ENSMUSG00000045503	ENSMUSG00000045503	Sys1	protein_coding	chr2:164456963-164479638	24.8402	7.91919	24.8402	7.91919	3.13671	1.64925	1	SYS1
ENSMUSG00000060475_ENSMUSG00000060475_Wtap_chr17:12966795-12992546	ENSMUSG00000060475	ENSMUSG00000060475	Wtap	protein_coding	chr17:12966795-12992546	257.001	81.7266	257.001	81.7266	3.14464	1.6529	1	WTAP
ENSMUSG00000016252_ENSMUSG00000016252_Atp5e_chr2:174461071-174464105	ENSMUSG00000016252	ENSMUSG00000016252	Atp5e	protein_coding	chr2:174461071-174464105	945.061	300.153	945.061	300.153	3.1486	1.65471	1	ATP5E
ENSMUSG00000005583_ENSMUSG00000005583_Mef2c_chr13:83504033-83667079	ENSMUSG00000005583	ENSMUSG00000005583	Mef2c	protein_coding	chr13:83504033-83667079	6.46248	2.05117	6.46248	2.05117	3.15063	1.65564	1	MEF2C
ENSMUSG00000046364_ENSMUSG00000046364_Rpl27a_chr7:109519146-109522367	ENSMUSG00000046364	ENSMUSG00000046364	Rpl27a	protein_coding	chr7:109519146-109522367	117.477	37.2518	117.477	37.2518	3.15359	1.657	1	RPL27A
ENSMUSG00000019791_ENSMUSG00000019791_Hint3_chr10:30608140-30618479	ENSMUSG00000019791	ENSMUSG00000019791	Hint3	protein_coding	chr10:30608140-30618479	22.7562	7.21511	22.7562	7.21511	3.15396	1.65717	1	HINT3
ENSMUSG00000063739_ENSMUSG00000063739_Gm4963_chr5:137993046-137993424	ENSMUSG00000063739	ENSMUSG00000063739	Gm4963		chr5:137993046-137993424	12.5655	3.98203	12.5655	3.98203	3.15555	1.65789	1	GM4963
ENSMUSG00000021822_ENSMUSG00000021822_Plau_chr14:20836661-20843388	ENSMUSG00000021822	ENSMUSG00000021822	Plau	protein_coding	chr14:20836661-20843388	152.484	48.3017	152.484	48.3017	3.15691	1.65851	1	PLAU
ENSMUSG00000061288_ENSMUSG00000061288_Taok3_chr5:117120128-117275219	ENSMUSG00000061288	ENSMUSG00000061288	Taok3	protein_coding	chr5:117120128-117275219	8.52821	2.70137	8.52821	2.70137	3.15699	1.65855	1	TAOK3
ENSMUSG00000031683_ENSMUSG00000031683_Lsm6_chr8:78804864-78821140	ENSMUSG00000031683	ENSMUSG00000031683	Lsm6	protein_coding	chr8:78804864-78821140	150.214	47.5604	150.214	47.5604	3.15838	1.65919	1	LSM6
ENSMUSG00000033318_ENSMUSG00000033318_Gstt2_chr10:75831844-75834881	ENSMUSG00000033318	ENSMUSG00000033318	Gstt2	protein_coding	chr10:75831844-75834881	6.12092	1.93504	6.12092	1.93504	3.1632	1.66139	1	GSTT2
ENSMUSG00000028861_ENSMUSG00000028861_Mrps15_chr4:126046924-126055532	ENSMUSG00000028861	ENSMUSG00000028861	Mrps15	protein_coding	chr4:126046924-126055532	24.9166	7.87515	24.9166	7.87515	3.16395	1.66173	1	MRPS15
ENSMUSG00000047617_ENSMUSG00000047617_BC029214_chr2:25455140-25461094	ENSMUSG00000047617	ENSMUSG00000047617	BC029214	protein_coding	chr2:25455140-25461094	66.9965	21.1689	66.9965	21.1689	3.16486	1.66214	1	BC029214
ENSMUSG00000063856_ENSMUSG00000063856_Gpx1_chr9:108339079-108340338	ENSMUSG00000063856	ENSMUSG00000063856	Gpx1	protein_coding	chr9:108339079-108340338	797.132	251.779	797.132	251.779	3.166	1.66266	1	GPX1
ENSMUSG00000026520_ENSMUSG00000026520_Pycr2_chr1:180904273-180908087	ENSMUSG00000026520	ENSMUSG00000026520	Pycr2	protein_coding	chr1:180904273-180908087	5.74134	1.81308	5.74134	1.81308	3.16662	1.66294	1	PYCR2
ENSMUSG00000016510_ENSMUSG00000016510_Mtif3_chr5:146951572-146963800	ENSMUSG00000016510	ENSMUSG00000016510	Mtif3	protein_coding	chr5:146951572-146963800	5.63892	1.78035	5.63892	1.78035	3.16731	1.66326	1	MTIF3
ENSMUSG00000063457_ENSMUSG00000063457_Rps15_chr10:80292452-80294114	ENSMUSG00000063457	ENSMUSG00000063457	Rps15	protein_coding	chr10:80292452-80294114	883.865	278.846	883.865	278.846	3.16972	1.66436	1	RPS15
ENSMUSG00000004268_ENSMUSG00000004268_Emg1_chr6:124704380-124712178	ENSMUSG00000004268	ENSMUSG00000004268	Emg1	protein_coding	chr6:124704380-124712178	28.4661	8.97658	28.4661	8.97658	3.17115	1.66501	1	EMG1
ENSMUSG00000040043_ENSMUSG00000040043_Rbms2_chr10:128129469-128180297	ENSMUSG00000040043	ENSMUSG00000040043	Rbms2	protein_coding	chr10:128129469-128180297	9.86554	3.11078	9.86554	3.11078	3.1714	1.66512	1	RBMS2
ENSMUSG00000026176_ENSMUSG00000026176_Ctdsp1_chr1:74391508-74397285	ENSMUSG00000026176	ENSMUSG00000026176	Ctdsp1	protein_coding	chr1:74391508-74397285	16.301	5.13698	16.301	5.13698	3.17327	1.66597	1	CTDSP1
ENSMUSG00000034168_ENSMUSG00000034168_Irf2bpl_chr12:86880702-86884814	ENSMUSG00000034168	ENSMUSG00000034168	Irf2bpl	protein_coding	chr12:86880702-86884814	10.0517	3.16613	10.0517	3.16613	3.17476	1.66665	1	IRF2BPL
ENSMUSG00000072235_ENSMUSG00000072235_Tuba1a_chr15:98949840-98953551	ENSMUSG00000072235	ENSMUSG00000072235	Tuba1a	protein_coding	chr15:98949840-98953551	160.749	50.615	160.749	50.615	3.17592	1.66717	1	TUBA1A
ENSMUSG00000038412_ENSMUSG00000038412_Higd1a_chr9:121848559-121858000	ENSMUSG00000038412	ENSMUSG00000038412	Higd1a	protein_coding	chr9:121848559-121858000	25.6274	8.05959	25.6274	8.05959	3.17974	1.66891	1	HIGD1A
ENSMUSG00000096722_ENSMUSG00000096722_Gm6115_chr13:101038598-101039246	ENSMUSG00000096722	ENSMUSG00000096722	Gm6115		chr13:101038598-101039246	7.02241	2.20791	7.02241	2.20791	3.18057	1.66928	1	GM6115
ENSMUSG00000025068_ENSMUSG00000025068_Gsto1_chr19:47854969-47864790	ENSMUSG00000025068	ENSMUSG00000025068	Gsto1	protein_coding	chr19:47854969-47864790	8.5121	2.6756	8.5121	2.6756	3.18138	1.66965	1	GSTO1
ENSMUSG00000036905_ENSMUSG00000036905_C1qb_chr4:136880128-136886187	ENSMUSG00000036905	ENSMUSG00000036905	C1qb	protein_coding	chr4:136880128-136886187	38.6423	12.1451	38.6423	12.1451	3.18172	1.66981	1	C1QB
ENSMUSG00000020993_ENSMUSG00000020993_Trappc6b_chr12:59043092-59061461	ENSMUSG00000020993	ENSMUSG00000020993	Trappc6b	protein_coding	chr12:59043092-59061461	17.5572	5.50033	17.5572	5.50033	3.19203	1.67447	1	TRAPPC6B
ENSMUSG00000058600_ENSMUSG00000058600_Rpl30_chr15:34440504-34443640	ENSMUSG00000058600	ENSMUSG00000058600	Rpl30	protein_coding	chr15:34440504-34443640	480.219	150.426	480.219	150.426	3.19239	1.67464	1	RPL30
ENSMUSG00000034345_ENSMUSG00000034345_Gtf2h5_chr17:6079785-6086517	ENSMUSG00000034345	ENSMUSG00000034345	Gtf2h5	protein_coding	chr17:6079785-6086517	111.51	34.9282	111.51	34.9282	3.19255	1.67471	1	GTF2H5
ENSMUSG00000046671_ENSMUSG00000046671_Mtfr1l_chr4:134525549-134535387	ENSMUSG00000046671	ENSMUSG00000046671	Mtfr1l	protein_coding	chr4:134525549-134535387	28.3522	8.87594	28.3522	8.87594	3.19428	1.67549	1	MTFR1L
ENSMUSG00000022018_ENSMUSG00000022018_Rgcc_chr14:79288755-79301645	ENSMUSG00000022018	ENSMUSG00000022018	Rgcc	protein_coding	chr14:79288755-79301645	447.094	139.96	447.094	139.96	3.19444	1.67556	1	RGCC
ENSMUSG00000048120_ENSMUSG00000048120_Entpd1_chr19:40612365-40741602	ENSMUSG00000048120	ENSMUSG00000048120	Entpd1	protein_coding	chr19:40612365-40741602	5.10834	1.5984	5.10834	1.5984	3.19591	1.67623	1	ENTPD1
ENSMUSG00000002963_ENSMUSG00000002963_Pnkp_chr7:44857138-44862925	ENSMUSG00000002963	ENSMUSG00000002963	Pnkp	protein_coding	chr7:44857138-44862925	24.2443	7.58474	24.2443	7.58474	3.19646	1.67647	1	PNKP
ENSMUSG00000024639_ENSMUSG00000024639_Gnaq_chr19:16132830-16387463	ENSMUSG00000024639	ENSMUSG00000024639	Gnaq	protein_coding	chr19:16132830-16387463	16.3627	5.11806	16.3627	5.11806	3.19705	1.67674	1	GNAQ
ENSMUSG00000020803_ENSMUSG00000020803_Txndc17_chr11:72207546-72210015	ENSMUSG00000020803	ENSMUSG00000020803	Txndc17	protein_coding	chr11:72207546-72210015	65.2376	20.4051	65.2376	20.4051	3.19712	1.67677	1	TXNDC17
ENSMUSG00000026880_ENSMUSG00000026880_Stom_chr2:35313985-35336976	ENSMUSG00000026880	ENSMUSG00000026880	Stom	protein_coding	chr2:35313985-35336976	7.93784	2.48215	7.93784	2.48215	3.19797	1.67716	1	STOM
ENSMUSG00000063200_ENSMUSG00000063200_Nol7_chr13:43398375-43402858	ENSMUSG00000063200	ENSMUSG00000063200	Nol7	protein_coding	chr13:43398375-43402858	8.81759	2.75265	8.81759	2.75265	3.20331	1.67956	1	NOL7
ENSMUSG00000023175_ENSMUSG00000023175_Bsg_chr10:79704490-79711969	ENSMUSG00000023175	ENSMUSG00000023175	Bsg	protein_coding	chr10:79704490-79711969	210.869	65.7625	210.869	65.7625	3.20652	1.68101	1	BSG
ENSMUSG00000000295_ENSMUSG00000000295_Hddc2_chr10:31313381-31328204	ENSMUSG00000000295	ENSMUSG00000000295	Hddc2	protein_coding	chr10:31313381-31328204	62.2494	19.4102	62.2494	19.4102	3.20705	1.68124	1	HDDC2
ENSMUSG00000032002_ENSMUSG00000032002_Dcun1d5_chr9:7184565-7207031	ENSMUSG00000032002	ENSMUSG00000032002	Dcun1d5	protein_coding	chr9:7184565-7207031	43.865	13.6664	43.865	13.6664	3.2097	1.68244	1	DCUN1D5
ENSMUSG00000057841_ENSMUSG00000057841_Rpl32_chr6:115805504-115808747	ENSMUSG00000057841	ENSMUSG00000057841	Rpl32	protein_coding	chr6:115805504-115808747	918.756	286.163	918.756	286.163	3.2106	1.68284	1	RPL32
ENSMUSG00000061731_ENSMUSG00000061731_Ext1_chr15:53064037-53346159	ENSMUSG00000061731	ENSMUSG00000061731	Ext1	protein_coding	chr15:53064037-53346159	6.18971	1.92785	6.18971	1.92785	3.21068	1.68288	1	EXT1
ENSMUSG00000031197_ENSMUSG00000031197_Vbp1_chrX:75514298-75534942	ENSMUSG00000031197	ENSMUSG00000031197	Vbp1	protein_coding	chrX:75514298-75534942	7.50315	2.33612	7.50315	2.33612	3.2118	1.68338	1	VBP1
ENSMUSG00000060935_ENSMUSG00000060935_AI597468_chr10:85102626-85117747	ENSMUSG00000060935	ENSMUSG00000060935	AI597468	protein_coding	chr10:85102626-85117747	9.20292	2.86286	9.20292	2.86286	3.21459	1.68463	1	AI597468
ENSMUSG00000032479_ENSMUSG00000032479_Map4_chr9:109931457-110083947	ENSMUSG00000032479	ENSMUSG00000032479	Map4	protein_coding	chr9:109931457-110083947	11.6908	3.63173	11.6908	3.63173	3.21907	1.68664	1	MAP4
ENSMUSG00000033684_ENSMUSG00000033684_Qsox1_chr1:155778154-155812883	ENSMUSG00000033684	ENSMUSG00000033684	Qsox1	protein_coding	chr1:155778154-155812883	17.9991	5.59086	17.9991	5.59086	3.21938	1.68678	1	QSOX1
ENSMUSG00000042298_ENSMUSG00000042298_Ttc19_chr11:62281472-62328451	ENSMUSG00000042298	ENSMUSG00000042298	Ttc19	protein_coding	chr11:62281472-62328451	6.00086	1.86379	6.00086	1.86379	3.21971	1.68693	1	TTC19
ENSMUSG00000025781_ENSMUSG00000025781_Atp5c1_chr2:10056015-10080510	ENSMUSG00000025781	ENSMUSG00000025781	Atp5c1	protein_coding	chr2:10056015-10080510	139.931	43.4337	139.931	43.4337	3.22171	1.68783	1	ATP5C1
ENSMUSG00000055204_ENSMUSG00000055204_Ankrd17_chr5:90227189-90366185	ENSMUSG00000055204	ENSMUSG00000055204	Ankrd17	protein_coding	chr5:90227189-90366185	5.16602	1.60257	5.16602	1.60257	3.22358	1.68867	1	ANKRD17
ENSMUSG00000038900_ENSMUSG00000038900_Rpl12_chr2:32961558-32964496	ENSMUSG00000038900	ENSMUSG00000038900	Rpl12	protein_coding	chr2:32961558-32964496	140.055	43.4371	140.055	43.4371	3.22432	1.68899	1	RPL12
ENSMUSG00000060538_ENSMUSG00000060538_Tmem219_chr7:126886170-126922917	ENSMUSG00000060538	ENSMUSG00000060538	Tmem219	protein_coding	chr7:126886170-126922917	225.55	69.9361	225.55	69.9361	3.22509	1.68934	1	TMEM219
ENSMUSG00000058655_ENSMUSG00000058655_Eif4b_chr15:102073772-102097172	ENSMUSG00000058655	ENSMUSG00000058655	Eif4b	protein_coding	chr15:102073772-102097172	9.4304	2.92053	9.4304	2.92053	3.229	1.69109	1	EIF4B
ENSMUSG00000074794_ENSMUSG00000074794_Arrdc3_chr13:80883383-80896035	ENSMUSG00000074794	ENSMUSG00000074794	Arrdc3	protein_coding	chr13:80883383-80896035	6.23999	1.9314	6.23999	1.9314	3.23081	1.6919	1	ARRDC3
ENSMUSG00000036180_ENSMUSG00000036180_Gatad2a_chr8:69907068-69996379	ENSMUSG00000036180	ENSMUSG00000036180	Gatad2a	protein_coding	chr8:69907068-69996379	5.88667	1.82203	5.88667	1.82203	3.23083	1.69191	1	GATAD2A
ENSMUSG00000001774_ENSMUSG00000001774_Chordc1_chr9:18292266-18314000	ENSMUSG00000001774	ENSMUSG00000001774	Chordc1	protein_coding	chr9:18292266-18314000	5.5416	1.71464	5.5416	1.71464	3.23193	1.6924	1	CHORDC1
ENSMUSG00000028998_ENSMUSG00000028998_Tomm7_chr5:23838943-23844161	ENSMUSG00000028998	ENSMUSG00000028998	Tomm7	protein_coding	chr5:23838943-23844161	88.3867	27.3321	88.3867	27.3321	3.23381	1.69323	1	TOMM7
ENSMUSG00000058905_ENSMUSG00000058905_Gm10051_chr5:133475094-133475587	ENSMUSG00000058905	ENSMUSG00000058905	Gm10051		chr5:133475094-133475587	88.0784	27.2342	88.0784	27.2342	3.23411	1.69337	1	GM10051
ENSMUSG00000078566_ENSMUSG00000078566_Bnip3_chr7:138890835-138909519	ENSMUSG00000078566	ENSMUSG00000078566	Bnip3	protein_coding	chr7:138890835-138909519	155.555	48.0934	155.555	48.0934	3.23444	1.69351	1	BNIP3
ENSMUSG00000001380_ENSMUSG00000001380_Hars_chr18:36766529-36783205	ENSMUSG00000001380	ENSMUSG00000001380	Hars	protein_coding	chr18:36766529-36783205	10.6476	3.29128	10.6476	3.29128	3.23509	1.69381	1	HARS
ENSMUSG00000026667_ENSMUSG00000026667_Uhmk1_chr1:170193419-170215397	ENSMUSG00000026667	ENSMUSG00000026667	Uhmk1	protein_coding	chr1:170193419-170215397	5.08417	1.57156	5.08417	1.57156	3.23511	1.69381	1	UHMK1
ENSMUSG00000050628_ENSMUSG00000050628_Ubald2_chr11:116434093-116439077	ENSMUSG00000050628	ENSMUSG00000050628	Ubald2	protein_coding	chr11:116434093-116439077	30.6329	9.46371	30.6329	9.46371	3.23688	1.6946	1	UBALD2
ENSMUSG00000039349_ENSMUSG00000039349_C130074G19Rik_chr1:184871925-184883218	ENSMUSG00000039349	ENSMUSG00000039349	C130074G19Rik	protein_coding	chr1:184871925-184883218	61.5664	19.0164	61.5664	19.0164	3.23754	1.6949	1	C130074G19RIK
ENSMUSG00000024404_ENSMUSG00000024404_Riok3_chr18:12128849-12157367	ENSMUSG00000024404	ENSMUSG00000024404	Riok3	protein_coding	chr18:12128849-12157367	12.2975	3.79656	12.2975	3.79656	3.23912	1.6956	1	RIOK3
ENSMUSG00000030282_ENSMUSG00000030282_Cmas_chr6:142756685-142775714	ENSMUSG00000030282	ENSMUSG00000030282	Cmas	protein_coding	chr6:142756685-142775714	6.39531	1.97256	6.39531	1.97256	3.24214	1.69695	1	CMAS
ENSMUSG00000061689_ENSMUSG00000061689_Dlgap4_chr2:156613704-156764363	ENSMUSG00000061689	ENSMUSG00000061689	Dlgap4	protein_coding	chr2:156613704-156764363	5.24611	1.61763	5.24611	1.61763	3.24308	1.69737	1	DLGAP4
ENSMUSG00000029036_ENSMUSG00000029036_Atad3a_chr4:155740640-155761093	ENSMUSG00000029036	ENSMUSG00000029036	Atad3a	protein_coding	chr4:155740640-155761093	5.43639	1.6759	5.43639	1.6759	3.24386	1.69771	1	ATAD3A
ENSMUSG00000060591_ENSMUSG00000060591_Ifitm2_chr7:140954838-140955961	ENSMUSG00000060591	ENSMUSG00000060591	Ifitm2	protein_coding	chr7:140954838-140955961	43.1569	13.2929	43.1569	13.2929	3.24661	1.69894	1	IFITM2
ENSMUSG00000090137_ENSMUSG00000090137_Uba52_chr8:70508262-70510801	ENSMUSG00000090137	ENSMUSG00000090137	Uba52	protein_coding	chr8:70508262-70510801	162.021	49.857	162.021	49.857	3.24971	1.70031	1	UBA52
ENSMUSG00000040690_ENSMUSG00000040690_Col16a1_chr4:130047839-130099283	ENSMUSG00000040690	ENSMUSG00000040690	Col16a1	protein_coding	chr4:130047839-130099283	7.45961	2.29369	7.45961	2.29369	3.25223	1.70143	1	COL16A1
ENSMUSG00000049550_ENSMUSG00000049550_Clip1_chr5:123577794-123684618	ENSMUSG00000049550	ENSMUSG00000049550	Clip1	protein_coding	chr5:123577794-123684618	17.4683	5.3675	17.4683	5.3675	3.25446	1.70242	1	CLIP1
ENSMUSG00000078429_ENSMUSG00000078429_Ctdsp2_chr10:126978716-126999975	ENSMUSG00000078429	ENSMUSG00000078429	Ctdsp2	protein_coding	chr10:126978716-126999975	29.049	8.92363	29.049	8.92363	3.25529	1.70279	1	CTDSP2
ENSMUSG00000031299_ENSMUSG00000031299_Pdha1_chrX:160122208-160138413	ENSMUSG00000031299	ENSMUSG00000031299	Pdha1	protein_coding	chrX:160122208-160138413	48.3907	14.8569	48.3907	14.8569	3.25712	1.7036	1	PDHA1
ENSMUSG00000038712_ENSMUSG00000038712_Fam63a_chr3:95281344-95296166	ENSMUSG00000038712	ENSMUSG00000038712	Fam63a	protein_coding	chr3:95281344-95296166	19.1019	5.86071	19.1019	5.86071	3.25931	1.70457	1	FAM63A
ENSMUSG00000024381_ENSMUSG00000024381_Bin1_chr18:32377216-32435736	ENSMUSG00000024381	ENSMUSG00000024381	Bin1	protein_coding	chr18:32377216-32435736	14.2996	4.38697	14.2996	4.38697	3.25956	1.70468	1	BIN1
ENSMUSG00000005846_ENSMUSG00000005846_Rsl1d1_chr16:11192969-11203331	ENSMUSG00000005846	ENSMUSG00000005846	Rsl1d1	protein_coding	chr16:11192969-11203331	7.61126	2.33351	7.61126	2.33351	3.26172	1.70563	1	RSL1D1
ENSMUSG00000043445_ENSMUSG00000043445_Pgp_chr17:24470472-24471591	ENSMUSG00000043445	ENSMUSG00000043445	Pgp	protein_coding	chr17:24470472-24471591	20.0287	6.13831	20.0287	6.13831	3.2629	1.70616	1	PGP
ENSMUSG00000038717_ENSMUSG00000038717_Atp5l_chr9:44913249-44920742	ENSMUSG00000038717	ENSMUSG00000038717	Atp5l	protein_coding	chr9:44913249-44920742	872.932	267.309	872.932	267.309	3.26563	1.70736	1	ATP5L
ENSMUSG00000038369_ENSMUSG00000038369_Ncoa6_chr2:155390655-155473894	ENSMUSG00000038369	ENSMUSG00000038369	Ncoa6	protein_coding	chr2:155390655-155473894	5.57936	1.70717	5.57936	1.70717	3.26819	1.70849	1	NCOA6
ENSMUSG00000056076_ENSMUSG00000056076_Eif3b_chr5:140419304-140443358	ENSMUSG00000056076	ENSMUSG00000056076	Eif3b	protein_coding	chr5:140419304-140443358	25.9729	7.94493	25.9729	7.94493	3.26912	1.7089	1	EIF3B
ENSMUSG00000028961_ENSMUSG00000028961_Pgd_chr4:149149990-149166771	ENSMUSG00000028961	ENSMUSG00000028961	Pgd	protein_coding	chr4:149149990-149166771	106.471	32.548	106.471	32.548	3.2712	1.70982	1	PGD
ENSMUSG00000020321_ENSMUSG00000020321_Mdh1_chr11:21556786-21572367	ENSMUSG00000020321	ENSMUSG00000020321	Mdh1	protein_coding	chr11:21556786-21572367	107.983	32.9984	107.983	32.9984	3.27237	1.71034	1	MDH1
ENSMUSG00000021069_ENSMUSG00000021069_Pygl_chr12:70190810-70231488	ENSMUSG00000021069	ENSMUSG00000021069	Pygl	protein_coding	chr12:70190810-70231488	54.6771	16.6754	54.6771	16.6754	3.27891	1.71322	1	PYGL
ENSMUSG00000037235_ENSMUSG00000037235_Mxd4_chr5:34173886-34187720	ENSMUSG00000037235	ENSMUSG00000037235	Mxd4	protein_coding	chr5:34173886-34187720	16.6102	5.06303	16.6102	5.06303	3.28068	1.714	1	MXD4
ENSMUSG00000026883_ENSMUSG00000026883_Dab2ip_chr2:35558265-35730994	ENSMUSG00000026883	ENSMUSG00000026883	Dab2ip	protein_coding	chr2:35558265-35730994	16.7162	5.09424	16.7162	5.09424	3.28139	1.71431	1	DAB2IP
ENSMUSG00000027165_ENSMUSG00000027165_B230118H07Rik_chr2:101560780-101649532	ENSMUSG00000027165	ENSMUSG00000027165	B230118H07Rik	protein_coding	chr2:101560780-101649532	204.151	62.212	204.151	62.212	3.28154	1.71437	1	B230118H07RIK
ENSMUSG00000011158_ENSMUSG00000011158_Brf1_chr12:112959861-113000621	ENSMUSG00000011158	ENSMUSG00000011158	Brf1	protein_coding	chr12:112959861-113000621	6.51048	1.9823	6.51048	1.9823	3.28431	1.71559	1	BRF1
ENSMUSG00000037071_ENSMUSG00000037071_Scd1_chr19:44394450-44407709	ENSMUSG00000037071	ENSMUSG00000037071	Scd1	protein_coding	chr19:44394450-44407709	2205.77	671.443	2205.77	671.443	3.28512	1.71595	1	SCD1
ENSMUSG00000003345_ENSMUSG00000003345_Csnk1g2_chr10:80622779-80640771	ENSMUSG00000003345	ENSMUSG00000003345	Csnk1g2	protein_coding	chr10:80622779-80640771	27.1383	8.26015	27.1383	8.26015	3.28545	1.71609	1	CSNK1G2
ENSMUSG00000036896_ENSMUSG00000036896_C1qc_chr4:136889803-136893065	ENSMUSG00000036896	ENSMUSG00000036896	C1qc	protein_coding	chr4:136889803-136893065	40.3682	12.2842	40.3682	12.2842	3.28619	1.71642	1	C1QC
ENSMUSG00000024259_ENSMUSG00000024259_Slc25a46_chr18:31580167-31609902	ENSMUSG00000024259	ENSMUSG00000024259	Slc25a46	protein_coding	chr18:31580167-31609902	5.37454	1.63534	5.37454	1.63534	3.2865	1.71655	1	SLC25A46
ENSMUSG00000026107_ENSMUSG00000026107_Nabp1_chr1:51469497-51478399	ENSMUSG00000026107	ENSMUSG00000026107	Nabp1	protein_coding	chr1:51469497-51478399	12.5558	3.81994	12.5558	3.81994	3.28691	1.71673	1	NABP1
ENSMUSG00000029169_ENSMUSG00000029169_Dhx15_chr5:52150208-52190519	ENSMUSG00000029169	ENSMUSG00000029169	Dhx15	protein_coding	chr5:52150208-52190519	18.2072	5.5374	18.2072	5.5374	3.28804	1.71723	1	DHX15
ENSMUSG00000046330_ENSMUSG00000046330_Rpl37a_chr1:72711259-72713809	ENSMUSG00000046330	ENSMUSG00000046330	Rpl37a	protein_coding	chr1:72711259-72713809	2342.27	712.282	2342.27	712.282	3.2884	1.71739	1	RPL37A
ENSMUSG00000029066_ENSMUSG00000029066_Mrpl20_chr4:155803535-155809776	ENSMUSG00000029066	ENSMUSG00000029066	Mrpl20	protein_coding	chr4:155803535-155809776	225.43	68.527	225.43	68.527	3.28965	1.71794	1	MRPL20
ENSMUSG00000038611_ENSMUSG00000038611_Phrf1_chr7:141228783-141262750	ENSMUSG00000038611	ENSMUSG00000038611	Phrf1	protein_coding	chr7:141228783-141262750	13.8971	4.22149	13.8971	4.22149	3.29199	1.71896	1	PHRF1
ENSMUSG00000029203_ENSMUSG00000029203_Ube2k_chr5:65537232-65598988	ENSMUSG00000029203	ENSMUSG00000029203	Ube2k	protein_coding	chr5:65537232-65598988	30.5223	9.26983	30.5223	9.26983	3.29265	1.71925	1	UBE2K
ENSMUSG00000035754_ENSMUSG00000035754_Wdr18_chr10:79960151-79969246	ENSMUSG00000035754	ENSMUSG00000035754	Wdr18	protein_coding	chr10:79960151-79969246	6.49204	1.97027	6.49204	1.97027	3.295	1.72028	1	WDR18
ENSMUSG00000002660_ENSMUSG00000002660_Clpp_chr17:56990263-56996371	ENSMUSG00000002660	ENSMUSG00000002660	Clpp	protein_coding	chr17:56990263-56996371	43.2795	13.1349	43.2795	13.1349	3.295	1.72028	1	CLPP
ENSMUSG00000027531_ENSMUSG00000027531_Impa1_chr3:10313539-10331439	ENSMUSG00000027531	ENSMUSG00000027531	Impa1	protein_coding	chr3:10313539-10331439	5.9581	1.80822	5.9581	1.80822	3.29501	1.72028	1	IMPA1
ENSMUSG00000027282_ENSMUSG00000027282_Mtch2_chr2:90847154-90866810	ENSMUSG00000027282	ENSMUSG00000027282	Mtch2	protein_coding	chr2:90847154-90866810	238.896	72.491	238.896	72.491	3.29553	1.72051	1	MTCH2
ENSMUSG00000031660_ENSMUSG00000031660_Brd7_chr8:88331038-88362194	ENSMUSG00000031660	ENSMUSG00000031660	Brd7	protein_coding	chr8:88331038-88362194	36.378	11.0102	36.378	11.0102	3.30403	1.72423	1	BRD7
ENSMUSG00000039745_ENSMUSG00000039745_Htatip2_chr7:49759105-49773999	ENSMUSG00000039745	ENSMUSG00000039745	Htatip2	protein_coding	chr7:49759105-49773999	13.7218	4.1514	13.7218	4.1514	3.30534	1.7248	1	HTATIP2
ENSMUSG00000042312_ENSMUSG00000042312_S100a13_chr3:90514434-90524581	ENSMUSG00000042312	ENSMUSG00000042312	S100a13	protein_coding	chr3:90514434-90524581	271.145	82.0172	271.145	82.0172	3.30595	1.72507	1	S100A13
ENSMUSG00000039768_ENSMUSG00000039768_Dnajc11_chr4:151933690-151982137	ENSMUSG00000039768	ENSMUSG00000039768	Dnajc11	protein_coding	chr4:151933690-151982137	9.83523	2.97462	9.83523	2.97462	3.30638	1.72525	1	DNAJC11
ENSMUSG00000026670_ENSMUSG00000026670_Uap1_chr1:170141937-170174957	ENSMUSG00000026670	ENSMUSG00000026670	Uap1	protein_coding	chr1:170141937-170174957	33.2546	10.048	33.2546	10.048	3.30957	1.72665	1	UAP1
ENSMUSG00000008036_ENSMUSG00000008036_Ap2s1_chr7:16738409-16749294	ENSMUSG00000008036	ENSMUSG00000008036	Ap2s1	protein_coding	chr7:16738409-16749294	146.372	44.2239	146.372	44.2239	3.30979	1.72674	1	AP2S1
ENSMUSG00000036299_ENSMUSG00000036299_BC031181_chr18:75005899-75009933	ENSMUSG00000036299	ENSMUSG00000036299	BC031181	protein_coding	chr18:75005899-75009933	81.1662	24.5066	81.1662	24.5066	3.31201	1.72771	1	BC031181
ENSMUSG00000059447_ENSMUSG00000059447_Hadhb_chr5:30155247-30184593	ENSMUSG00000059447	ENSMUSG00000059447	Hadhb	protein_coding	chr5:30155247-30184593	36.5688	11.0369	36.5688	11.0369	3.31332	1.72828	1	HADHB
ENSMUSG00000002728_ENSMUSG00000002728_Naa20_chr2:145902098-145916425	ENSMUSG00000002728	ENSMUSG00000002728	Naa20	protein_coding	chr2:145902098-145916425	17.2358	5.1943	17.2358	5.1943	3.31821	1.73041	1	NAA20
ENSMUSG00000049521_ENSMUSG00000049521_Cdc42ep1_chr15:78842646-78850902	ENSMUSG00000049521	ENSMUSG00000049521	Cdc42ep1	protein_coding	chr15:78842646-78850902	10.7822	3.2442	10.7822	3.2442	3.32353	1.73272	1	CDC42EP1
ENSMUSG00000014867_ENSMUSG00000014867_Surf4_chr2:26920039-26933928	ENSMUSG00000014867	ENSMUSG00000014867	Surf4	protein_coding	chr2:26920039-26933928	28.2031	8.48198	28.2031	8.48198	3.32506	1.73338	1	SURF4
ENSMUSG00000007411_ENSMUSG00000007411_Mark3_chr12:111574509-111656227	ENSMUSG00000007411	ENSMUSG00000007411	Mark3	protein_coding	chr12:111574509-111656227	5.36033	1.6111	5.36033	1.6111	3.32712	1.73428	1	MARK3
ENSMUSG00000051851_ENSMUSG00000051851_Cxx1c_chrX:53607921-53609132	ENSMUSG00000051851	ENSMUSG00000051851	Cxx1c	protein_coding	chrX:53607921-53609132	38.6442	11.6072	38.6442	11.6072	3.32933	1.73523	1	CXX1C
ENSMUSG00000069516_ENSMUSG00000069516_Lyz2_chr10:117277333-117282274	ENSMUSG00000069516	ENSMUSG00000069516	Lyz2	protein_coding	chr10:117277333-117282274	27.8713	8.36981	27.8713	8.36981	3.32998	1.73551	1	LYZ2
ENSMUSG00000033849_ENSMUSG00000033849_B3galt2_chr1:143640663-143650406	ENSMUSG00000033849	ENSMUSG00000033849	B3galt2	protein_coding	chr1:143640663-143650406	16.3686	4.90876	16.3686	4.90876	3.33457	1.7375	1	B3GALT2
ENSMUSG00000024308_ENSMUSG00000024308_Tapbp_chr17:33915898-33929288	ENSMUSG00000024308	ENSMUSG00000024308	Tapbp	protein_coding	chr17:33915898-33929288	41.6712	12.4712	41.6712	12.4712	3.34139	1.74045	1	TAPBP
ENSMUSG00000020792_ENSMUSG00000020792_Exoc7_chr11:116288000-116307233	ENSMUSG00000020792	ENSMUSG00000020792	Exoc7	protein_coding	chr11:116288000-116307233	33.3896	9.99105	33.3896	9.99105	3.34195	1.74069	1	EXOC7
ENSMUSG00000044627_ENSMUSG00000044627_Swi5_chr2:32278815-32288075	ENSMUSG00000044627	ENSMUSG00000044627	Swi5	protein_coding	chr2:32278815-32288075	183.949	55.0283	183.949	55.0283	3.34281	1.74106	1	SWI5
ENSMUSG00000044405_ENSMUSG00000044405_Adig_chr2:158502611-158508198	ENSMUSG00000044405	ENSMUSG00000044405	Adig	protein_coding	chr2:158502611-158508198	649.793	194.37	649.793	194.37	3.34307	1.74117	1	ADIG
ENSMUSG00000025228_ENSMUSG00000025228_Actr1a_chr19:46376813-46395735	ENSMUSG00000025228	ENSMUSG00000025228	Actr1a	protein_coding	chr19:46376813-46395735	9.99689	2.98867	9.99689	2.98867	3.34493	1.74198	1	ACTR1A
ENSMUSG00000028691_ENSMUSG00000028691_Prdx1_chr4:116685543-116700822	ENSMUSG00000028691	ENSMUSG00000028691	Prdx1	protein_coding	chr4:116685543-116700822	111.173	33.2357	111.173	33.2357	3.34499	1.742	1	PRDX1
ENSMUSG00000016757_ENSMUSG00000016757_Ttll12_chr15:83575118-83595157	ENSMUSG00000016757	ENSMUSG00000016757	Ttll12	protein_coding	chr15:83575118-83595157	6.18583	1.84866	6.18583	1.84866	3.34612	1.74249	1	TTLL12
ENSMUSG00000037499_ENSMUSG00000037499_Nenf_chr1:191306788-191318194	ENSMUSG00000037499	ENSMUSG00000037499	Nenf	protein_coding	chr1:191306788-191318194	282.562	84.4447	282.562	84.4447	3.34612	1.74249	1	NENF
ENSMUSG00000030064_ENSMUSG00000030064_Frmd4b_chr6:97286866-97617541	ENSMUSG00000030064	ENSMUSG00000030064	Frmd4b	protein_coding	chr6:97286866-97617541	37.5152	11.1942	37.5152	11.1942	3.35131	1.74472	1	FRMD4B
ENSMUSG00000025208_ENSMUSG00000025208_Mrpl43_chr19:45005013-45006442	ENSMUSG00000025208	ENSMUSG00000025208	Mrpl43	protein_coding	chr19:45005013-45006442	15.9529	4.75921	15.9529	4.75921	3.35201	1.74502	1	MRPL43
ENSMUSG00000042831_ENSMUSG00000042831_Alkbh6_chr7:30308716-30314304	ENSMUSG00000042831	ENSMUSG00000042831	Alkbh6	protein_coding	chr7:30308716-30314304	13.2768	3.96004	13.2768	3.96004	3.35269	1.74532	1	ALKBH6
ENSMUSG00000036503_ENSMUSG00000036503_Rnf13_chr3:57736065-57835233	ENSMUSG00000036503	ENSMUSG00000036503	Rnf13	protein_coding	chr3:57736065-57835233	5.51481	1.6438	5.51481	1.6438	3.35492	1.74628	1	RNF13
ENSMUSG00000026568_ENSMUSG00000026568_Mpc2_chr1:165461036-165481214	ENSMUSG00000026568	ENSMUSG00000026568	Mpc2	protein_coding	chr1:165461036-165481214	218.588	65.0288	218.588	65.0288	3.3614	1.74906	1	MPC2
ENSMUSG00000062373_ENSMUSG00000062373_Tmem65_chr15:58782268-58823530	ENSMUSG00000062373	ENSMUSG00000062373	Tmem65	protein_coding	chr15:58782268-58823530	6.23788	1.85528	6.23788	1.85528	3.36223	1.74942	1	TMEM65
ENSMUSG00000031490_ENSMUSG00000031490_Eif4ebp1_chr8:27260326-27275656	ENSMUSG00000031490	ENSMUSG00000031490	Eif4ebp1	protein_coding	chr8:27260326-27275656	87.8412	26.1207	87.8412	26.1207	3.3629	1.7497	1	EIF4EBP1
ENSMUSG00000039886_ENSMUSG00000039886_Tmem120a_chr5:135735484-135744271	ENSMUSG00000039886	ENSMUSG00000039886	Tmem120a	protein_coding	chr5:135735484-135744271	481.576	143.149	481.576	143.149	3.36416	1.75025	1	TMEM120A
ENSMUSG00000025508_ENSMUSG00000025508_Rplp2_chr7:141447369-141451585	ENSMUSG00000025508	ENSMUSG00000025508	Rplp2	protein_coding	chr7:141447369-141451585	5823.26	1730.93	5823.26	1730.93	3.36424	1.75028	1	RPLP2
ENSMUSG00000001525_ENSMUSG00000001525_Tubb5_chr17:35833925-35838306	ENSMUSG00000001525	ENSMUSG00000001525	Tubb5	protein_coding	chr17:35833925-35838306	77.1157	22.8908	77.1157	22.8908	3.36885	1.75226	1	TUBB5
ENSMUSG00000032047_ENSMUSG00000032047_Acat1_chr9:53580521-53610382	ENSMUSG00000032047	ENSMUSG00000032047	Acat1	protein_coding	chr9:53580521-53610382	14.9282	4.42995	14.9282	4.42995	3.36983	1.75268	1	ACAT1
ENSMUSG00000095687_ENSMUSG00000095687_Rnaset2a_chr17:8128609-8148097	ENSMUSG00000095687	ENSMUSG00000095687	Rnaset2a	protein_coding	chr17:8128609-8148097	8.0709	2.395	8.0709	2.395	3.3699	1.7527	1	RNASET2A
ENSMUSG00000041319_ENSMUSG00000041319_Thoc6_chr17:23668613-23673882	ENSMUSG00000041319	ENSMUSG00000041319	Thoc6	protein_coding	chr17:23668613-23673882	11.1689	3.31431	11.1689	3.31431	3.3699	1.75271	1	THOC6
ENSMUSG00000030560_ENSMUSG00000030560_Ctsc_chr7:88278084-88310888	ENSMUSG00000030560	ENSMUSG00000030560	Ctsc	protein_coding	chr7:88278084-88310888	28.1444	8.34982	28.1444	8.34982	3.37066	1.75303	1	CTSC
ENSMUSG00000031605_ENSMUSG00000031605_Klhl2_chr8:64739862-64849818	ENSMUSG00000031605	ENSMUSG00000031605	Klhl2	protein_coding	chr8:64739862-64849818	29.2463	8.67516	29.2463	8.67516	3.37127	1.75329	1	KLHL2
ENSMUSG00000036241_ENSMUSG00000036241_Ube2r2_chr4:41135742-41193380	ENSMUSG00000036241	ENSMUSG00000036241	Ube2r2	protein_coding	chr4:41135742-41193380	59.676	17.6918	59.676	17.6918	3.37309	1.75407	1	UBE2R2
ENSMUSG00000044477_ENSMUSG00000044477_Zfand3_chr17:30005086-30210019	ENSMUSG00000044477	ENSMUSG00000044477	Zfand3	protein_coding	chr17:30005086-30210019	33.7321	9.99572	33.7321	9.99572	3.37465	1.75474	1	ZFAND3
ENSMUSG00000028837_ENSMUSG00000028837_Psmb2_chr4:126677629-126709714	ENSMUSG00000028837	ENSMUSG00000028837	Psmb2	protein_coding	chr4:126677629-126709714	39.508	11.7024	39.508	11.7024	3.37606	1.75534	1	PSMB2
ENSMUSG00000036112_ENSMUSG00000036112_Metap2_chr10:93858488-93897093	ENSMUSG00000036112	ENSMUSG00000036112	Metap2	protein_coding	chr10:93858488-93897093	108.369	32.0909	108.369	32.0909	3.37694	1.75572	1	METAP2
ENSMUSG00000050608_ENSMUSG00000050608_Minos1_chr4:139101813-139131113	ENSMUSG00000050608	ENSMUSG00000050608	Minos1	protein_coding	chr4:139101813-139131113	420.76	124.591	420.76	124.591	3.37713	1.7558	1	MINOS1
ENSMUSG00000040564_ENSMUSG00000040564_Apoc1_chr7:19689483-19692658	ENSMUSG00000040564	ENSMUSG00000040564	Apoc1	protein_coding	chr7:19689483-19692658	157.873	46.7407	157.873	46.7407	3.37763	1.75601	1	APOC1
ENSMUSG00000002778_ENSMUSG00000002778_Kdelr1_chr7:45872771-45883731	ENSMUSG00000002778	ENSMUSG00000002778	Kdelr1	protein_coding	chr7:45872771-45883731	55.0579	16.2894	55.0579	16.2894	3.37998	1.75702	1	KDELR1
ENSMUSG00000028944_ENSMUSG00000028944_Prkag2_chr5:24862743-25100642	ENSMUSG00000028944	ENSMUSG00000028944	Prkag2	protein_coding	chr5:24862743-25100642	5.94882	1.75976	5.94882	1.75976	3.38047	1.75722	1	PRKAG2
ENSMUSG00000014313_ENSMUSG00000014313_Cox6c_chr15:35925885-35938246	ENSMUSG00000014313	ENSMUSG00000014313	Cox6c	protein_coding	chr15:35925885-35938246	507.114	149.95	507.114	149.95	3.38189	1.75783	1	COX6C
ENSMUSG00000035901_ENSMUSG00000035901_Dennd5a_chr7:109893779-109960470	ENSMUSG00000035901	ENSMUSG00000035901	Dennd5a	protein_coding	chr7:109893779-109960470	22.6815	6.70498	22.6815	6.70498	3.38278	1.75821	1	DENND5A
ENSMUSG00000025135_ENSMUSG00000025135_Anapc11_chr11:120598420-120608198	ENSMUSG00000025135	ENSMUSG00000025135	Anapc11	protein_coding	chr11:120598420-120608198	30.9148	9.13815	30.9148	9.13815	3.38305	1.75832	1	ANAPC11
ENSMUSG00000004451_ENSMUSG00000004451_Ralb_chr1:119470304-119504794	ENSMUSG00000004451	ENSMUSG00000004451	Ralb	protein_coding	chr1:119470304-119504794	15.3834	4.54353	15.3834	4.54353	3.38578	1.75949	1	RALB
ENSMUSG00000045128_ENSMUSG00000045128_Rpl18a_chr8:70894721-70897443	ENSMUSG00000045128	ENSMUSG00000045128	Rpl18a	protein_coding	chr8:70894721-70897443	139.019	41.0592	139.019	41.0592	3.38582	1.7595	1	RPL18A
ENSMUSG00000030214_ENSMUSG00000030214_Plbd1_chr6:136612069-136661928	ENSMUSG00000030214	ENSMUSG00000030214	Plbd1	protein_coding	chr6:136612069-136661928	15.2458	4.49916	15.2458	4.49916	3.38859	1.76068	1	PLBD1
ENSMUSG00000057522_ENSMUSG00000057522_Spop_chr11:95414079-95493406	ENSMUSG00000057522	ENSMUSG00000057522	Spop	protein_coding	chr11:95414079-95493406	45.9538	13.5596	45.9538	13.5596	3.38902	1.76087	1	SPOP
ENSMUSG00000030738_ENSMUSG00000030738_Eif3c_chr7:126546454-126566411	ENSMUSG00000030738	ENSMUSG00000030738	Eif3c	protein_coding	chr7:126546454-126566411	20.8483	6.15035	20.8483	6.15035	3.38977	1.76119	1	EIF3C
ENSMUSG00000055943_ENSMUSG00000055943_Emc7_chr2:112454996-112472162	ENSMUSG00000055943	ENSMUSG00000055943	Emc7	protein_coding	chr2:112454996-112472162	8.3883	2.4742	8.3883	2.4742	3.39031	1.76142	1	EMC7
ENSMUSG00000029569_ENSMUSG00000029569_Tmem168_chr6:13580686-13608100	ENSMUSG00000029569	ENSMUSG00000029569	Tmem168	protein_coding	chr6:13580686-13608100	8.61714	2.5366	8.61714	2.5366	3.39712	1.76431	1	TMEM168
ENSMUSG00000026634_ENSMUSG00000026634_Angel2_chr1:190925111-190946962	ENSMUSG00000026634	ENSMUSG00000026634	Angel2	protein_coding	chr1:190925111-190946962	5.36985	1.58045	5.36985	1.58045	3.39767	1.76455	1	ANGEL2
ENSMUSG00000039219_ENSMUSG00000039219_Arid4b_chr13:14063231-14199603	ENSMUSG00000039219	ENSMUSG00000039219	Arid4b	protein_coding	chr13:14063231-14199603	6.31288	1.85798	6.31288	1.85798	3.39771	1.76456	1	ARID4B
ENSMUSG00000019505_ENSMUSG00000019505_Ubb_chr11:62551170-62553213	ENSMUSG00000019505	ENSMUSG00000019505	Ubb	protein_coding	chr11:62551170-62553213	160.443	47.2155	160.443	47.2155	3.3981	1.76473	1	UBB
ENSMUSG00000071866_ENSMUSG00000071866_Ppia_chr11:6415442-6419817	ENSMUSG00000071866	ENSMUSG00000071866	Ppia	protein_coding	chr11:6415442-6419817	187.884	55.2903	187.884	55.2903	3.39814	1.76474	1	PPIA
ENSMUSG00000000355_ENSMUSG00000000355_Mcts1_chrX:38600577-38613426	ENSMUSG00000000355	ENSMUSG00000000355	Mcts1	protein_coding	chrX:38600577-38613426	64.2432	18.9027	64.2432	18.9027	3.39863	1.76495	1	MCTS1
ENSMUSG00000029641_ENSMUSG00000029641_Rasl11a_chr5:146845070-146847726	ENSMUSG00000029641	ENSMUSG00000029641	Rasl11a	protein_coding	chr5:146845070-146847726	17.6465	5.1865	17.6465	5.1865	3.40239	1.76655	1	RASL11A
ENSMUSG00000060802_ENSMUSG00000060802_B2m_chr2:122147685-122153083	ENSMUSG00000060802	ENSMUSG00000060802	B2m	protein_coding	chr2:122147685-122153083	430.303	126.469	430.303	126.469	3.40244	1.76657	1	B2M
ENSMUSG00000026775_ENSMUSG00000026775_Yme1l1_chr2:23156368-23199260	ENSMUSG00000026775	ENSMUSG00000026775	Yme1l1	protein_coding	chr2:23156368-23199260	5.05337	1.48426	5.05337	1.48426	3.40464	1.7675	1	YME1L1
ENSMUSG00000024082_ENSMUSG00000024082_Ndufaf7_chr17:78937134-78948052	ENSMUSG00000024082	ENSMUSG00000024082	Ndufaf7	protein_coding	chr17:78937134-78948052	8.51086	2.4986	8.51086	2.4986	3.40625	1.76818	1	NDUFAF7
ENSMUSG00000026921_ENSMUSG00000026921_Egfl7_chr2:26580013-26593120	ENSMUSG00000026921	ENSMUSG00000026921	Egfl7	protein_coding	chr2:26580013-26593120	133.195	39.0867	133.195	39.0867	3.40768	1.76879	1	EGFL7
ENSMUSG00000083394_ENSMUSG00000083394_Gm11703_chr11:115724325-115724808	ENSMUSG00000083394	ENSMUSG00000083394	Gm11703		chr11:115724325-115724808	11.3562	3.3315	11.3562	3.3315	3.40873	1.76924	1	GM11703
ENSMUSG00000059070_ENSMUSG00000059070_Rpl18_chr7:45715456-45720835	ENSMUSG00000059070	ENSMUSG00000059070	Rpl18	protein_coding	chr7:45715456-45720835	749.779	219.881	749.779	219.881	3.40993	1.76974	1	RPL18
ENSMUSG00000074129_ENSMUSG00000074129_Rpl13a_chr7:45125557-45136231	ENSMUSG00000074129	ENSMUSG00000074129	Rpl13a	protein_coding	chr7:45125557-45136231	1400.71	410.327	1400.71	410.327	3.41364	1.77131	1	RPL13A
ENSMUSG00000022425_ENSMUSG00000022425_Enpp2_chr15:54838897-54920146	ENSMUSG00000022425	ENSMUSG00000022425	Enpp2	protein_coding	chr15:54838897-54920146	27.3034	7.99664	27.3034	7.99664	3.41436	1.77161	1	ENPP2
ENSMUSG00000035297_ENSMUSG00000035297_Cops4_chr5:100518308-100547803	ENSMUSG00000035297	ENSMUSG00000035297	Cops4	protein_coding	chr5:100518308-100547803	38.6304	11.2954	38.6304	11.2954	3.42001	1.774	1	COPS4
ENSMUSG00000030432_ENSMUSG00000030432_Rpl28_chr7:4792873-4794562	ENSMUSG00000030432	ENSMUSG00000030432	Rpl28	protein_coding	chr7:4792873-4794562	461.079	134.735	461.079	134.735	3.42212	1.77489	1	RPL28
ENSMUSG00000018707_ENSMUSG00000018707_Dync1h1_chr12:110601451-110666945	ENSMUSG00000018707	ENSMUSG00000018707	Dync1h1	protein_coding	chr12:110601451-110666945	12.6615	3.6963	12.6615	3.6963	3.42545	1.77629	1	DYNC1H1
ENSMUSG00000015759_ENSMUSG00000015759_Cnih_chr14:46775581-46788411	ENSMUSG00000015759	ENSMUSG00000015759	Cnih	protein_coding	chr14:46775581-46788411	69.4893	20.2506	69.4893	20.2506	3.43147	1.77883	1	CNIH
ENSMUSG00000000346_ENSMUSG00000000346_Dazap2_chr15:100615627-100620731	ENSMUSG00000000346	ENSMUSG00000000346	Dazap2	protein_coding	chr15:100615627-100620731	63.0533	18.367	63.0533	18.367	3.43297	1.77946	1	DAZAP2
ENSMUSG00000028608_ENSMUSG00000028608_0610037L13Rik_chr4:107889812-107899384	ENSMUSG00000028608	ENSMUSG00000028608	0610037L13Rik	protein_coding	chr4:107889812-107899384	59.1467	17.2192	59.1467	17.2192	3.43493	1.78028	1	0610037L13RIK
ENSMUSG00000002014_ENSMUSG00000002014_Ssr4_chrX:73787027-73790830	ENSMUSG00000002014	ENSMUSG00000002014	Ssr4	protein_coding	chrX:73787027-73790830	18.7728	5.46359	18.7728	5.46359	3.43598	1.78072	1	SSR4
ENSMUSG00000071379_ENSMUSG00000071379_Hpcal1_chr12:17690813-17791926	ENSMUSG00000071379	ENSMUSG00000071379	Hpcal1	protein_coding	chr12:17690813-17791926	9.14549	2.66067	9.14549	2.66067	3.43729	1.78127	1	HPCAL1
ENSMUSG00000060572_ENSMUSG00000060572_Mfap2_chr4:141010417-141015984	ENSMUSG00000060572	ENSMUSG00000060572	Mfap2	protein_coding	chr4:141010417-141015984	5.7221	1.6611	5.7221	1.6611	3.44477	1.78441	1	MFAP2
ENSMUSG00000037493_ENSMUSG00000037493_Cib2_chr9:54544793-54560218	ENSMUSG00000037493	ENSMUSG00000037493	Cib2	protein_coding	chr9:54544793-54560218	55.6603	16.1563	55.6603	16.1563	3.44511	1.78455	1	CIB2
ENSMUSG00000044408_ENSMUSG00000044408_Sptssa_chr12:54645373-54656572	ENSMUSG00000044408	ENSMUSG00000044408	Sptssa	protein_coding	chr12:54645373-54656572	50.7089	14.7171	50.7089	14.7171	3.44558	1.78475	1	SPTSSA
ENSMUSG00000027881_ENSMUSG00000027881_Prpf38b_chr3:108902666-108911727	ENSMUSG00000027881	ENSMUSG00000027881	Prpf38b	protein_coding	chr3:108902666-108911727	7.02792	2.03932	7.02792	2.03932	3.44621	1.78501	1	PRPF38B
ENSMUSG00000028121_ENSMUSG00000028121_Bcar3_chr3:122419779-122530180	ENSMUSG00000028121	ENSMUSG00000028121	Bcar3	protein_coding	chr3:122419779-122530180	15.0908	4.37823	15.0908	4.37823	3.44678	1.78525	1	BCAR3
ENSMUSG00000027706_ENSMUSG00000027706_Sec62_chr3:30792875-30821263	ENSMUSG00000027706	ENSMUSG00000027706	Sec62	protein_coding	chr3:30792875-30821263	15.231	4.4173	15.231	4.4173	3.44803	1.78577	1	SEC62
ENSMUSG00000033526_ENSMUSG00000033526_Ppip5k1_chr2:121310560-121355396	ENSMUSG00000033526	ENSMUSG00000033526	Ppip5k1	protein_coding	chr2:121310560-121355396	13.5334	3.92385	13.5334	3.92385	3.44901	1.78618	1	PPIP5K1
ENSMUSG00000031913_ENSMUSG00000031913_Vps4a_chr8:107031221-107045755	ENSMUSG00000031913	ENSMUSG00000031913	Vps4a	protein_coding	chr8:107031221-107045755	6.63121	1.92103	6.63121	1.92103	3.4519	1.78739	1	VPS4A
ENSMUSG00000030243_ENSMUSG00000030243_Recql_chr6:142350341-142387087	ENSMUSG00000030243	ENSMUSG00000030243	Recql	protein_coding	chr6:142350341-142387087	34.2519	9.91876	34.2519	9.91876	3.45324	1.78795	1	RECQL
ENSMUSG00000032097_ENSMUSG00000032097_Ddx6_chr9:44604891-44640731	ENSMUSG00000032097	ENSMUSG00000032097	Ddx6	protein_coding	chr9:44604891-44640731	29.914	8.66109	29.914	8.66109	3.45384	1.7882	1	DDX6
ENSMUSG00000026374_ENSMUSG00000026374_Tsn_chr1:118298516-118311132	ENSMUSG00000026374	ENSMUSG00000026374	Tsn	protein_coding	chr1:118298516-118311132	29.8357	8.6293	29.8357	8.6293	3.45749	1.78972	1	TSN
ENSMUSG00000032320_ENSMUSG00000032320_Rcn2_chr9:56041844-56061882	ENSMUSG00000032320	ENSMUSG00000032320	Rcn2	protein_coding	chr9:56041844-56061882	8.2321	2.38092	8.2321	2.38092	3.45753	1.78974	1	RCN2
ENSMUSG00000061313_ENSMUSG00000061313_Ddhd2_chr8:25725323-25754280	ENSMUSG00000061313	ENSMUSG00000061313	Ddhd2	protein_coding	chr8:25725323-25754280	13.7164	3.96486	13.7164	3.96486	3.45949	1.79056	1	DDHD2
ENSMUSG00000020577_ENSMUSG00000020577_Tspan13_chr12:36014556-36042500	ENSMUSG00000020577	ENSMUSG00000020577	Tspan13	protein_coding	chr12:36014556-36042500	13.1981	3.81393	13.1981	3.81393	3.4605	1.79098	1	TSPAN13
ENSMUSG00000055296_ENSMUSG00000055296_Tmem245_chr4:56866922-56947437	ENSMUSG00000055296	ENSMUSG00000055296	Tmem245	protein_coding	chr4:56866922-56947437	5.03032	1.45196	5.03032	1.45196	3.4645	1.79265	1	TMEM245
ENSMUSG00000003970_ENSMUSG00000003970_Rpl8_chr15:76904070-76906318	ENSMUSG00000003970	ENSMUSG00000003970	Rpl8	protein_coding	chr15:76904070-76906318	701.585	202.284	701.585	202.284	3.46832	1.79424	1	RPL8
ENSMUSG00000026185_ENSMUSG00000026185_Igfbp5_chr1:72857931-72874884	ENSMUSG00000026185	ENSMUSG00000026185	Igfbp5	protein_coding	chr1:72857931-72874884	36.2462	10.4486	36.2462	10.4486	3.469	1.79452	1	IGFBP5
ENSMUSG00000005813_ENSMUSG00000005813_Metap1_chr3:138458959-138489382	ENSMUSG00000005813	ENSMUSG00000005813	Metap1	protein_coding	chr3:138458959-138489382	6.41311	1.8483	6.41311	1.8483	3.46973	1.79483	1	METAP1
ENSMUSG00000050144_ENSMUSG00000050144_Slc25a44_chr3:88410497-88425139	ENSMUSG00000050144	ENSMUSG00000050144	Slc25a44	protein_coding	chr3:88410497-88425139	5.6004	1.61367	5.6004	1.61367	3.4706	1.79518	1	SLC25A44
ENSMUSG00000040370_ENSMUSG00000040370_Lyrm5_chr6:145211133-145216939	ENSMUSG00000040370	ENSMUSG00000040370	Lyrm5	protein_coding	chr6:145211133-145216939	23.5087	6.77328	23.5087	6.77328	3.4708	1.79527	1	LYRM5
ENSMUSG00000026112_ENSMUSG00000026112_Coa5_chr1:37417083-37430103	ENSMUSG00000026112	ENSMUSG00000026112	Coa5	protein_coding	chr1:37417083-37430103	13.2938	3.82951	13.2938	3.82951	3.47141	1.79552	1	COA5
ENSMUSG00000028035_ENSMUSG00000028035_Dnajb4_chr3:152178510-152210279	ENSMUSG00000028035	ENSMUSG00000028035	Dnajb4	protein_coding	chr3:152178510-152210279	5.51189	1.58766	5.51189	1.58766	3.47171	1.79565	1	DNAJB4
ENSMUSG00000023272_ENSMUSG00000023272_Creld2_chr15:88819645-88826681	ENSMUSG00000023272	ENSMUSG00000023272	Creld2	protein_coding	chr15:88819645-88826681	21.9068	6.30192	21.9068	6.30192	3.47621	1.79752	1	CRELD2
ENSMUSG00000067713_ENSMUSG00000067713_Prkag1_chr15:98812797-98831508	ENSMUSG00000067713	ENSMUSG00000067713	Prkag1	protein_coding	chr15:98812797-98831508	10.069	2.89561	10.069	2.89561	3.47733	1.79798	1	PRKAG1
ENSMUSG00000038374_ENSMUSG00000038374_Rbm8a_chr3:96629927-96633779	ENSMUSG00000038374	ENSMUSG00000038374	Rbm8a	protein_coding	chr3:96629927-96633779	14.292	4.10966	14.292	4.10966	3.47766	1.79812	1	RBM8A
ENSMUSG00000082064_ENSMUSG00000082064_Gm14217_chr2:154703808-154704699	ENSMUSG00000082064	ENSMUSG00000082064	Gm14217		chr2:154703808-154704699	14.9098	4.2839	14.9098	4.2839	3.48043	1.79926	1	GM14217
ENSMUSG00000093445_ENSMUSG00000093445_Lrch4_chr5:137629120-137641099	ENSMUSG00000093445	ENSMUSG00000093445	Lrch4	protein_coding	chr5:137629120-137641099	5.66596	1.62714	5.66596	1.62714	3.48216	1.79998	1	LRCH4
ENSMUSG00000067925_ENSMUSG00000067925_Cxx1a_chrX:53642487-53643763	ENSMUSG00000067925	ENSMUSG00000067925	Cxx1a	protein_coding	chrX:53642487-53643763	29.4775	8.46018	29.4775	8.46018	3.48426	1.80085	1	CXX1A
ENSMUSG00000051154_ENSMUSG00000051154_Commd3_chr2:18672383-18676231	ENSMUSG00000051154	ENSMUSG00000051154	Commd3	protein_coding	chr2:18672383-18676231	43.0209	12.3385	43.0209	12.3385	3.48672	1.80187	1	COMMD3
ENSMUSG00000030790_ENSMUSG00000030790_Adm_chr7:110627668-110629819	ENSMUSG00000030790	ENSMUSG00000030790	Adm	protein_coding	chr7:110627668-110629819	5.6531	1.61931	5.6531	1.61931	3.49105	1.80366	1	ADM
ENSMUSG00000032786_ENSMUSG00000032786_Alas1_chr9:106233454-106248126	ENSMUSG00000032786	ENSMUSG00000032786	Alas1	protein_coding	chr9:106233454-106248126	8.35734	2.39294	8.35734	2.39294	3.4925	1.80426	1	ALAS1
ENSMUSG00000029471_ENSMUSG00000029471_Camkk2_chr5:122731172-122779410	ENSMUSG00000029471	ENSMUSG00000029471	Camkk2	protein_coding	chr5:122731172-122779410	11.3784	3.25793	11.3784	3.25793	3.49252	1.80427	1	CAMKK2
ENSMUSG00000024338_ENSMUSG00000024338_Psmb8_chr17:34197720-34201454	ENSMUSG00000024338	ENSMUSG00000024338	Psmb8	protein_coding	chr17:34197720-34201454	20.825	5.95864	20.825	5.95864	3.49493	1.80526	1	PSMB8
ENSMUSG00000026623_ENSMUSG00000026623_Lpgat1_chr1:191717833-191784255	ENSMUSG00000026623	ENSMUSG00000026623	Lpgat1	protein_coding	chr1:191717833-191784255	41.4734	11.8484	41.4734	11.8484	3.50034	1.80749	1	LPGAT1
ENSMUSG00000033565_ENSMUSG00000033565_Rbfox2_chr15:77078989-77307053	ENSMUSG00000033565	ENSMUSG00000033565	Rbfox2	protein_coding	chr15:77078989-77307053	18.8142	5.36836	18.8142	5.36836	3.50465	1.80927	1	RBFOX2
ENSMUSG00000005354_ENSMUSG00000005354_Txn2_chr15:77915046-77929006	ENSMUSG00000005354	ENSMUSG00000005354	Txn2	protein_coding	chr15:77915046-77929006	902.656	257.236	902.656	257.236	3.50906	1.81108	1	TXN2
ENSMUSG00000032590_ENSMUSG00000032590_Apeh_chr9:108085416-108094480	ENSMUSG00000032590	ENSMUSG00000032590	Apeh	protein_coding	chr9:108085416-108094480	7.25714	2.06716	7.25714	2.06716	3.51068	1.81175	1	APEH
ENSMUSG00000025204_ENSMUSG00000025204_Ndufb8_chr19:44548571-44555440	ENSMUSG00000025204	ENSMUSG00000025204	Ndufb8	protein_coding	chr19:44548571-44555440	714.593	203.45	714.593	203.45	3.51238	1.81245	1	NDUFB8
ENSMUSG00000018669_ENSMUSG00000018669_Cdk5rap3_chr11:96907425-96916496	ENSMUSG00000018669	ENSMUSG00000018669	Cdk5rap3	protein_coding	chr11:96907425-96916496	12.7307	3.62359	12.7307	3.62359	3.51328	1.81282	1	CDK5RAP3
ENSMUSG00000022579_ENSMUSG00000022579_Gpihbp1_chr15:75596657-75598212	ENSMUSG00000022579	ENSMUSG00000022579	Gpihbp1	protein_coding	chr15:75596657-75598212	43.8863	12.4883	43.8863	12.4883	3.51419	1.81319	1	GPIHBP1
ENSMUSG00000025980_ENSMUSG00000025980_Hspd1_chr1:55077834-55088243	ENSMUSG00000025980	ENSMUSG00000025980	Hspd1	protein_coding	chr1:55077834-55088243	39.7563	11.3122	39.7563	11.3122	3.51446	1.8133	1	HSPD1
ENSMUSG00000023571_ENSMUSG00000023571_Fam132a_chr4:155962317-155966629	ENSMUSG00000023571	ENSMUSG00000023571	Fam132a	protein_coding	chr4:155962317-155966629	58.1371	16.5339	58.1371	16.5339	3.51624	1.81403	1	FAM132A
ENSMUSG00000036611_ENSMUSG00000036611_Eepd1_chr9:25481546-25604110	ENSMUSG00000036611	ENSMUSG00000036611	Eepd1	protein_coding	chr9:25481546-25604110	42.8662	12.1882	42.8662	12.1882	3.51702	1.81436	1	EEPD1
ENSMUSG00000061816_ENSMUSG00000061816_Myl1_chr1:66924294-66945404	ENSMUSG00000061816	ENSMUSG00000061816	Myl1	protein_coding	chr1:66924294-66945404	8.38633	2.38406	8.38633	2.38406	3.51767	1.81462	1	MYL1
ENSMUSG00000019818_ENSMUSG00000019818_Cd164_chr10:41519499-41531042	ENSMUSG00000019818	ENSMUSG00000019818	Cd164	protein_coding	chr10:41519499-41531042	37.8653	10.7633	37.8653	10.7633	3.518	1.81476	1	CD164
ENSMUSG00000071657_ENSMUSG00000071657_Bscl2_chr19:8837466-8848683	ENSMUSG00000071657	ENSMUSG00000071657	Bscl2	protein_coding	chr19:8837466-8848683	136.172	38.7022	136.172	38.7022	3.51846	1.81494	1	BSCL2
ENSMUSG00000041926_ENSMUSG00000041926_Rnpep_chr1:135262711-135284084	ENSMUSG00000041926	ENSMUSG00000041926	Rnpep	protein_coding	chr1:135262711-135284084	5.16984	1.46884	5.16984	1.46884	3.51968	1.81544	1	RNPEP
ENSMUSG00000069662_ENSMUSG00000069662_Marcks_chr10:37133374-37138920	ENSMUSG00000069662	ENSMUSG00000069662	Marcks	protein_coding	chr10:37133374-37138920	68.447	19.4458	68.447	19.4458	3.51989	1.81553	1	MARCKS
ENSMUSG00000009555_ENSMUSG00000009555_Cdk9_chr2:32705783-32713076	ENSMUSG00000009555	ENSMUSG00000009555	Cdk9	protein_coding	chr2:32705783-32713076	18.6906	5.3053	18.6906	5.3053	3.52301	1.81681	1	CDK9
ENSMUSG00000026032_ENSMUSG00000026032_Ndufb3_chr1:58586383-58595964	ENSMUSG00000026032	ENSMUSG00000026032	Ndufb3	protein_coding	chr1:58586383-58595964	321.243	91.1165	321.243	91.1165	3.52563	1.81788	1	NDUFB3
ENSMUSG00000026385_ENSMUSG00000026385_Dbi_chr1:120113279-120121078	ENSMUSG00000026385	ENSMUSG00000026385	Dbi	protein_coding	chr1:120113279-120121078	4064.24	1152.56	4064.24	1152.56	3.52627	1.81814	1	DBI
ENSMUSG00000027248_ENSMUSG00000027248_Pdia3_chr2:121413774-121438687	ENSMUSG00000027248	ENSMUSG00000027248	Pdia3	protein_coding	chr2:121413774-121438687	41.6596	11.8074	41.6596	11.8074	3.52826	1.81896	1	PDIA3
ENSMUSG00000079197_ENSMUSG00000079197_Psme2_chr14:55587440-55591113	ENSMUSG00000079197	ENSMUSG00000079197	Psme2	protein_coding	chr14:55587440-55591113	151.959	43.0582	151.959	43.0582	3.52915	1.81932	1	PSME2
ENSMUSG00000038628_ENSMUSG00000038628_Polr3k_chr2:181864336-181870830	ENSMUSG00000038628	ENSMUSG00000038628	Polr3k	protein_coding	chr2:181864336-181870830	6.66229	1.88708	6.66229	1.88708	3.53048	1.81986	1	POLR3K
ENSMUSG00000022419_ENSMUSG00000022419_Deptor_chr15:55112316-55259271	ENSMUSG00000022419	ENSMUSG00000022419	Deptor	protein_coding	chr15:55112316-55259271	22.9815	6.50756	22.9815	6.50756	3.53151	1.82028	1	DEPTOR
ENSMUSG00000027574_ENSMUSG00000027574_Nkain4_chr2:180934771-180954699	ENSMUSG00000027574	ENSMUSG00000027574	Nkain4	protein_coding	chr2:180934771-180954699	38.3542	10.8598	38.3542	10.8598	3.53176	1.82039	1	NKAIN4
ENSMUSG00000022204_ENSMUSG00000022204_Ngdn_chr14:55015453-55024135	ENSMUSG00000022204	ENSMUSG00000022204	Ngdn	protein_coding	chr14:55015453-55024135	28.552	8.0793	28.552	8.0793	3.53397	1.82129	1	NGDN
ENSMUSG00000027502_ENSMUSG00000027502_Rtfdc1_chr2:172440555-172469908	ENSMUSG00000027502	ENSMUSG00000027502	Rtfdc1	protein_coding	chr2:172440555-172469908	36.5506	10.339	36.5506	10.339	3.53522	1.8218	1	RTFDC1
ENSMUSG00000015134_ENSMUSG00000015134_Aldh1a3_chr7:66390891-66427517	ENSMUSG00000015134	ENSMUSG00000015134	Aldh1a3	protein_coding	chr7:66390891-66427517	7.7967	2.20515	7.7967	2.20515	3.53568	1.82199	1	ALDH1A3
ENSMUSG00000017288_ENSMUSG00000017288_Vps53_chr11:76046225-76179647	ENSMUSG00000017288	ENSMUSG00000017288	Vps53	protein_coding	chr11:76046225-76179647	13.2162	3.73746	13.2162	3.73746	3.53614	1.82218	1	VPS53
ENSMUSG00000061046_ENSMUSG00000061046_Haghl_chr17:25779842-25785673	ENSMUSG00000061046	ENSMUSG00000061046	Haghl	protein_coding	chr17:25779842-25785673	11.0564	3.1247	11.0564	3.1247	3.53839	1.82309	1	HAGHL
ENSMUSG00000069237_ENSMUSG00000069237_C78339_chr13:46669521-46678056	ENSMUSG00000069237	ENSMUSG00000069237	C78339	protein_coding	chr13:46669521-46678056	7.30264	2.06204	7.30264	2.06204	3.54146	1.82435	1	C78339
ENSMUSG00000037706_ENSMUSG00000037706_Cd81_chr7:143052738-143067934	ENSMUSG00000037706	ENSMUSG00000037706	Cd81	protein_coding	chr7:143052738-143067934	308.153	87.0016	308.153	87.0016	3.54192	1.82453	1	CD81
ENSMUSG00000034714_ENSMUSG00000034714_Ttyh2_chr11:114675430-114720977	ENSMUSG00000034714	ENSMUSG00000034714	Ttyh2	protein_coding	chr11:114675430-114720977	12.2926	3.46909	12.2926	3.46909	3.54347	1.82516	1	TTYH2
ENSMUSG00000022247_ENSMUSG00000022247_Brix1_chr15:10474778-10485947	ENSMUSG00000022247	ENSMUSG00000022247	Brix1	protein_coding	chr15:10474778-10485947	6.68564	1.88517	6.68564	1.88517	3.54644	1.82637	1	BRIX1
ENSMUSG00000026837_ENSMUSG00000026837_Col5a1_chr2:27886424-28039514	ENSMUSG00000026837	ENSMUSG00000026837	Col5a1	protein_coding	chr2:27886424-28039514	5.60144	1.57914	5.60144	1.57914	3.54715	1.82666	1	COL5A1
ENSMUSG00000024309_ENSMUSG00000024309_H2-Ke2_chr17:33938820-33940343	ENSMUSG00000024309	ENSMUSG00000024309	H2-Ke2	protein_coding	chr17:33938820-33940343	24.723	6.96719	24.723	6.96719	3.54849	1.82721	1	H2-KE2
ENSMUSG00000015094_ENSMUSG00000015094_Npdc1_chr2:25399350-25409494	ENSMUSG00000015094	ENSMUSG00000015094	Npdc1	protein_coding	chr2:25399350-25409494	101.588	28.614	101.588	28.614	3.55029	1.82794	1	NPDC1
ENSMUSG00000021156_ENSMUSG00000021156_Zmynd11_chr13:9684835-9765321	ENSMUSG00000021156	ENSMUSG00000021156	Zmynd11	protein_coding	chr13:9684835-9765321	24.1108	6.7874	24.1108	6.7874	3.55229	1.82875	1	ZMYND11
ENSMUSG00000030062_ENSMUSG00000030062_Rpn1_chr6:88084472-88105304	ENSMUSG00000030062	ENSMUSG00000030062	Rpn1	protein_coding	chr6:88084472-88105304	20.6317	5.80539	20.6317	5.80539	3.55389	1.8294	1	RPN1
ENSMUSG00000035851_ENSMUSG00000035851_Ythdc1_chr5:86804220-86836659	ENSMUSG00000035851	ENSMUSG00000035851	Ythdc1	protein_coding	chr5:86804220-86836659	10.106	2.84084	10.106	2.84084	3.5574	1.83082	1	YTHDC1
ENSMUSG00000019795_ENSMUSG00000019795_Pcmt1_chr10:7629372-7681136	ENSMUSG00000019795	ENSMUSG00000019795	Pcmt1	protein_coding	chr10:7629372-7681136	13.7807	3.8718	13.7807	3.8718	3.55925	1.83157	1	PCMT1
ENSMUSG00000026727_ENSMUSG00000026727_Rsu1_chr2:13076966-13271431	ENSMUSG00000026727	ENSMUSG00000026727	Rsu1	protein_coding	chr2:13076966-13271431	7.26177	2.03695	7.26177	2.03695	3.56502	1.83391	1	RSU1
ENSMUSG00000024939_ENSMUSG00000024939_Fam89b_chr19:5728086-5729653	ENSMUSG00000024939	ENSMUSG00000024939	Fam89b	protein_coding	chr19:5728086-5729653	13.7966	3.86965	13.7966	3.86965	3.56534	1.83404	1	FAM89B
ENSMUSG00000018160_ENSMUSG00000018160_Med1_chr11:98152153-98193293	ENSMUSG00000018160	ENSMUSG00000018160	Med1	protein_coding	chr11:98152153-98193293	71.7639	20.1234	71.7639	20.1234	3.56619	1.83438	1	MED1
ENSMUSG00000015937_ENSMUSG00000015937_H2afy_chr13:56073618-56136361	ENSMUSG00000015937	ENSMUSG00000015937	H2afy	protein_coding	chr13:56073618-56136361	58.3651	16.3649	58.3651	16.3649	3.56648	1.8345	1	H2AFY
ENSMUSG00000019370_ENSMUSG00000019370_Calm3_chr7:16915378-16924114	ENSMUSG00000019370	ENSMUSG00000019370	Calm3	protein_coding	chr7:16915378-16924114	279.07	78.0829	279.07	78.0829	3.57402	1.83755	1	CALM3
ENSMUSG00000007041_ENSMUSG00000007041_Clic1_chr17:35049965-35058749	ENSMUSG00000007041	ENSMUSG00000007041	Clic1	protein_coding	chr17:35049965-35058749	25.828	7.21816	25.828	7.21816	3.5782	1.83923	1	CLIC1
ENSMUSG00000037060_ENSMUSG00000037060_Prkcdbp_chr7:105480606-105482197	ENSMUSG00000037060	ENSMUSG00000037060	Prkcdbp	protein_coding	chr7:105480606-105482197	58.6632	16.3924	58.6632	16.3924	3.57868	1.83943	1	PRKCDBP
ENSMUSG00000070923_ENSMUSG00000070923_Klhl9_chr4:88718291-88722465	ENSMUSG00000070923	ENSMUSG00000070923	Klhl9	protein_coding	chr4:88718291-88722465	12.2935	3.4352	12.2935	3.4352	3.57869	1.83943	1	KLHL9
ENSMUSG00000026678_ENSMUSG00000026678_Rgs5_chr1:169655500-169695813	ENSMUSG00000026678	ENSMUSG00000026678	Rgs5	protein_coding	chr1:169655500-169695813	18.2814	5.1052	18.2814	5.1052	3.58094	1.84034	1	RGS5
ENSMUSG00000037820_ENSMUSG00000037820_Tgm2_chr2:158116401-158146436	ENSMUSG00000037820	ENSMUSG00000037820	Tgm2	protein_coding	chr2:158116401-158146436	14.9738	4.1801	14.9738	4.1801	3.58216	1.84083	1	TGM2
ENSMUSG00000037572_ENSMUSG00000037572_Wdhd1_chr14:47240943-47276832	ENSMUSG00000037572	ENSMUSG00000037572	Wdhd1	protein_coding	chr14:47240943-47276832	6.41009	1.78897	6.41009	1.78897	3.58312	1.84122	1	WDHD1
ENSMUSG00000023988_ENSMUSG00000023988_Bysl_chr17:47599330-47611492	ENSMUSG00000023988	ENSMUSG00000023988	Bysl	protein_coding	chr17:47599330-47611492	18.2786	5.10128	18.2786	5.10128	3.58314	1.84122	1	BYSL
ENSMUSG00000058301_ENSMUSG00000058301_Upf1_chr8:70331521-70353273	ENSMUSG00000058301	ENSMUSG00000058301	Upf1	protein_coding	chr8:70331521-70353273	98.2827	27.4109	98.2827	27.4109	3.58553	1.84219	1	UPF1
ENSMUSG00000022906_ENSMUSG00000022906_Parp9_chr16:35938469-35972605	ENSMUSG00000022906	ENSMUSG00000022906	Parp9	protein_coding	chr16:35938469-35972605	5.60738	1.56378	5.60738	1.56378	3.58579	1.84229	1	PARP9
ENSMUSG00000095524_ENSMUSG00000095524_Gm15682_chr5:88739246-88739729	ENSMUSG00000095524	ENSMUSG00000095524	Gm15682		chr5:88739246-88739729	5.90629	1.64575	5.90629	1.64575	3.58881	1.84351	1	GM15682
ENSMUSG00000071074_ENSMUSG00000071074_Yipf3_chr17:46248079-46252537	ENSMUSG00000071074	ENSMUSG00000071074	Yipf3	protein_coding	chr17:46248079-46252537	91.0215	25.3522	91.0215	25.3522	3.59028	1.8441	1	YIPF3
ENSMUSG00000038644_ENSMUSG00000038644_Pold1_chr7:44532745-44548849	ENSMUSG00000038644	ENSMUSG00000038644	Pold1	protein_coding	chr7:44532745-44548849	6.90511	1.92099	6.90511	1.92099	3.59456	1.84581	1	POLD1
ENSMUSG00000031924_ENSMUSG00000031924_Cyb5b_chr8:107150660-107187470	ENSMUSG00000031924	ENSMUSG00000031924	Cyb5b	protein_coding	chr8:107150660-107187470	48.8031	13.5586	48.8031	13.5586	3.59942	1.84776	1	CYB5B
ENSMUSG00000004071_ENSMUSG00000004071_Cdip1_chr16:4750347-4790292	ENSMUSG00000004071	ENSMUSG00000004071	Cdip1	protein_coding	chr16:4750347-4790292	8.73256	2.42599	8.73256	2.42599	3.59959	1.84783	1	CDIP1
ENSMUSG00000002103_ENSMUSG00000002103_Acp2_chr2:91202884-91214098	ENSMUSG00000002103	ENSMUSG00000002103	Acp2	protein_coding	chr2:91202884-91214098	7.62159	2.11495	7.62159	2.11495	3.60367	1.84947	1	ACP2
ENSMUSG00000001750_ENSMUSG00000001750_Tcirg1_chr19:3896049-3907133	ENSMUSG00000001750	ENSMUSG00000001750	Tcirg1	protein_coding	chr19:3896049-3907133	15.8406	4.39327	15.8406	4.39327	3.60565	1.85026	1	TCIRG1
ENSMUSG00000018659_ENSMUSG00000018659_Pnpo_chr11:96937824-96943986	ENSMUSG00000018659	ENSMUSG00000018659	Pnpo	protein_coding	chr11:96937824-96943986	9.45777	2.62274	9.45777	2.62274	3.60606	1.85043	1	PNPO
ENSMUSG00000028410_ENSMUSG00000028410_Dnaja1_chr4:40722149-40737149	ENSMUSG00000028410	ENSMUSG00000028410	Dnaja1	protein_coding	chr4:40722149-40737149	18.6598	5.17317	18.6598	5.17317	3.60703	1.85081	1	DNAJA1
ENSMUSG00000079317_ENSMUSG00000079317_Trappc2_chrX:166440573-166453140	ENSMUSG00000079317	ENSMUSG00000079317	Trappc2	protein_coding	chrX:166440573-166453140	13.8901	3.84968	13.8901	3.84968	3.60812	1.85125	1	TRAPPC2
ENSMUSG00000020954_ENSMUSG00000020954_Strn3_chr12:51608540-51691914	ENSMUSG00000020954	ENSMUSG00000020954	Strn3	protein_coding	chr12:51608540-51691914	15.2922	4.23804	15.2922	4.23804	3.60832	1.85133	1	STRN3
ENSMUSG00000001143_ENSMUSG00000001143_Lman2l_chr1:36422064-36445271	ENSMUSG00000001143	ENSMUSG00000001143	Lman2l	protein_coding	chr1:36422064-36445271	12.723	3.52456	12.723	3.52456	3.60981	1.85192	1	LMAN2L
ENSMUSG00000006344_ENSMUSG00000006344_Ggt5_chr10:75589380-75616968	ENSMUSG00000006344	ENSMUSG00000006344	Ggt5	protein_coding	chr10:75589380-75616968	7.55276	2.08969	7.55276	2.08969	3.6143	1.85372	1	GGT5
ENSMUSG00000021754_ENSMUSG00000021754_Map3k1_chr13:111746427-111808993	ENSMUSG00000021754	ENSMUSG00000021754	Map3k1	protein_coding	chr13:111746427-111808993	8.9734	2.48267	8.9734	2.48267	3.61442	1.85376	1	MAP3K1
ENSMUSG00000041737_ENSMUSG00000041737_Tmem45b_chr9:31426198-31464238	ENSMUSG00000041737	ENSMUSG00000041737	Tmem45b	protein_coding	chr9:31426198-31464238	112.682	31.1659	112.682	31.1659	3.61555	1.85422	1	TMEM45B
ENSMUSG00000067274_ENSMUSG00000067274_Rplp0_chr5:115559466-115563727	ENSMUSG00000067274	ENSMUSG00000067274	Rplp0	protein_coding	chr5:115559466-115563727	131.257	36.303	131.257	36.303	3.6156	1.85423	1	RPLP0
ENSMUSG00000032386_ENSMUSG00000032386_Trip4_chr9:65828929-65908794	ENSMUSG00000032386	ENSMUSG00000032386	Trip4	protein_coding	chr9:65828929-65908794	10.9883	3.03767	10.9883	3.03767	3.61734	1.85493	1	TRIP4
ENSMUSG00000037411_ENSMUSG00000037411_Serpine1_chr5:137061503-137072272	ENSMUSG00000037411	ENSMUSG00000037411	Serpine1	protein_coding	chr5:137061503-137072272	5.50605	1.52129	5.50605	1.52129	3.61933	1.85572	1	SERPINE1
[truncated: 2,595 more rows]

## Sheet: targets
Binding background	200
ENSMUSG00000022346	MYC
ENSMUSG00000005686	AMPD3
[truncated: 4,495 more rows]
