# Supplementary material for: The RNA-binding protein HuR is a negative regulator in adipogenesis
Source: Nat Commun. 2020 Jan 10;11:213. doi: 10.1038/s41467-019-14001-8 (PMC6954112; doi:10.1038/s41467-019-14001-8)
Supplement: Supplementary file 8 — Supplementary Data 5 [file 41467_2019_14001_MOESM8_ESM.xlsx]

## Sheet: summary
Term	Number of genes	#Genes with ARE (ATTTA pentomer) in 3’UTR
Negative regulation of immune response	6	2
Nucleoside monophosphate biosynthetic process	7	6
Purine nucleotide biosynthetic process	9	7
Purine containing compound biosynthetic process	9	7
Nucleotide biosynthetic process	10	8
Nucleoside phosphate biosynthetic process	10	8
Organonitrogen compound biosynthetic process	33	21
DNA replication	8	4
Negative regulation of production of molecular mediator of immune response	3	1
Cofactor biosynthetic process	8	5
Others	148	97

## Sheet: gene in top pathways
GO Term	ID	Gene count	Gene	ARE_3'UTR	ARE_3'UTR
negative regulation of immune response	GO:0050777	6	Ndfip1	ENSMUSG00000024425	Yes
negative regulation of immune response	GO:0050777	6	Bst2	ENSMUSG00000046718	No
negative regulation of immune response	GO:0050777	6	Cuedc2	ENSMUSG00000036748	No
negative regulation of immune response	GO:0050777	6	Trafd1	ENSMUSG00000042726	Yes
negative regulation of immune response	GO:0050777	6	Tap2	ENSMUSG00000024339	No
negative regulation of immune response	GO:0050777	6	Inpp5d	ENSMUSG00000026288	No
nucleoside monophosphate biosynthetic process	GO:0009124	7	Prps1l3	ENSMUSG00000079104	Yes
nucleoside monophosphate biosynthetic process	GO:0009124	7	Atp5g2	ENSMUSG00000062683	No
nucleoside monophosphate biosynthetic process	GO:0009124	7	Dut	ENSMUSG00000027203	Yes
nucleoside monophosphate biosynthetic process	GO:0009124	7	Ampd3	ENSMUSG00000005686	Yes
nucleoside monophosphate biosynthetic process	GO:0009124	7	Myc	ENSMUSG00000022346	Yes
nucleoside monophosphate biosynthetic process	GO:0009124	7	Ak1	ENSMUSG00000026817	Yes
nucleoside monophosphate biosynthetic process	GO:0009124	7	Paics	ENSMUSG00000029247	Yes
purine nucleotide biosynthetic process	GO:0006164	9	Prps1l3	ENSMUSG00000079104	Yes
purine nucleotide biosynthetic process	GO:0006164	9	Pnp	ENSMUSG00000021871	Yes
purine nucleotide biosynthetic process	GO:0006164	9	Atp5g2	ENSMUSG00000062683	No
purine nucleotide biosynthetic process	GO:0006164	9	Ampd3	ENSMUSG00000005686	Yes
purine nucleotide biosynthetic process	GO:0006164	9	Tshr	ENSMUSG00000020963	Yes
purine nucleotide biosynthetic process	GO:0006164	9	Mc2r	ENSMUSG00000045569	No
purine nucleotide biosynthetic process	GO:0006164	9	Myc	ENSMUSG00000022346	Yes
purine nucleotide biosynthetic process	GO:0006164	9	Ak1	ENSMUSG00000026817	Yes
purine nucleotide biosynthetic process	GO:0006164	9	Paics	ENSMUSG00000029247	Yes
purinecontaining compound biosynthetic process	GO:0072522	9	Prps1l3	ENSMUSG00000079104	Yes
purinecontaining compound biosynthetic process	GO:0072522	9	Pnp	ENSMUSG00000021871	Yes
purinecontaining compound biosynthetic process	GO:0072522	9	Atp5g2	ENSMUSG00000062683	No
purinecontaining compound biosynthetic process	GO:0072522	9	Ampd3	ENSMUSG00000005686	Yes
purinecontaining compound biosynthetic process	GO:0072522	9	Tshr	ENSMUSG00000020963	Yes
purinecontaining compound biosynthetic process	GO:0072522	9	Mc2r	ENSMUSG00000045569	No
purinecontaining compound biosynthetic process	GO:0072522	9	Myc	ENSMUSG00000022346	Yes
purinecontaining compound biosynthetic process	GO:0072522	9	Ak1	ENSMUSG00000026817	Yes
purinecontaining compound biosynthetic process	GO:0072522	9	Paics	ENSMUSG00000029247	Yes
nucleotide biosynthetic process	GO:0009165	10	Prps1l3	ENSMUSG00000079104	Yes
nucleotide biosynthetic process	GO:0009165	10	Pnp	ENSMUSG00000021871	Yes
nucleotide biosynthetic process	GO:0009165	10	Atp5g2	ENSMUSG00000062683	No
nucleotide biosynthetic process	GO:0009165	10	Dut	ENSMUSG00000027203	Yes
nucleotide biosynthetic process	GO:0009165	10	Ampd3	ENSMUSG00000005686	Yes
nucleotide biosynthetic process	GO:0009165	10	Tshr	ENSMUSG00000020963	Yes
nucleotide biosynthetic process	GO:0009165	10	Mc2r	ENSMUSG00000045569	No
nucleotide biosynthetic process	GO:0009165	10	Myc	ENSMUSG00000022346	Yes
nucleotide biosynthetic process	GO:0009165	10	Ak1	ENSMUSG00000026817	Yes
nucleotide biosynthetic process	GO:0009165	10	Paics	ENSMUSG00000029247	Yes
nucleoside phosphate biosynthetic process	GO:1901293	10	Prps1l3	ENSMUSG00000079104	Yes
nucleoside phosphate biosynthetic process	GO:1901293	10	Pnp	ENSMUSG00000021871	Yes
nucleoside phosphate biosynthetic process	GO:1901293	10	Atp5g2	ENSMUSG00000062683	No
nucleoside phosphate biosynthetic process	GO:1901293	10	Dut	ENSMUSG00000027203	Yes
nucleoside phosphate biosynthetic process	GO:1901293	10	Ampd3	ENSMUSG00000005686	Yes
nucleoside phosphate biosynthetic process	GO:1901293	10	Tshr	ENSMUSG00000020963	Yes
nucleoside phosphate biosynthetic process	GO:1901293	10	Mc2r	ENSMUSG00000045569	No
nucleoside phosphate biosynthetic process	GO:1901293	10	Myc	ENSMUSG00000022346	Yes
nucleoside phosphate biosynthetic process	GO:1901293	10	Ak1	ENSMUSG00000026817	Yes
nucleoside phosphate biosynthetic process	GO:1901293	10	Paics	ENSMUSG00000029247	Yes
organonitrogen compound biosynthetic process	GO:1901566	33	Sptlc2	ENSMUSG00000021036	Yes
organonitrogen compound biosynthetic process	GO:1901566	33	Eef1b2	ENSMUSG00000025967	Yes
organonitrogen compound biosynthetic process	GO:1901566	33	Dut	ENSMUSG00000027203	Yes
organonitrogen compound biosynthetic process	GO:1901566	33	Ict1	ENSMUSG00000018858	Yes
organonitrogen compound biosynthetic process	GO:1901566	33	Srp9	ENSMUSG00000026511	No
organonitrogen compound biosynthetic process	GO:1901566	33	Gatm	ENSMUSG00000027199	Yes
organonitrogen compound biosynthetic process	GO:1901566	33	Hnrnpr	ENSMUSG00000066037	Yes
organonitrogen compound biosynthetic process	GO:1901566	33	Atp5g2	ENSMUSG00000062683	No
organonitrogen compound biosynthetic process	GO:1901566	33	Prps1l3	ENSMUSG00000079104	Yes
organonitrogen compound biosynthetic process	GO:1901566	33	Rsl24d1	ENSMUSG00000032215	Yes
organonitrogen compound biosynthetic process	GO:1901566	33	Ggct	ENSMUSG00000002797	Yes
organonitrogen compound biosynthetic process	GO:1901566	33	Smpd2	ENSMUSG00000019822	No
organonitrogen compound biosynthetic process	GO:1901566	33	Mrpl22	ENSMUSG00000020514	No
organonitrogen compound biosynthetic process	GO:1901566	33	Tars	ENSMUSG00000022241	Yes
organonitrogen compound biosynthetic process	GO:1901566	33	Ddx3y	ENSMUSG00000069045	Yes
organonitrogen compound biosynthetic process	GO:1901566	33	Spr	ENSMUSG00000033735	No
organonitrogen compound biosynthetic process	GO:1901566	33	Ampd3	ENSMUSG00000005686	Yes
organonitrogen compound biosynthetic process	GO:1901566	33	Tshr	ENSMUSG00000020963	Yes
organonitrogen compound biosynthetic process	GO:1901566	33	Mc2r	ENSMUSG00000045569	No
organonitrogen compound biosynthetic process	GO:1901566	33	Myc	ENSMUSG00000022346	Yes
organonitrogen compound biosynthetic process	GO:1901566	33	Adc	ENSMUSG00000028789	Yes
organonitrogen compound biosynthetic process	GO:1901566	33	Pnp	ENSMUSG00000021871	Yes
organonitrogen compound biosynthetic process	GO:1901566	33	Polr2d	ENSMUSG00000024258	No
organonitrogen compound biosynthetic process	GO:1901566	33	Pstk	ENSMUSG00000063179	No
organonitrogen compound biosynthetic process	GO:1901566	33	Atpif1	ENSMUSG00000054428	No
organonitrogen compound biosynthetic process	GO:1901566	33	Psph	ENSMUSG00000029446	No
organonitrogen compound biosynthetic process	GO:1901566	33	Alas2	ENSMUSG00000025270	No
organonitrogen compound biosynthetic process	GO:1901566	33	Ncbp2	ENSMUSG00000022774	Yes
organonitrogen compound biosynthetic process	GO:1901566	33	Paics	ENSMUSG00000029247	Yes
organonitrogen compound biosynthetic process	GO:1901566	33	Mrpl18	ENSMUSG00000057388	Yes
organonitrogen compound biosynthetic process	GO:1901566	33	Mrpl47	ENSMUSG00000037531	Yes
organonitrogen compound biosynthetic process	GO:1901566	33	Ak1	ENSMUSG00000026817	Yes
organonitrogen compound biosynthetic process	GO:1901566	33	Kxd1	ENSMUSG00000055553	No
DNA replication	GO:0006260	8	Mus81	ENSMUSG00000024906	No
DNA replication	GO:0006260	8	Rpa2	ENSMUSG00000028884	No
DNA replication	GO:0006260	8	Rpa1	ENSMUSG00000000751	Yes
DNA replication	GO:0006260	8	Tspyl2	ENSMUSG00000041096	Yes
DNA replication	GO:0006260	8	Cdk2	ENSMUSG00000025358	Yes
DNA replication	GO:0006260	8	Pcna	ENSMUSG00000027342	Yes
DNA replication	GO:0006260	8	Orc6	ENSMUSG00000031697	No
DNA replication	GO:0006260	8	Rfc1	ENSMUSG00000029191	No
negative regulation of production of molecular mediator of immune response	GO:0002701	3	Ndfip1	ENSMUSG00000024425	Yes
negative regulation of production of molecular mediator of immune response	GO:0002701	3	Bst2	ENSMUSG00000046718	No
negative regulation of production of molecular mediator of immune response	GO:0002701	3	Cuedc2	ENSMUSG00000036748	No
cofactor biosynthetic process	GO:0051188	8	Mpc1	ENSMUSG00000023861	Yes
cofactor biosynthetic process	GO:0051188	8	Ciapin1	ENSMUSG00000031781	Yes
cofactor biosynthetic process	GO:0051188	8	Atpif1	ENSMUSG00000054428	No
cofactor biosynthetic process	GO:0051188	8	Alas2	ENSMUSG00000025270	No
cofactor biosynthetic process	GO:0051188	8	Coq2	ENSMUSG00000029319	Yes
cofactor biosynthetic process	GO:0051188	8	Spr	ENSMUSG00000033735	No
cofactor biosynthetic process	GO:0051188	8	Fam96a	ENSMUSG00000032381	Yes
cofactor biosynthetic process	GO:0051188	8	Acss1	ENSMUSG00000027452	Yes

## Sheet: others
Gene	ARE_3'UTR
Kat2B	Yes
Ifrd1	Yes
Fam32A	Yes
As3Mt	Yes
Dlst	Yes
Jkamp	Yes
Rcn1	Yes
Mgst1	Yes
Vdac3	Yes
Tvp23B	Yes
E2F4	Yes
Dnajb9	Yes
Golga7	Yes
Med28	Yes
Suz12	Yes
Glrx2	Yes
Pex3	Yes
Actr6	Yes
Ikbip	Yes
Apaf1	Yes
Micu1	Yes
Mfsd11	Yes
Slirp	Yes
Atxn3	Yes
Fdft1	Yes
Mcur1	Yes
Slmap	Yes
Pspc1	Yes
Rb1	Yes
Aco2	Yes
Fopnl	Yes
Mib1	Yes
Rnf138	Yes
Ppic	Yes
Ms4A6D	Yes
Rnaseh2C	Yes
Tsr2	Yes
Get4	Yes
Ppp6C	Yes
Dolpp1	Yes
Zc3H15	Yes
Tmem230	Yes
Fam98B	Yes
Pcmtd2	Yes
Stxbp3A	Yes
Slc35A1	Yes
Rnf20	Yes
Tln1	Yes
Fggy	Yes
Mycbp	Yes
Srsf10	Yes
Wasf2	Yes
Inpp5B	Yes
Tspan12	Yes
Ing3	Yes
Tra2A	Yes
Golt1B	Yes
Ccdc101	Yes
Cdr2	Yes
Rrp8	Yes
Bccip	Yes
Fundc2	Yes
Msl3	Yes
Zfp330	Yes
Polr2C	Yes
Nptn	Yes
Tstd2	Yes
Abt1	Yes
Hook3	Yes
Hgsnat	Yes
Limch1	Yes
Smim14	Yes
Rftn1	Yes
Nt5Dc1	Yes
Trub2	Yes
Ccdc32	Yes
2700050L05Rik	Yes
Mybbp1A	Yes
2310036O22Rik	Yes
Tbca	Yes
Rbm7	Yes
Zfp532	Yes
Stk40	Yes
Taf10	Yes
Insig1	Yes
Unc119B	Yes
Synpo2	Yes
Cpsf6	Yes
Arhgap24	Yes
Zfp945	Yes
Mospd2	Yes
Crem	Yes
Dnajc25	Yes
Commd6	Yes
F8A	Yes
Ly6C1	Yes
Ier3Ip1	Yes
Uba7	No
Cd47	No
Prpf38A	No
Ctnnb1	No
Cnpy2	No
Siva1	No
Sf1	No
2610019F03Rik	No
Tmem11	No
Hrct1	No
Golgb1	No
Nsmaf	No
1810009A15Rik	No
2700029M09Rik	No
Dnajc21	No
Rhog	No
Gm9763	No
Psmg1	No
Rit1	No
Odf2	No
Ccdc107	No
0610010K14Rik	No
Mki67Ip	No
Gm14277	No
Gsta4	No
3110040N11Rik	No
Slc39A7	No
Vps8	No
Tubb6	No
Hspa4	No
Ykt6	No
Fdxr	No
Mlxipl	No
Timm44	No
2410018M08Rik	No
Gm8894	No
Vps45	No
Ctdnep1	No
Gpx7	No
Rnasel	No
Mrpl28	No
Gltp	No
Mrps36	No
Lrpap1	No
Sec11C	No
Gm5451	No
Frg1	No
Snta1	No
D10Wsu52E	No
Spata5	No
Bola1	No
