# Supplementary material for: The RNA-binding protein HuR is a negative regulator in adipogenesis
Source: Nat Commun. 2020 Jan 10;11:213. doi: 10.1038/s41467-019-14001-8 (PMC6954112; doi:10.1038/s41467-019-14001-8)
Supplement: Supplementary file 9 — Supplementary Data 6 [file 41467_2019_14001_MOESM9_ESM.xlsx]

## Sheet: Sheet1
	HuR cloning primers in XZ201
huR-F1-xhol	GCATCTCGAGATGTCTAATGGTTATGAAG
huR-R1-EcoRI	GCATGAATTCGAGTTATTTGTGGGACTTG
	Insig1 cloning primers in XZ201
Insig1-F-XhoI	GACTCGAGATGCCCAGGCTGCAC
Insg1-R-EcoRI	GAGAATTCTCAGTCACTGTGAGGCTTTTC
	Insig1 3'UTR cloning primers in psiCHECK2 vector
Insig13'UTR_F1	TTTC T C G A G T G G T T C A G A G T G G A A G C A G G
insig13'UTR_R1	TTTG C G G C C G C G T T C A G A T C A G G A A A G T G A G T G T G
Insig1 3'UTR mutant R	TTTG C G G C C G CAAATATTTACGAGAATACAAGGC
	Insig1 pulldown oligos
T7-Insig1-1-F	GATCTA ATA CGA CTC ACT ATA GAACCCTCGCAGGGCTCCTCATA
T7-Insig1-1-R	CCCAAAGTCTAGCACAACCC
T7-Insig1-2 F	GATCTA ATA CGA CTC ACT ATA GATCTTGGTGATGCACTTGAT
T7-Insig1-2 R	GCATCCTTCAGATTCACCTT
	Oligo for pSUPER shRNA plasmids
mshHUR-1T	GATCCCCGGGTTGCCTTTATCCGGTTTGCGAACAAACCGGATAAAGGCAACCCTTTTTA
mshHUR-1B	AGCTTAAAAAGGGTTGCCTTTATCCGGTTTGTTCGCAAACCGGATAAAGGCAACCCGGG
mshHUR-2T	GATCCCCGGCAATTACCAGTTTCAATGGCGAACCATTGAAACTGGTAATTGCCTTTTTA
mshHUR-2B	AGCTTAAAAAGGCAATTACCAGTTTCAATGGTTCGCCATTGAAACTGGTAATTGCCGGG
RNA pull down negative control	GTCGAATGCTTGCTCAAGTGTTTGGCTTATTATTTCTAAGTAGATAGAAAGCAATAAATAACTATGAAATAAAAAAGAATTGTGTTCACAGGTTCTGCGTTACAACAGTAACACATCTTTAATCCGCCTAATTCTTGTTCTGTAGGATAAATGCAGGTATTTTAACTCTTTGTGAACGCCAAACTAAAGTTTACAGTCTTTCTTTCTGAATTTTGAGTATCTTCTGTTGTAGAATAATAATAAAAAGACTATTAAGAGCAATAAATTATTTTTAAGAAATCAATATTTAGTAAATCCTGTTATGTGTTTAAGGACCAGATGCGTTCTCTATTTTGCCTTTAAATTTTTGTGATCCAACTTTA
