# Supplementary material for: The RNA-binding protein HuR is a negative regulator in adipogenesis
Source: Nat Commun. 2020 Jan 10;11:213. doi: 10.1038/s41467-019-14001-8 (PMC6954112; doi:10.1038/s41467-019-14001-8)
Supplement: Supplementary file 10 — Source Data [file 41467_2019_14001_MOESM10_ESM.xlsx]

## Sheet: Figure 1
Fig 1a
Fig 1b
Fig 1c
	Ctrl			Sh-1			Sh-2
	Rep1	Rep2	Rep3	Rep1	Rep2	Rep3	Rep1	Rep2	Rep3
HuR	0.67342	1.08401	1.24257	0.361751	0.335624	0.456726	0.30923	0.469068	0.490068
Ucp1	1.4166	1.01302	0.570383	1.85336	3.36675	3.93321	1.43265	1.04677	2.42521
Cidea	0.711071	1.07153	1.2174	1.15589	1.66521	2.18698	1.21976	1.26984	1.23474
Dio2	0.887834	1.0926	1.01956	2.6557	7.90446	5.6255	1.90845	4.71819	4.51554
Pgc1α	0.755992	1.04613	1.19788	3.47521	9.03234	6.56209	1.95139	6.76005	6.05496
Pparα	0.685618	1.18762	1.12676	1.30072	2.16907	2.2358	1.17277	1.40947	1.63887
Prdm16	0.887834	1.0926	1.01956	2.6557	7.90446	5.6255	1.90845	4.71819	4.51554
Adipq	0.831169	1.1285	1.04033	2.0627	3.56709	3.89719	2.09348	3.21098	4.25098
Pparγ	1.79524	0.628149	0.576614	1.0189	1.40557	1.70491	1.22815	1.27355	1.99829
Fig 1e
		Ctrl				Sh1		Sh-2
	Rep1	Rep2	Rep3	Rep4	Rep1	Rep2	Rep3	Rep4	Rep1	Rep2	Rep3	Rep4
HuR	1.01322	0.986777	0.797233	1.20277	0.459131	0.314175	0.298684	0.278948	0.35858	0.225466	0.259049	0.284191
Ucp1	0.740507	1.25949	1.03236	0.967638	1.63594	2.20622	1.22781	1.42276	1.67664	1.02378	2.82523	3.01148
Pgc1α	1.15853	0.841469	0.591914	1.40809	2.29968	1.73274	1.92821	2.88123	1.94871	0.6329	2.14972	3.47182
Pparγ	0.971046	1.02895	1.03217	0.967826	1.08411	0.937044	1.43851	3.48593	1.12372	2.75438	0.662908	0.87618
Fasn	0.903955	0.976271	0.958192	1.16158	1.48158	1.19051	1.35955	1.26734	1.64701	2.02938	1.52407	1.55299
Glut4	0.98595	1.03032	0.91299	1.07074	1.35272	1.29652	1.3892	1.18215	1.25807	1.63865	1.15751	1.333
Adipq	0.971345	0.783876	1.09956	1.14522	1.40748	1.23458	1.28412	1.01603	1.44342	1.49101	1.50364	1.67654
Cebpα	0.87127	0.851231	1.10216	1.17534	1.10825	0.954912	0.99499	0.758876	1.15008	1.17621	1.14746	1.20322
Fig 1g
		Ctrl				mHuR
	Rep1	Rep2	Rep3	Rep4	Rep1	Rep2	Rep3	Rep4
HuR	0.777966	0.87993	1.27313	1.0661	9.05501	19.4839	4.71266	9.76368
Ucp-1	0.328071	0.56237	1.73438	1.37585	0.0571609	0.164986	0.250801	0.176983
Pgc1α	0.750116	0.83128	0.571222	1.84745	0.123833	0.384164	0.105501	0.0343831
Cidea	0.748856	0.784087	0.797115	1.66954	0.508724	0.260056	0.497993	1.26818
Dio2	0.58292	1.5443	0.733679	1.13915	0.127381	0.457762	0.324751	0.102277
Pparα	1.20196	0.868251	0.722277	1.20734	0.385122	0.434429	0.305858	0.329925
Prdm16	0.56817	0.91187	0.859794	1.66018	0.0900611	0.313767	0.216389	0.197973
Pparγ	0.735328	0.791716	1.57047	0.90392	0.221952	0.517165	0.331344	0.491842
Adipq	1.0943	0.855106	0.850046	1.20072	0.327297	0.484907	0.424741	NA
Cox4	1.24309	1.0229	0.840042	0.897009	0.706108	0.453807	0.744249	NA
Fig 1i
		Ctrl				mHuR
HuR	0.925926	0.961816	0.981787	1.13861	6.56932	6.51125	9.84475	8.94816
Ucp-1	1.9802	0.761153	0.601996	0.663131	0.371079	0.2611	0.124351	0.032077
Adipq	1.44928	1.102	0.854071	0.623589	0.610626	0.610218	0.34083	0.089775
Cebpα	1.13636	1.00251	0.954097	0.905284	0.512517	0.51151	0.411716	0.204443
Pparγ	1.53846	1.02066	0.731252	0.697421	0.379553	0.354245	0.21355	0.089449
Fabp4	1.03093	0.951957	0.998437	1.03258	0.60707	0.613349	0.490066	0.275545
Glut4	1.40845	1.09402	0.874465	0.640481	0.531288	0.479008	0.279071	0.097338
Fig1K		Ctrl						hHuR
	Rep1	Rep2	Rep3	Rep4	Rep1	Rep2	Rep3	Rep4	Rep5	Rep6	Rep7	Rep8
HUR	1.01943	1.23302	0.821225	0.926328	3.91902	4.37273	4.19853	4.38148	5.48571	4.74803	4.43062	5.10613
UCP1	0.704699	1.34439	0.941706	1.00921	0.108164	0.192615	0.173203	0.092315	0.200447	0.120224	0.122004	0.066041
PGC1α	1.16818	0.898966	0.838507	1.09435	0.616548	0.704391	0.610072	0.719244	1.0577	0.876859	0.677704	0.799297
PRDM16	0.851899	1.23727	1.06297	0.847864	0.775534	0.715967	0.711868	0.65377	0.561045	0.884066	0.790278	0.560717
CIDEA	0.962035	0.547419	1.79451	0.696041	0.273573	1.25788	0.953859	0.317142	1.59158	0.525005	0.3831	0.199506
FABP4	0.924912	1.05726	1.00929	1.00854	0.60795	0.570019	0.73161	0.413249	0.60639	0.57783	0.727065	0.477428
PPARγ	0.860673	0.883243	1.03548	1.22061	0.461385	0.353561	0.539541	0.216762	0.544103	0.418219	0.497187	0.247138
GLUT4	0.935664	0.931015	1.04436	1.08896	0.437875	0.464986	0.45057	0.246468	0.509399	0.511348	0.524681	0.236773
Fig1m			Ctrl						hHuR
	Rep1	Rep2	Rep3	Rep4	Rep5	Rep6	Rep1	Rep2	Rep3	Rep4	Rep5
HUR	1.20016	1.02381	0.973424	1.0231	0.938409	0.841086	15.484	13.1179	15.2368	14.1677	12.9732
UCP1	0.704726	1.28367	0.490997	0.523192	1.05673	1.94068	0	0.420965	0.234755	0	0.400616
PGC1a	1.19875	0.910426	0.844492	1.03817	0.980464	1.0277	0.450671	0.386672	0.432815	0.319273	0.374456
CIDEA	0.537572	0.917576	1.08144	1.44599	1.12659	0.890827	0.419222	0.52564	0.844761	0.483443	0.637797
PPARγ	1.26861	0.840069	0.902296	1.09277	0.950985	0.945276	0.384181	0.299921	0.482755	0.366685	0.359186
GLUT4	1.12933	0.974502	0.755837	1.12476	0.980506	1.03507	0.309932	0.256409	0.252127	0.158446	0.21883
FABP4	0.951241	0.983374	0.93956	1.11543	0.959783	1.05062	0.494453	0.41281	0.46343	0.390038	0.38027

## Sheet: Figure 2
Fig2a
Fig2b
week				Ctrl									HuR-FKO
3	10.8	11.2	11	10.8	10.4	8.6	10.1		9.8	10.9	9.6	10.3	10	11.8	9.6	12.9	11	10.9
4	14.2	15	13.9	14.1	15	14.5	17.3		14.2	15.8	14.4	15.2	15.7	16.5	15.5	18.2	16.5	16.7
5	18	17.8	18.4	18.4	17.7	17.4	19.2		17.3	17.8	17.2	16.7	17.9	19.5	19.2	21.3	19.5	19.6
6	20.9	21.3	21.1	22.1	20.2	19.2	20.9		18.9	21.6	19.4	19.6	19.3	20.7	20.4	23.1	20.9	21.7
7	24	22.5	22.5	22.4	23.3	21.1	22.7		20.8	23.9	21.7	21.1	20.6	23.3	23.1	25.1	23.7	23.7
8	24.1	24.5	25.5	25.7	25.6	22	24.3		22.3	26.1	23.4	22.4	22.2	25.3	24.2	26.2	25.4	24.8
9	24.1	25.1	26.1	25.8	27.5	23.4	25.7		22.9	26.7	24.3	23	25.9	27.5	26.3	28.4	27.9	26.9
10	25.4	26.7	27.1	26.9	28.1	24.5	25.8		23.9	27.4	25.3	23.7	26.8	27.6	27	28.9	28.2	26.9
11	28.3	26.2	27.7	27.6	29.3	25.7	26.6		26.5	23.6	24	28.1	27.7	28.2	28.2	29.7	29.2	27.6
12	29	28	28	29	29.9	26.8	28.1		29	28	26	25	28.9	28.3	30.1	27.6	28.5	28.2
13	30.2	29.7	30.5	28.7	28	26	30		24.8	30.3	25.5	29.1	30	29	29	29	29	31
14	29.3	30	28.9	30.2	29.1	27.6	31.5		29.2	24.7	34.3	27.6	32.2	30.2	32.7	30	30.8	31.1
15	29.4	29.5	30.2	30.1	29.2	31.6	27.8		25.9	30.4	25.3	29.3	32	30.9	23.4	30.5	30.9	30.5
16	30.2	31	30	30.7	32.1	28.1	29.7		25.1	26	29.4	30.6	31.6	32.3	31.1	33.4	30.8	31
17	29.9	31.9	27.5	26.5	27.9	31.9	29.7		31.3	30.9	31.9	31.7	31.8	32.9	31.8	33.5	31.2	31.3
18	30.8	31.6	32.3	31.3	29	32.8	30.3		29.6	26.3	37.8	27.3	32.3	31.6	34.3	32.2	31.9	31.9
Fig2c
Fat mass			lean mass
Ctrl	HuR-FKO		Ctrl	HuR-FKO
3.62745	11.8927		86.7974	82.7684
4.81605	4.59627		84.1472	84.2857
3.71875	4.15033		89.75	89.4444
3.49153	4.791		90.1017	88.0064
3.73771	5.51724		87.1803	86.3793
4.21384	6.29893		87.956	87.6868
3.66013	6.05442		88.0719	87.2789
4.07767	7.48322		84.8867	83.5906
	3.22917			86.6667
Fig2d
				Ctrl											HuR-FKO
BAT	0.431373	0.498328	0.4375	0.437288	0.495082	0.503145	0.450794	0.424837	0.475728	0.601695	0.506211	0.542484	0.482315	0.482759	0.508897	0.534014	0.600671	0.486111
iWAT	0.663399	0.702341	0.725	0.79322	0.891803	0.883648	0.91746	0.771242	0.841424	1.28814	0.78882	0.784314	0.787781	1.00345	1.00712	0.85034	1.20805	0.760417
eWAT	0.931373	1.20401	0.9	0.881356	1.03607	1.25786	1.2254	0.826797	1	2.49717	1.12422	1.18301	1.15756	1.29655	1.74377	1.56122	1.28859	0.972222
Fig2g
Fig2h
Time (min)					Ctrl									HuR-FKO
0	109.8	136.8	180	126	115.2	109.8	109.8	120.6	136.8	167.4	187.2	203.4	129.6	77.4	70.2	127.8	86.4	106.2
15	374.4	354.6	464.4	354.6	318.6	367.2	318.6	293.4	349.2	379.8	460.8	405	397.8	345.6	255.6	484.2	367.2	365.4
30	304.2	385.2	306	365.4	358.2	433.8	401.4	322.2	412.2	385.2	455.4	457.2	446.4	415.8	304.2	529.2	424.8	502.2
60	259.2	293.4	219.6	259.2	352.8	280.8	374.4	288	302.4	421.2	444.6	392.4	336.6	379.8	279	464.4	403.2	401.4
90	185.4	196.2	172.8	183.6	268.2	228.6	192.6	208.8	203.4	358.2	268.2	288	244.8	306	205.2	336.6	325.8	313.2
120	144	158.4	194.4	138.6	176.4	171	183.6	178.2	153	239.4	205.2	201.6	180	201.6	210.6	243	226.8	261
Fig2i
Time (min)				Ctrl							HuR-FKO
0	100	100	100	100	100	100	100	100	100	100	100	100	100	100
30	65.9864	94.5737	59.5041	77.4194	72.6415	93.4641	102.586	79.3388	95.5224	85.3448	131.707	126.549	82.5397	70.4663
60	76.1905	79.845	58.6777	80.6452	54.717	79.7386	79.3103	85.9504	89.0625	78.7879	81.4815	85.3147	90.3846	125.735
90	70.068	71.3178	71.9008	90.3226	72.6415	71.2418	76.7241	80.9917	100.877	108.974	97.7273	89.3443	80.8511	90.6433
120	75.5102	88.3721	67.7686	79.5699	51.8868	52.9412	81.0345	77.686	85.2174	80	79.0698	74.3119	111.842	81.2903

## Sheet: Figure 3
Fig3c
			Ctrl							HuR-FKO
Pparγ	1.0101	1.08503	0.791029	1.06424	0.759841	1.31439	1.12569	1.52445	1.33145	1.06039	1.07333	0.994172	0.976311
Fabp4	1.14942	0.912286	1.22446	0.881021	1.09287	0.74113	1.27256	1.20808	1.27136	1.49991	1.56794	1.31406	1.33566
Adipq	0.848453	0.94984	1.07684	1.27001	1.02348	0.831377	1.54216	1.05763	1.3746	1.02348	1.41729	1.22732	1.48346
Leptin	0.668726	0.687257	1.0756	0.758963	1.12153	1.68793	2.36955	0.980529	0.769437	1.74272	1.09091	1.31167	1.55338
Hoxc9	1.04304	0.883344	1.2776	0.616344	1.10168	1.07798	1.90143	1.64566	1.6257	1.58203	1.86026	1.72052	1.37492
Retn	0.989028	0.592509	0.544079	0.67272	1.59289	1.60878	1.944	0.812713	1.00719	2.18994	3.41279	2.70223	2.78471
Fig3d
			Ctrl							HuR-FKO
Acacb	0.793651	0.7295	0.626356	0.863765	1.58015	1.4253	1.5243	1.66793	0.934263	1.51389	1.57229	1.52505	1.35948
Dgat1	0.909091	1.06473	0.758584	0.563055	1.44086	1.26896	1.13848	1.91164	1.39043	0.988093	1.18127	1.04677	1.09875
Dgat2	0.681663	1.94861	0.828632	0.686171	0.734634	1.11742	1.35817	1.91074	1.64023	1.91061	2.08314	2.23128	1.49844
Pck1	0.689655	0.737301	1.03823	0.838638	1.70414	0.993734	2.09252	2.75174	2.28214	1.14904	1.0749	1.82186	2.00238
Lpl	1.05976	0.881863	0.716271	1.45303	0.818143	1.07094	1.18184	1.33505	1.9374	1.42654	1.13559	1.30306	1.24405
Lipe	0.95545	0.969627	0.768947	1.26567	0.875372	1.16494	1.15605	1.72302	2.30799	1.53033	1.21895	1.39923	1.41608
GLut4	1.12469	0.742461	0.92339	1.07254	1.12388	1.01304	1.17115	0.955175	1.24124	1.3643	1.50693	1.38386	1.80848
Fig3g
					Ctrl										HuR-FKO
Il-6	1.00301	0.552658	0.748245	0.604815	0.835507	1.28786	1.34002	1.6339	NA	NA	3.24373	0.328987	0.937813	0.470411	0.447342	2.20562	1.94183	6.40522	NA	NA
Tnfα	0.852442	1.17893	0.654676	0.962407	1.06385	0.84818	0.908703	1.34004	1.09283	1.09795	1.76456	1.47558	1.06299	1.13886	0.485892	0.919785	1.09368	1.48069	1.6043	1.18319
F4/80	0.462064	1.58442	0.600684	0.666759	0.578043	0.551705	1.37233	1.32012	1.51788	1.34599	1.25543	2.03678	0.833102	0.630256	0.94446	0.7162	1.74799	1.8843	1.98873	1.71703
Icam1	1.03242	1.0892	0.699979	0.834194	0.949824	0.562668	0.985959	1.3122	1.42267	1.11088	1.49701	2.33843	1.3184	1.44022	1.17076	1.69523	1.42887	1.82532	1.75821	1.64567
Cxcl9	1.1439	0.449554	0.989476	1.19767	1.73301	1.01807	0.927705	0.605125	0.872798	1.06269	2.69732	1.74216	2.01899	2.00412	2.28094	1.98696	1.52368	1.14047	1.77191	2.44795
Cxcl10	1.32415	0.542902	0.864672	1.19041	1.97564	0.963983	0.644862	0.692532	1.04211	0.758739	2.35567	1.49762	1.98093	1.85381	2.44306	2.05509	1.30694	2.48279	1.49497	2.51854
CD11	1.03466	1.29953	0.859803	0.883601	0.722194	0.377651	1.20021	1.18158	1.15779	1.28298	2.49146	2.47077	1.91205	1.77444	1.72064	1.63166	1.59027	2.67253	2.91464	2.59493
CD3e	1.43061	0.972818	0.745351	1.08154	0.689557	0.816881	1.13162	0.772532	1.34049	1.0186	1.55365	2.41345	3.12732	0.989986	1.79542	1.51645	1.88269	2.03577	2.36624	2.88555
CD8a	0.989609	1.39535	0.613558	0.559129	0.904503	1.65661	1.19347	0.568036	0.990599	1.12914	2.13261	2.21079	5.41316	1.3142	1.41019	1.51212	1.65265	2.57199	3.23998	4.05245

## Sheet: Figure 4
Fig4e
			Ctrl								HuR-FKO
Pparγ	1.106	0.361	0.729	1.725	1.255	0.824	2.899	1.712	1.656	1.325	1.565	1.335	1.125	1.823	1.177
Cebpα	1.243	0.524	1.134	1.058	0.92	1.121	5.622	1.698	1.751	1.598	1.775	1.394	1.289	2.325	1.988
Adipq	1.23642	0.972843	0.455272	1.0016	1.24121	1.09265	4.63898	1.80192	1.48562	1.48083	1.72524	1.50958	1.47604	1.45208	2.08467
Fabp4	0.768	0.422	1.467	1.094	0.877	1.371	3.366	1.442	1.669	1.302	1.509	1.069	1.081	2.108	1.785
Lpl	0.833	0.373	0.986	1.452	1.113	1.243	3.484	1.412	1.276	1.217	1.336	1.835	1.414	3.228	2.909
Lipe	1.137	0.48	1.055	1.265	0.961	1.102	3.605	1.712	1.855	1.573	1.819	1.497	1.261	2.736	1.862
Glut4	1.39896	1.54996	0.599556	0.510733	1.30126	0.639526	2.16728	1.51443	1.43005	1.43449	1.6299	1.90525	1.93634	1.72761	2.34937
Hoxc9	1.18925	1.20269	0.534155	0.601344	1.3673	1.10526	3.4972	1.60582	1.44793	1.4748	1.54199	2.66069	2.32475	2.05935	2.02912
Acadm	0.913	0.67	1.008	1.237	1.212	0.961	2.738	2.262	2.394	1.79	3.076	2.517	2.028	2.926	1.519
Fig 4f			Ctrl								HuR-FKO
Ucp-1	0.91291	2.52049	1.8166	0.23668	0.457992	0.055328	1.2541	4.14344	4.56762	3.66393	8.31147	7.51537	12.0676	5.78176	7.15881
Cidea	1.31579	0.733926	0.756364	0.491488	1.46934	1.21011	1.27564	1.61079	1.38305	1.2724	2.74278	1.66139	2.73719	2.29189	2.50153
Pgc1a	1.26582	1.41227	1.27535	0.936109	0.764809	0.341785	2.19961	0.884478	3.44284	1.18835	2.22405	0.639833	0.924872	0.735298	0.70404
Elvol3	1.2987	0.882886	0.992507	0.273724	1.55338	0.993274	2.55383	7.80825	6.08578	4.92892	14.5531	6.17276	11.5196	9.28174	25.4956
Dio2	1.06285	0.889525	1.14337	0.911074	1.28149	0.711687	3.06554	6.35546	5.95034	6.46067	1.53828	3.31269	2.95269	6.13414	2.66852
Fabp3	0.541	1.676	0.564	1.043	1.906	0.27	4.118	10.636	5.5	5.18	22.671	13.936	21.487	9.761	4.795
Cox7	0.826446	0.704484	0.832812	0.319777	1.48776	1.80871	1.0036	1.93509	1.98372	1.68594	4.24081	4.07778	5.40639	4.37558	3.88697
CD137	1.48124	1.02321	0.780782	1.15987	0.984701	0.570204	1.57174	1.59689	1.81569	1.74953	2.63611	2.45065	1.71903	1.22682	1.3213
CD40	1.13491	1.27553	0.792659	1.3948	0.89768	0.504422	1.46124	1.68549	1.87315	1.88921	3.9006	2.27755	1.55614	0.91881	1.05367
Tenem26	0.493744	0.347198	1.1585	0.81616	1.20547	1.97893	0.704554	0.653261	1.04318	0.930084	2.36608	1.81627	1.37766	0.855967	1.41722
Fig4g

## Sheet: Figure 5
Fig5b
			Ctrl							HuR-FKO
Ucp-1	1.08764	1.5678	1.3464	0.734779	0.676661	0.586716	1.91236	1.69649	3.34317	1.52214	1.3298	1.64529	2.24308
Pgc1α	1.00485	1.32264	1.44573	0.76091	0.74972	0.716151	1.51287	4.08206	1.23536	1.82618	0.928758	1.76576	2.16636
Fabp3	1.34722	0.915876	0.926939	0.975611	0.999465	0.834887	2.72148	2.31489	2.82138	2.45134	3.17195	3.34561	1.52905
Pparγ	0.760614	0.931346	1.23216	0.961156	0.881662	1.23306	0.939476	1.24481	1.48961	1.18067	1.07498	1.34779	1.23126
Fabp4	1.04734	0.830011	1.23613	1.05562	1.13308	0.697822	1.61315	1.0428	1.4244	1.26698	1.15318	1.4201	1.30227
Acadm	1.02697	0.843422	1.13075	0.99158	1.15192	0.855354	1.53527	1.60251	2.19987	1.82093	2.01478	2.02717	1.71462
Dgat1	0.907674	1.35039	1.09576	0.85102	0.807175	0.987988	1.33797	1.12437	1.20355	1.22847	1.05683	1.38177	2.54117
Dgat2	0.502753	0.463376	0.764275	1.71308	1.70029	0.856232	1.04899	1.47648	1.94607	1.65649	1.59169	2.02476	1.9944
Pck1	0.525916	0.400959	1.13445	0.882643	0.936672	2.11936	1.79548	2.79414	2.86635	1.32269	1.29007	2.33165	2.05945
Fig5c			Ctrl							HuR-FKO
Actc1	0.691085	0.433611	0.317703	0.625817	1.95768	1.97335	0.378826	0.277723	0.10154	0.029558	0.093629	0.018441	0.091493	0.129626
Casq1	1.75439	1.12099	1.34725	0.698802	0.690867	0.385567	0.552909	1.20806	0.344483	0.053778	0.265432	0.010865	0.414979	0.10629
Myh1	1.69491	1.12311	1.2031	0.730929	0.799292	0.408252	0.582961	0.968195	0.369254	0.076857	0.291307	0.017275	0.566352	0.199528
Myh2	1.6129	1.05428	0.899368	0.794071	0.865534	0.734758	0.456272	1.01301	0.318805	0.065838	0.470191	0.012191	0.560237	0.194961
Myom1	1.72414	1.04391	1.41405	0.749652	0.674538	0.429519	0.787233	1.40107	0.50081	0.187044	0.570636	0.089418	0.783993	0.247323
Myom2	1.70358	1.04583	1.07296	0.717637	0.86066	0.603116	0.678535	0.900023	0.478916	0.145301	0.401626	0.122572	0.749931	0.358849
Mybpc1	1.65289	1.21659	1.32152	0.642459	0.62491	0.542252	0.65515	0.961105	0.375905	0.063557	0.444	0.010811	0.662998	0.246323
Myc18b	1.72414	0.933821	1.54771	0.630176	0.710911	0.472404	0.754233	2.02194	0.698259	0.066709	0.584766	0.012159	0.611225	0.458674
Dmpk	1.2987	1.09874	1.00099	1.1767	0.612188	0.841197	0.776668	0.781224	0.443132	0.357901	0.55604	0.287754	0.831334	0.3541
Des	1.72414	0.981082	1.2313	0.74092	0.731108	0.620577	0.834209	0.97138	0.544914	0.25278	0.539395	0.182932	0.693992	0.476378
Fig5d
Fig5e
Fig5g
			Ctrl							HuR-BATKO
Ucp-1	1	0.747126	0.93649	0.674147	1.57537	1.06482	2.47263	2.33756	1.60361	1.55711	1.16442	2.38749	1.91907
Pgc1a	0.675676	0.498242	1.1854	0.754042	1.22625	1.66041	1.86722	1.84812	1.93873	2.1525	2.0639	2.67908	4.77215
Prdm16	1.04167	0.614335	0.701634	0.831727	1.2806	1.56065	2.35481	3.09604	1.49046	1.95333	2.64694	3.8538	2.86878
Dio2	0.952381	0.338663	0.989148	0.530836	2.10052	1.10389	5.81506	4.57525	4.39326	5.74197	3.91899	8.75585	6.0039
Cox7	1	0.96248	0.900003	0.873234	1.19166	1.12382	1.58893	1.44195	1.09232	1.21666	0.84358	1.53175	1.45644
Adipoq	0.900901	1.14195	1.05991	0.969405	0.953044	0.979689	0.909838	1.0397	1.34447	1.24247	1.2905	1.09961	1.47133
Pparγ	0.990099	0.937895	1.06729	0.913798	1.0034	1.067	1.22443	1.48061	1.58324	1.39743	1.58811	1.64759	1.63196

## Sheet: Figure6
Fig6a
Fig6d
			Ctrl							HuR-FKO
BAT	0.783085	1.21019	1.02484	1.09767	1.06614	0.82012	0.651559	0.714575	0.54122	0.709635	0.580304	0.444431	0.64292	0.750981
iWAT	2.35635	0.534461	1.02041	0.801538	0.485301	0.797933	0.313796	0.454977	0.341162	0.461892	0.404281	0.577674	0.537228	0.40253
eWAT	1.27551	1.48231	0.677343	0.841858	1.02747	0.693862	0.552966	0.478252	0.705181	0.414205	0.404829	0.422459	0.527374	0.414481
Fig6e
		Ctrl				HuR-FKO
Insig1 3'UTR	9.63039	4.54588	6.67112	6.07451	3.63332	3.82268	1.24821	0.610805	1.14364
Fabp4	3.83693	3.1717	3.12061	2.27381	2.88916	4.6904	1.14713	1.10757	1.07222
Fig6f
Fig6h
full length	hRLuc														Muted	hRluc
			HuR							Control								HuR						Control
0	87.1818	114.088	94.3828	102.855	102.625	98.8672	107.391	99.4237	81.4328	118.048	116.13	77.5742			0	96.694	105.389	96.1796	124.226	99.6371	77.8737	90.7082	89.1791	120.825	105.577	90.2772	103.433
2	78.4646	81.2947	74.2326	74.6325	91.586	66.9643	58.0689	67.0591	48.7708	83.8699	67.7016	76.8844			2	69.085	101.469	120.734	118.603	94.8597	75.6988	99.4689	94.7155	79.6087	108.408	98.1585	112.987
4	92.5661	96.392	60.427	88.0441	80.4381	76.9172	66.315	57.7667	40.6974	51.0909	65.2245	65.5055			4	66.6827	76.2267	66.6619	75.9933	59.0762	69.4437	63.9947	60.7029	59.9036	61.1964	58.7635	43.7927
10	51.8833	72.8932	53.9604	59.2508	55.6817	71.2215	59.169	63.5521	60.3094	58.9309	43.0138	40.4158			10	46.1923	57.6681	56.7743	61.1086	40.4085	51.5274	69.4034	67.9482	54.9199	67.8127	59.3853	54.0133
24	48.7188	45.1011	36.6652	52.7281	44.4029	39.7339	35.739	31.6771	29.1572	33.4231	31.5022	28.564			24	53.3602	52.4631	44.7576	42.1293	54.5928	49.2666	40.2623	56.488	54.1522	60.373	56.3738	42.4651
Fig6i
Full length	hLuc														Muted	hRluc
			HuR							Control								HuR						Control
0	83.1272	104.481	120.342	112.762	98.8038	80.4843	106.682	116.124	58.571	116.797	120.807	81.0192			0	139.64	101.562	111.115	87.0297	60.6534	NA	75.0691	98.8902	103.222	108.536	105.51	108.773
2	94.859	103.963	72.2574	85.0839	95.2385	66.9961	75.3908	88.2674	81.6397	92.3993	87.3035	99.4316			2	109.406	117.412	154.8	120.241	110.412	92.1	115.553	105.478	111.095	116.55	123.671	123.151
4	121.202	83.3515	80.6063	84.0144	42.7708	92.8791	83.0923	96.3983	59.3593	81.128	88.3686	75.2927			4	92.1129	88.0858	77.7531	78.1396	66.067	77.1	87.9389	90.5802	72.5643	77.9899	84.4873	60.3061
10	76.6688	73.4986	71.8325	62.2415	58.8931	70.7789	68.1009	81.6682	78.4318	71.3969	95.9752	47.1504			10	75.0734	81.3084	74.5607	92.2243	56.2122	69.4	84.5517	97.1897	81.5126	88.5582	82.6662	81.451
24	47.0373	47.3829	34.3272	50.8659	41.6609	40.734	36.9973	61.6146	38.7478	42.6508	36.9701	29.867			24	93.0733	71.5704	64.2551	66.2159	85.1373	48.8	52.7288	63.4937	88.8133	80.5032	76.0956	56.0132
Fig6j
Full length	18s														Muted	18s
			HuR							Control								HuR						Control
0	92.5763	88.6991	108.874	132.135	96.5542	81.1621	92.3616	123.053	NA	87.7356	115.333	81.5163			0	99.312	87.1808	95.8822	96.9761	82.5021	138.147	92.0916	96.5655	114.937	96.2642	97.1603	102.982
2	128.536	104.8	64.963	127.663	111.498	88.6957	100.613	112.165	99.1149	107.01	118.239	NA			2	105.335	123.694	139.837	144.117	127.565	119.573	140.239	128.184	120.827	114.421	131.521	149.525
4	134.713	121.017	118.073	122.768	130.333	126.741	109.775	137.633	110.865	136.511	140.938	126.062			4	114.108	150.982	136.694	139.613	155.66	150.011	158.843	120.038	147.037	147.927	164.554	162.192
10	119.977	119.663	109.151	133.218	103.558	120.416	110.733	89.982	128.768	131.039	135.085	120.618			10	100.743	106.668	94.9107	111.46	101.816	103.703	115.492	148.125	108.124	125.717	148.989	134.755
24	118.716	107.28	106.816	125.008	95.2862	70.0459	94.4839	86.1258	88.3183	107.864	90.7987	80.7536			24	99.0025	96.3091	99.6945	103.864	97.245	85.0753	132.91	122.391	115.844	102.539	123.538	112.534
Fig6k
			HuR-FKO					Ctrl
0	88.5589	123.435	104.222	81.1689	102.615	90.632	115.863	97.9729	98.3691	97.1629
1	83.6699	71.5359	92.1436	68.4544	NA	71.3645	95.8774	98.4283	95.5396	NA
2	74.4058	70.009	63.4333	55.8231	71.0501	80.475	73.0938	72.4513	75.5167	76.1121
4	44.7102	52.7626	62.647	66.1419	57.9257	57.6225	44.4914	64.0287	58.3019	77.4391
Fig6l
			HuR-FKO					Ctrl
0	86.8056	98.9583	111.979	99.8264	102.431	80.5723	100.904	107.681	104.669	106.175
1	91.1458	98.9583	91.1458	87.6736	NA	89.6084	100.904	93.3735	92.6205	NA
2	105.035	88.5417	99.8264	99.8264	118.924	82.8313	118.223	112.952	103.916	79.0663
4	98.0903	96.3542	85.0694	106.771	80.1086	88.1024	88.8554	86.1568	84.3118	80.5723

## Sheet: supplementary Fig1
Supplementary fig1c
		Ctrl				hHuR
HUR	0.970874	NA	1.11165	0.917476	977.048	779.04	864.328	997.819
Ucp-1	0.934579	0.642991	1.61589	0.841121	0	0.00186916	0	0.000934579
Pgc1α	1.12359	0.761798	1.25056	0.882023	0.0303371	0.0382023	0.0314607	0.0370786
Pparα	1.13636	0.647727	1.11591	1.11023	0.0352273	0.05	0.025	0.0409091
Prdm16	1.17647	0.801176	1.07412	0.944706	0.312941	0.247059	0.3	0.469412
Cebpα	0.935454	0.985968	0.945744	1.13377	0.101964	0.124415	0.0860617	0.114125
Fabp4	1.05374	0.785037	1.30769	0.85353	0.0547945	0.085353	0.0463646	0.0621707
Pparγ	0.961538	0.869231	1.22115	0.848077	0.0740385	0.0942308	0.0663462	0.0865385
Supplementary fig1d
		Ctrl				hHuR
HUR	0.987167	1.15104	1.20731	0.654492	2061.52	4685.37	5285.65	3427.4
Lpl	0.8	1.0696	1.1616	0.9856	0.02	0.0536	0.052	0.0464
Pparγ	0.649351	1.2961	0.942857	1.10909	0.0292208	0.0551948	0.0616883	0.0545455
AdipoQ	0.92081	1.00921	1.08379	0.986188	0.0092081	0.0156538	0.0165746	0.0202578
Adipsin	0.454545	1.39545	NA	1.10864	0.0113636	0.0254545	0.0218182	0.0218182
Cebpα	0.900901	1.26937	0.914414	0.934234	0.0162162	0.0477477	0.0513513	0.0585586
Fabp4	0.884956	1.16549	0.839823	1.1292	0.0230089	0.0238938	0.0274336	0.0371681
Glut4	0.862069	1.27586	0.801724	1.08276	0.00172414	0.00517241	0.00517241	0.00862069

## Sheet: Supplementary Fig2
Supplementary Fig2a
					Ctrl									HuR-FKO
BAT	1.16959	1.05029	0.981286	1.07018	1.00702	0.835088	0.888889	0.950877	1.04444	0.145029	0.196491	0.219883	0.148538	0.149708	0.224561	0.191813	0.182456	0.219883
iWAT	0.869565	0.993043	0.906087	1.22522	0.765217	1.20261	0.923478	1.11826	0.962609	0.396522	0.382609	0.358261	0.335652	0.355652	0.373913	0.495652	0.566087	0.429565
eWAT	0.869565	0.993043	0.906087	1.22522	0.765217	1.20261	0.923478	1.11826	0.962609	0.396522	0.382609	0.358261	0.335652	0.355652	0.373913	0.495652	0.566087	0.429565
Supplementary Fig2b
				Ctrl									HuR-FKO
9.5	9.5	9.6	9.5	9.5	9.5	9.5	9.4	9.5	9	9.3	9.5	9.6	9.8	9.4	9.5	9.6	9.5	9.5
Supplementary Fig2c
Ctrl	HuR-FKO
4.025	4.725
3.7	4.375
4.825	3.9
4.4	4.5
4.325	4.725
4	3.925
4.25	3.85
4.075	3.85
4.125	4.125
4.45	4.1
Supplementary Fig2d
		Ctrl				HuR-FKO
Light	4109.91	2607.87	3794.71	3575	3604.03	4027.45	2498.29	3183.47
Light	3926.17	2470.73	3503.17	2726.36	3549.99	2819.42	3408.7	2886.99
Light	3408.01	2507.67	2352.01	2700.36	2177.09	3942.56	3924.88	2408.55
Light	3307.16	3554.61	2482.21	2772.32	2335.4	3003.19	3849.18	2583.93
Light	1972.4	3875.1	2601.97	2874.28	2504.32	2888.85	3581.02	2661.5
Light	3364.18	3913.57	2534.14	2807.66	2369.43	2753.99	3495.76	2517.05
Light	3266.96	2339.53	2661.09	2924.33	2222.41	2574.75	2832.82	4234.93
Light	2857.75	2028.53	2647.02	3324.47	3476.83	2933.4	2434.69	3539.12
Light	2516.21	2602.2	3906.29	3465.48	3722.48	4108.88	2533.13	3783.29
Light	2143.68	2587.92	2475.98	2966.62	3608.11	4106.97	2479.66	3500.27
Light	2448.39	2536.28	2814.54	4205.8	3625.18	4448.2	2388.97	3328.35
Light	2335.4	2263.03	2760.81	2792.02	3326.65	3942.67	2366.11	2436.5
Light	2406.57	2312.31	2772.49	3067.99	3547.75	3763.24	3589.86	2450.94
Light	2410.87	2565.12	3227.44	2716.05	3354.71	3953.99	3545.32	2787.74
Light	4010.64	3399.62	3895.14	2721.01	2898.54	3884.59	2619.01	2536.53
Light	3114.98	4062.55	2775.06	2720	2489.99	3068.64	2659.38	2488.57
Light	1817.18	3847.45	2431.32	2515.9	2311.63	2788.91	2579.87	2396.37
Light	2338.69	3988.38	2715.16	2519.09	2280.37	2736.71	2603.05	2283.89
Light	2489.26	3687.86	2654.89	2451.61	2320.02	2553.66	2577.16	2576.08
Light	2301.64	3301.41	2367.61	3787.94	2339.18	2650.03	2549.43	2493.08
Light	3945.38	2113.61	2505.96	2770.56	3255.39	2708.23	2472.34	3903.9
Light	3456.51	2510.74	2824.44	2688.48	2671.77	3716.02	2441.18	3888.91
Light	3509.74	2534.86	3713.77	2509.72	2330.88	4303.12	2358.29	3664.9
Light	3230.8	2533.17	3681.54	2470.66	2338.86	4034.01	3378.49	3405.88
Light	2859.63	2149.64	3533.69	2509.8	3572.26	3723.74	3717.03	2868.68
Light	2049.19	2471.89	2456.05	4054.55	3540.36	2848.28	3587.69	2705.7
Light	2433.89	2595.02	2729.34	4180.92	2567.51	2860.42	3600.54	2551.28
Light	2343.05	2603.36	2815.46	3246.26	2485.09	2855.12	2858.98	2521.93
Light	2263.41	2506.37	2581.64	2936.89	2442.53	2677.81	2649.83	2515.34
Light	2316.43	2285.09	2772.62	3810.84	2524.34	3544.12	2597.99	2381.34
Light	2901.84	3551.94	3053.86	3591.05	2547.37	3658.15	2541.93	2618.91
Light	3579.84	3549.49	2711.41	3050.14	3458.48	3553.64	2536.46	3744.05
Light	3197.95	2404.07	3643.94	2926.79	3242.4	2991.38	2538.92	3929.19
Light	3076.66	2390.96	4279.12	2869.84	2569.02	2855.28	2490.06	3652.15
Light	2077.73	2458.95	3874.11	2896.22	2293.62	3842.27	2700.36	3694.64
Light	2182.33	2650.17	3612.71	2844.74	2143.24	3980.01	3473.9	2648.59
Light	2493.66	2568.95	3669.28	2809.28	2443.97	2952.78	3481.53	2522.35
Light	2486.73	2593.97	2629.55	2802.34	2929.11	2823.33	2509.18	2608.37
Light	2420.65	2537.41	2738.82	2715.97	2644.8	2777	2478.99	2534.28
Light	3372.42	2607.3	2932.25	2477.62	2385.49	2828.22	2175.81	2593.81
Light	3116.93	2561.39	2673.66	3026.34	2195.47	3752.47	2281.39	2679.75
Light	2882.82	3302.85	3359.65	3763.62	2254.46	3788.89	3160.59	2510.67
Light	1967.68	3384.8	2571.49	2934.38	3334.62	3903.27	3600.61	4005.83
Light	2255.43	3055.76	2796.65	2576.6	3687.76	3045.56	3291.17	3828.83
Light	2400.82	3843.8	2843.28	2432.8	3184.92	2855.77	2664.08	3629.15
Light	2148.39	3344.68	2714.42	2523.09	3186.24	2681.79	2738.85	3186.84
Light	2140.83	3425.41	2653.96	2466.9	2585.53	2708.76	2369.74	2666.66
Light	2241.77	2456.82	2549.01	3239.9	2522.96	2873.02	2635.82	2405.44
Light	2249.43	2077.69	3179.74	3448.35	2384.7	2626.81	2521.3	2604.97
Light	2232.77	2620.55	3642.72	3516.62	2262.51	2790.32	2647.03	2360.33
Light	3599.62	2514.96	3373.45	3147.16	2337.36	2717.59	3460.24	2447.35
Light	3432.83	2709.68	2532.84	2669.1	2281.12	3023.9	2772.25	2567.48
Light	3561.53	2387.35	2722.49	2557.72	3085.59	4067.14	2617.09	3628.19
Light	2945.48	2097.45	2883.78	2431.57	3464.8	3431.04	2423.1	3901.65
Light	2774.41	2207.86	2680.02	2496.79	3231.47	4015.92	2400.86	3663.19
Light	2936.91	2311.54	2739.05	2521.62	2628.75	3721.03	2392.47	2770.03
Light	2548.36	2225.95	2965.48	2761.51	2510.43	2931.69	2431.09	2636.5
Light	2192.4	2477.09	2624.52	2552.4	2361.16	2978.88	2401.73	2494.1
Light	2361.63	2201.89	2408.78	2541.22	2299.53	2698.88	2407.76	2559.09
Light	2342.84	2621.57	2559.06	2476.71	2405.76	3012.72	2252.43	2581.09
Light	2361.14	2556.22	3415.17	2387.19	2466.82	3782.5	3400.66	2562.96
Light	2312.3	2502.6	3757	2760.13	3208.86	3876.68	3953.05	2685.93
Light	2379.77	1959.32	3433.76	3924.47	3664.91	2876.63	3442.33	2659.6
Light	2298.98	2524.88	3559.37	3916.62	3452.3	2811.87	3442.2	3944.28
Light	2243.9	2056.78	2531.57	3769.78	2564.53	2672.58	2502.92	3957.47
Light	3695.42	3724.45	2707.86	3592.98	2305.07	2960.39	2461.13	3439.05
Light	3746.55	4014.95	2784.86	2654.91	2351.11	3051.95	2622.04	3509.39
Light	3438.66	4166.38	2708.01	2570.43	2321.97	4066.79	2319.26	2761.53
Light	3099.66	4133.19	2751.42	2615.8	3021.48	3250.32	2511.86	2652.4
Light	2923.43	3110.59	3108.76	2790.4	3609.82	3215.61	2842.42	2658.46
Light	2544.54	3483.13	3521	3793.85	2641.78	3077.04	3343.02	2975.09
Light	2052.44	3165.12	3581.76	3668.89	2647.83	2707.91	3469.21	2629.49
Light	2423.25	2221.18	2845.85	3728.05	3539.86	3031.13	3335.78	2534.11
Light	2111.39	2311.02	2887.25	2528.39	2514.62	4110.12	3218.05	3990.88
Light	2571.39	2381.37	2726.2	2757.64	2443.98	3897.01	2303.94	3588.29
Light	2437.64	2361.89	2966.48	2659.3	2975.77	2960.78	2611.33	2875.47
Light	2613.44	2537.5	3310.15	2790.68	3456.65	3074.03	2658.78	2735.88
Light	3325.51	2608.62	3952.3	2616.93	3503.31	2989.42	2790.44	2641.07
Light	3624.82	2600.73	3718.59	3588.59	3903.86	3770.34	3397.94	3064.21
Light	3675.8	2600.85	3961.13	3423.45	3496.71	4489.31	3022.63	4028.2
Dark	3564.12	4478.48	2792.56	3750.28	2588	2912.64	2574.15	2560.55
Dark	3409.38	4414.52	3610.84	3419.66	2453.07	3061.19	2789.74	2724.71
Dark	3392.43	4511.02	3823.57	2787.26	2375.88	3031.67	2630.57	2573.18
Dark	3468.8	4437.74	3526.39	2903.51	3730.84	3282.77	2805.48	4512.99
Dark	2491.21	4517.1	2765.01	2939.47	3923.79	4441.09	3544.07	4122.5
Dark	2281.62	4197.94	2934.9	2714.21	3542.91	3926.58	2748.58	3975.11
Dark	2489.36	4378.19	3039.18	3043.39	3762.16	3809.78	2846.36	3993.7
Dark	2536.85	4256.73	2856.45	3065.21	3709.54	3390.4	2663.31	3484.12
Dark	3902.72	4063.41	3068.35	3037.33	2729.46	3499.59	2686.61	3794.49
Dark	4169.41	3901.05	4051.54	2953.73	3639.03	3201.6	2885.37	3676.97
Dark	4028.91	4160.18	3826.37	3493.03	3586.6	3449.05	2840.41	3975.9
Dark	3846.33	4064.36	3574.37	3569.77	3498.28	4268.21	2686.12	3255.01
Dark	3955.14	3056.74	2989.57	3576.4	2868.54	3704.61	2555.58	2433.2
Dark	3642.98	2740.36	2819.52	3077.55	2593.24	4230.12	3138.74	2542.18
Dark	3629.96	4507.39	3166.8	2933.59	2672.06	3447.76	3744.99	4040
Dark	3790.14	4347.14	3957.32	2857.58	3523	2856.91	3647.24	2916.77
Dark	3451.51	4161.64	3074.51	2689.66	3423.57	2738.27	3536.68	3705.93
Dark	3509.06	4246.91	2851.88	3882.02	3967.44	3149.89	3810.02	4022.78
Dark	3266.19	4236.85	2854.6	4112.12	3388.03	3852.02	3737.67	3859.24
Dark	3289.92	4406.05	3287.65	3634.7	3314.68	3283.74	2757.54	3230.07
Dark	3245.23	4066.49	4035.97	2837.85	2657.98	3232.01	2541.43	3565.45
Dark	1990.73	4070.05	2846.56	3151.78	2633.93	2977.58	2445.66	3763.37
Dark	2851.43	3856.02	2897.29	2943.05	3164.97	2947.3	2479.93	3694.18
Dark	2405.59	4097.18	2784.07	2474.87	3455.3	3765.33	2599.56	3814.71
Dark	2516.48	3724.56	3133.74	2683.7	2912.04	3149.7	2685.61	4183.81
Dark	3828.43	4029.32	2945.56	2628.98	2615.91	4035.09	3437.92	3809.89
Dark	4274.39	4040.8	2831.33	2985.86	2675.56	4351.12	2607.73	3710.92
Dark	4363.17	3502.05	2681.9	2717.36	2488.79	4152.11	2769.97	3494.88
Dark	4108.41	3543.63	3921.7	3179.98	2679.28	4627.81	3326.19	3622.32
Dark	3733.41	2146.67	3814.72	4340.71	2549.2	4174.07	2616.69	3747.66
Dark	3608.3	2367.28	3459.39	3528.26	2364.81	4486.68	2598.38	3566.54
Dark	3618.18	2612.42	4035.36	3851.04	2513.32	4116.7	3060.49	2553.58
Dark	3390.95	2333.35	3799.02	3563.63	2484.27	4152.25	2895.5	2786.84
Dark	3255.5	2157.15	4146.63	3828.96	2628.54	4328.03	2661.7	2870.72
Dark	2287.14	2670.75	3531.38	2715.08	3696.07	3759.43	3547.7	3337.22
Dark	2284.86	3999.61	2784.39	2907.8	3414.58	2888.73	3024.52	2747.58
Dark	3769.38	4163.88	3068.65	2845.52	2804.16	3035.97	3766.37	2677.26
Dark	3987.68	4147.62	3777.55	2631.34	3312.17	2880.07	4186.15	4049.36
Dark	3899.34	4342.91	4356.76	2683.68	3635.65	3016.42	3876.14	4067.48
Dark	4132.18	3850.69	4384.07	4045.65	3510.28	2902.97	3707.14	3847.21
Dark	4141.99	4095.58	4153.53	2969.2	3223.4	2795.43	3336.25	3795.8
Dark	3854.92	3951.65	4370.06	2813.95	2976.62	4145.25	2373.09	3939.11
Dark	3906.75	3685.05	4088.3	3457.76	2440.33	3920.42	2441.24	3689.95
Dark	3869.75	3100.79	4251.27	4001.85	2714.47	4060.15	2699.92	3639.02
Dark	3823.29	2198.65	3781.39	3931.01	2480.26	3863.73	2593.72	3825.06
Dark	3818.34	2314.3	3899.08	3282.18	2811.49	4051.93	2332.01	3648.64
Dark	3320.66	2386.76	3977.08	3475.63	3623.53	4252.39	2470.48	3402.23
Dark	3590.95	2494.16	2735.54	3480	2718.01	4176.69	3262.36	2801.66
Dark	3766.43	3355.8	3227.46	3439.01	2547.09	4381.93	4094.29	4054.07
Dark	3344.65	4093.24	4026.46	3998.71	3393.29	3442.84	3832.46	3698.93
Dark	3710.46	4171.81	4249.95	4371.41	3932.56	4523.05	4089.89	4061.55
Dark	3715.12	4171.89	4433.65	4508.28	4027.7	4384.27	4168.69	3901.13
Dark	4203.62	4052.09	4344.48	3415.6	4094.03	4126.59	3626.72	3854.25
Dark	3795.2	4054.66	4375.17	4000.57	3889.11	4577.3	4082.67	3958.79
Dark	3558.17	4194.12	4285.45	3907.48	3928.31	4138.89	3920.61	3821.52
Dark	3231.98	3578.4	4383.85	4279.89	4010.75	4558.78	3868.05	3731.2
Dark	3523.56	3388.02	4077.68	4261	3984.3	4475.03	3849.85	3493.56
Dark	3860.43	3898.8	4177.64	4292.1	3832.25	4582.92	3974.39	3450.02
Dark	3618.96	3876.35	4246.88	4217.64	3923.91	4205.97	3577.95	3729.96
Dark	3733.79	3697.31	4238.71	4120.64	3799.58	4377.62	3616.11	3822.78
Dark	3387.54	3524.7	4116.77	3922.94	3700.28	4512.19	3962.23	3721.16
Dark	3679.44	3498.59	4149.02	3701.93	3810.15	4398.72	3873.3	4040.62
Dark	4227.94	3772.19	4027.09	4107.31	3761.68	4243.09	3936.19	3855.47
Dark	3857.6	3914.41	4192.67	3589.58	3641.23	4232.29	3708.71	2858.77
Dark	3945.32	3658.56	4306.58	3470.91	3615.45	3937.5	3840.49	3217.06
Dark	3677.16	3963.83	3853.07	3486.34	3784.98	4162.05	3805.53	4039.11
Dark	3890.49	3667.97	4373.65	4284.46	3653.06	4122.09	3595.43	3765.05
Dark	3711.8	2260.39	4220.52	3705.13	3502.06	4173.97	3664.11	3940.34
Dark	3656.5	2234.8	3871.24	3908.69	3769.4	3895.41	3606.56	3573.77
Dark	3920.99	2455.34	3892.09	3418.51	3225.67	3961.66	4070.89	3690.05
Dark	3897.8	2543.34	3737.14	2622.55	3461.49	4264.2	3565.56	3667.44
Dark	3642.11	4090.72	2480.25	2878.55	3503.41	4069.36	3694.71	3056.95
Dark	3705.15	4263.78	3454.17	2572.27	2786.84	4523.38	3575.91	4132.66
Dark	3645.24	4041.3	2793.91	2527.13	2474.34	4069.78	3783.11	3761.59
Dark	3717.34	3817	2805.19	2491.82	2672.33	3912.63	2670.17	3602.68
Dark	3370.28	3900.15	4035.41	4232.76	2636.08	3310.85	2785	3518.55
Dark	3929.55	3816.03	4175.79	3499.42	3866.95	3858.25	2839.45	2968.19
Dark	3834.61	4254.89	4263.62	4155.89	4099.46	4082.44	2763.86	2906.03
Dark	3610.53	3977.21	4127.22	3362.93	3897.62	3213.3	2578.36	3017.89
Dark	3727.31	4034.36	4342.81	3576.84	3684.19	4361.91	3795.92	4354.74
Light	3768.31	2750.08	2821.11	2880.41	3591.44	3256.5	2547.34	3747.64
Light	3894.89	3232.05	2857.17	3014.85	2712.62	3152.1	2723.84	3201.87
Light	3910.11	3896.06	2558.75	2876.8	2971.35	2972.13	2765.23	3708.62
Light	3440.86	3793.18	2613.26	2758.64	2815.86	3126.85	3005.32	2744.86
Light	3371.6	3263.03	2655.08	3839.86	2518.23	3018.57	3664.3	3087.22
Light	3442.15	3219.07	2997.68	4464.35	2583.96	3196.57	2961.28	2994.34
Light	2488.11	2567.73	2872.05	3999.13	2578.8	4096.58	3399.26	2726.44
Light	1964.94	2653.34	3288.7	3431.98	3821.05	4280.86	3548.86	2848.79
Light	2217.74	2428.74	4838.42	3489.94	3157.88	3924.39	3362.84	2663.72
Light	2255.8	2387.65	4542.94	3128.92	3070.44	4034.75	2938.41	2663.61
Light	3069.74	2307.76	3656.2	2713.47	2757.46	2770.04	2752.01	2748.36
Light	4252.53	2487.35	3501.78	2814.76	3195.95	2907.24	2821.5	2580.29
Light	3610.26	2641.07	2709.16	2841.61	3233.69	2992.54	2796.57	4120.21
Light	2712.47	2505.9	2718.78	2706.1	2634.41	2994.99	2471.82	4027.02
Light	2008.32	2391.52	2998.27	2708.01	2840.4	3016.57	2552.31	3928.32
Light	1900.32	2298.4	2837.48	2700.64	2720.05	2989.56	2550.5	3447.28
Light	2030.79	2304	2641.03	2684.9	2978.57	2753.05	2713.9	3404.6
Light	2297.57	3192.49	2436.98	3563.45	3182.86	2816.32	3307.13	2782.21
Light	2146.03	3856.93	2775.68	3396.97	3669.77	2899.57	2861.85	2771.69
Light	2458.86	2921.95	2484.89	3632.63	3195.1	4029.98	3274.68	2814.98
Light	2763.4	2082.55	2700.22	3550.47	2894.69	4004.12	2615.65	2804.81
Light	3917.36	2529.94	2701.05	3701.69	3002.79	4413.76	2593.4	2842.37
Light	3439.5	2750.5	2813.1	3050.1	2940.83	3875.04	2531.61	2760.48
Light	3146.46	2530.19	4336.23	2776.83	2874.03	3788.33	2726.52	2642.6
Light	3004.47	2788.12	4107.26	2780.58	2879.31	3665.57	2784.4	2798.47
Light	3069.1	2692.25	3817.96	2857.66	2629.37	3149.63	2406.26	2727.09
Light	2240.56	3322.27	3857.29	2832.14	3109.35	2972.32	2768.9	2748.13
Light	2206.35	2407.55	3545.64	2830.48	3464.54	3118.72	2686.81	2614.87
Light	2349.41	2824.14	2696.16	2807.44	4047.22	3192.72	2577.67	2311.84
Light	2320.73	3761.38	2849.22	3006.82	3863.35	2925.65	3201.56	2356.56
Light	2334.67	3682.55	2704.68	3525.9	3628.31	3044.12	2965.28	2666.31
Light	2125.4	3061.33	2693.48	3753.06	3218.48	2740.7	2569.73	3790.19
Light	2160.18	2123.15	3015.78	2821.92	2972.36	2733.18	2706.19	3633.36
Light	2559.56	2370.57	2818	2767.25	2917.24	3383.02	2489.52	4219.46
Light	3948.08	2474.79	2763.78	2600.16	2889.96	4127.48	2638.78	3809.74
Light	3583.22	2671.35	2702.18	3636.31	2835.59	3162.2	2508.7	3585.94
Light	3235.3	2604.67	2901.71	2925.39	3059.83	3063.84	2526.32	3521.78
Light	2010.66	2291.23	2688.55	2745.84	2593.18	2784.16	2551.39	2983.03
Light	2358.76	2388.65	3603.73	2497.91	2608.52	2696.45	2672.54	2882.92
Light	2352.05	2282.35	3832.38	2517.43	2444.62	2789.11	3273.47	2667.45
Light	2435.25	2265.99	2814.38	2533.74	2859.2	4128.64	3190.24	2606.56
Light	3199.77	2520.89	2865.88	2576.18	3299.59	3864.42	3560.33	2459.73
Light	3689.72	2776.73	3048.09	3382.22	3602.03	4318.13	2775.24	2626.22
Light	3340.98	3477.79	3013.34	3278.11	3784.67	3060.96	2668.57	2467.32
Light	2824.11	4249.19	3294.37	3859.53	3112.04	3025.16	2321.92	2460.34
Light	2065.73	3766.95	2619.28	3916.56	3100.93	2845.76	2506.5	3315.6
Light	2324.67	2900.21	2800.65	3015.95	2914.11	2924.06	2407.44	3834.38
Light	2325.58	2201.06	2693.67	2776.25	2744.1	2923.45	2558.43	3886.9
Light	2331.38	2655.6	2881.09	2678.89	2954.21	3104.75	2873.76	2976.03
Light	2394.72	2523.94	2763.89	2641.09	2750.31	3016.87	3395.62	2729.8
Light	2287.69	2468.38	2572.27	2542.26	2973.95	2651.96	3073.18	2650.96
Light	3774.2	2611.67	3491.01	2531.37	3852.71	3570.94	3345.14	2552.53
Light	3231.85	2328.19	3760.35	2598.02	3057.47	3813.45	3304.58	2619.94
Light	3294.8	2224.2	3821.74	3371.02	2994.76	3879.66	2460.07	2428.99
Light	2265.93	3178.18	3800.02	3494.63	2907.37	3123.16	2647.31	3449.82
Light	2368.58	2540.37	2745.22	2755.44	2791.58	2962.79	2532.55	3054.49
Light	2562.57	2379.52	2990.73	2695.64	2872.51	3024.42	2587.99	2591.73
Light	2467.6	2496.29	2860.99	2742.72	2963.39	2965.62	2317.97	2631.25
Light	2329.94	2606.51	2738.69	3646.1	2899.43	2919.5	2603.18	2805.35
Light	3960.29	2368.08	2662.25	3019.94	3979.2	3545.4	2425.54	3614.37
Light	3668.87	2228.18	2668.62	3478.62	3836.49	4353.85	3139.34	3869.69
Light	3014.55	2541.57	2668.91	3658.37	3799.97	2981.98	3137.45	3777.98
Light	3298.24	2451.41	2664.28	2697.4	3607.52	2727.91	3193.17	3009.74
Light	2173.75	2216.51	3061.32	3018.58	3236.43	2847.44	2630.22	2826.31
Light	2281.78	3736.68	3773.13	3037.57	2593.35	2949.03	2808.33	2800.7
Light	2407.61	4369.31	3649.18	2747.69	2996.13	3749.73	2790.31	2781.45
Light	2265.2	3829.9	3594.49	2561.56	2928.42	4346.09	2348.18	2765.79
Light	2227.84	3281.33	2702.74	2744.89	2795.4	3476.05	2492.87	2938.43
Light	2304.43	3234.11	2701.28	2796.51	2719.46	4115.72	2516.54	2945.06
Light	3684.16	3331.31	2779.11	3945.71	2993.15	2852.32	2747.63	2859.86
Light	3844.38	2177.89	2874.47	3758.32	3640.36	3159.08	2732.03	3045.9
Light	3582.99	2344.08	2654.59	2709.37	3871.13	2964.47	3381.22	2779.66
Light	3404.89	2306.22	2934.13	2700.98	3491.7	3005.34	3371.21	2948.24
Light	3421.71	2296.57	4001.32	3087.89	2960	2768.37	2920.88	2842.68
Light	2195.8	2633.98	4153.55	3489.17	3066.58	4072.14	3110.8	2903.12
Light	1864.87	2389.13	2588.12	3429	3020.57	4391.99	2671.82	3647.75
Light	2336.47	2572.64	2805.8	2967.41	2983.27	4277.45	2903.67	4456.76
Light	2551.34	2487.56	3109.97	3089.13	3455.14	4351.1	2895.53	3573.02
Light	3083.56	3575.1	3135.14	3310.52	3843.17	3595.32	3176.95	3264.35
Light	3720.58	3819.9	3911.29	3492.67	3103.48	3837.89	3097.95	2984.49
Light	3740.68	3789.89	3113.04	3130.91	3195.57	3674.34	2881.1	3695.34
Light	3464.37	3937.93	4142.18	3283.32	3909.58	4079.4	2643.18	3603.88
Dark	2328.05	3891.07	4404.21	3606.95	3914.12	4373.67	2580.14	3843.84
Dark	2138.57	3498.76	3852.26	3207.56	3875.77	4701.28	2820.42	4068.4
Dark	4002.95	3612.11	3756.18	3579.24	2948.26	4415.99	2939.38	3123.77
Dark	3976.41	3870.59	4082.88	3483.97	3460.43	4373.02	3451.28	2905.14
Dark	4174.86	3972.2	2950.98	3898.93	4120.86	4486.28	3189.45	3064.98
Dark	3637.41	3965.29	3337.15	3651.94	4224.4	4225.29	3543.85	3040.38
Dark	3761.14	3759.65	3540.97	3302.57	3901.85	3320.28	3336.31	3689.66
Dark	3842.34	3739.53	3925.3	3285.78	3598.17	3466.19	3252.21	3716.16
Dark	3593.47	3322.34	3652.31	3361.29	3996.42	3116.33	3272.21	4095.14
Dark	3615.59	2934.34	3180.74	3777.15	2815.6	4317.55	2931.85	3981.45
Dark	3667.62	3432.89	3323.07	3847.71	3099.07	4467.78	3233.93	3264.76
Dark	3642.1	3325.5	3189.35	3195.09	3075.99	4254.15	3326.64	3147.78
Dark	3068.98	3560	3703.97	3053.86	2999.67	4246.27	3707.71	3196.32
Dark	3849.7	3217.48	4281.7	3068.86	3122.19	4056.41	3518.8	3023.82
Dark	3621.93	2896.56	4519.98	3362.99	3847.71	3242.6	3377.26	2811.84
Dark	3559.61	2919.55	4080.41	3234.6	3661.25	3439.4	2882.89	2732.4
Dark	3186.78	3592.58	4152.59	2929.89	3200.2	3171.4	2867.04	2602.85
Dark	3706.72	3963.81	3883.74	3238.21	3157.18	3492.11	2771.03	2528.19
Dark	3240.34	3973.02	3756.2	3429.29	3269.23	3385.83	3158.61	3417.41
Dark	3011.5	4076.01	2990.95	4198.76	2995.35	3826.51	2841.34	2780.05
Dark	2277.26	3806.58	3395.85	3795.13	2840.19	3270.19	2897.45	2631.82
Dark	2376	3754.53	3316.44	4004.01	2940.43	3147.02	3050.15	2507.01
Dark	2454.92	2636.5	3148.63	3772.45	3833.6	3313.57	2560.53	3866.13
Dark	2295.34	3245.52	2976.27	3802.36	3829.76	3995.1	2388.2	3796.97
Dark	2368.75	3252.79	3424.14	3854.91	3973.08	4167.42	2777.96	4378.23
Dark	2424.88	3563.2	2915.66	3239.38	4223.06	4217.02	3413.38	3927.99
Dark	4310.95	3536.92	3082.24	3113.24	3760.19	3319.18	3227.23	3700.09
Dark	3877.64	4031.89	4406.46	3219.28	3913.22	3265.77	3598.3	3067.88
Dark	3679.11	3650.75	4369.45	2965.97	3743.32	3266.85	3443.65	2909.07
Dark	3836.23	2947.7	4287.39	3128.86	2852.29	3287.64	3774.5	2915.31
Dark	3702.09	3396.33	3947.34	2907.1	2985.7	3184.41	2989.08	2948.66
Dark	3295.38	3154.97	3780.86	2996.46	3073.39	4047.02	2647.91	2887.84
Dark	3845.84	3865.43	3026.41	2804.74	2945.8	4266.06	2826.11	3624.29
Dark	3657.66	3840.17	3272.44	3226.8	2667.69	4140.58	2568.73	3655.67
Dark	3559.39	3573.18	3562.16	3061.76	2863.57	3858.67	3393.57	3651.76
Dark	3321.64	3030.63	4513.47	3115.24	3535.1	4023.86	3251.81	3894.15
Dark	3084.99	2922.51	4009.11	2933.04	3878.2	3400.17	3025.96	3000.28
Dark	2307.71	3317.91	3890.68	2945.99	3498.9	3203.18	2754.03	3185.12
Dark	2196.12	4145.63	4190.36	3701.45	2956.02	3370.46	3167.57	3466.29
Dark	2406.43	4219.45	4354.93	4050.46	2855.11	3070.81	3359.81	3786.95
Dark	2412.59	3912.86	4159.45	3678.36	2846.32	4474.01	3653.03	3597.58
Dark	2263.3	3217.07	3997.45	3672	3688.03	4313.09	3412.09	4301.2
Dark	4074.61	2687.94	3671.21	3127.03	4003.23	4383.39	3712.97	3336.23
Dark	4122.52	2755.93	2650.79	3000.37	4046.31	3062.55	3471.79	3892.38
Dark	3600.44	3143.7	3201.73	3135.83	3638.4	3162.79	2661.21	3017.85
Dark	2198.76	3340.13	4001.33	3169.44	3067.42	4234.61	3667.01	3506.46
Dark	2729.45	3745.83	3308.72	4149.07	3219.13	3244.71	3380.27	4393.16
Dark	3893.42	2522.57	4404.02	4251.94	4137.34	3444.79	3480	4290.74
Dark	4079.95	2945.99	4177.69	3041.64	3824.37	3556.64	3295.38	3751.52
Dark	3950.41	4157.32	4766.33	3949.91	4080.26	4564.45	3468.57	3733.83
Dark	3841.61	3807.76	4210.13	2741.95	3677.49	4386.15	3615.02	3806.49
Dark	3857.43	3624.77	4056.76	3024.26	3680.64	4120.43	3748.72	3863.7
Dark	3372.47	3930.75	3896.73	2860.76	2906.4	4412.09	3138.34	3971.54
Dark	3312.17	3972.03	3873.08	3853.97	3028.74	4394.45	3749.89	3530.58
Dark	3229.71	3868.56	3731.44	2593.73	3900.75	3356.62	3771.92	3115.84
Dark	2227.04	3965.59	4088.16	3408.43	3878.2	4180.71	3359.47	4180.19
Dark	2928.7	4050.37	3164.43	3547.46	3570.54	4095.95	3081.12	3834.4
Dark	3339.55	2849.47	3038.91	3863.73	3052.11	4297.48	3132.7	3764.76
Dark	3963.71	2353.32	4013.68	2600.32	2720.66	3320.33	3257.2	3713.69
Dark	3832.36	2894.74	4098.83	2945.15	2827.3	3199.15	3054.62	3078.29
Dark	4072.06	3845.24	4196.92	2953.05	2955.89	3143.25	3176.34	3308.58
Dark	3590.14	3744.81	4096.96	3881.48	2832.09	3168.79	3507.68	3660.38
Dark	3845.34	3728.24	4118.27	4481.13	3382.42	4280.84	3515.12	3539.8
Dark	3577.49	3552.79	4120.85	3068.57	3441.82	4073.95	2995.58	2645.88
Dark	3764.44	3849.92	3652.07	4020.06	3762.5	4317.75	2983.34	3004.31
Dark	3559.62	2517.1	2778.82	3542.05	3550.49	3787.36	2914.38	3319.59
Dark	3311.78	2318.89	2906.79	3307.07	3386.55	3197.91	3285.63	3306.23
Dark	4015.33	2518.46	3646.87	2908.76	3002.37	4221.41	3187.58	2814.22
Dark	2586.15	2940.45	3921.81	2983.74	3290.14	4372.23	3488.99	3188.51
Dark	2106.78	3134.55	4200.26	3123.77	3026.03	3180.18	3580.95	3610.97
Dark	2263.4	3875.36	4447.34	3438.07	2684.79	3958.91	2820.76	4313.07
Dark	4032.63	4002.26	4188.55	4019.92	2952.4	4295.3	3160.1	4123.85
Dark	3711.09	4123.96	4353.18	3613.78	2993.46	4290.54	3227.9	3949.42
Dark	3672.4	3632.9	3549.56	3352.2	2950.33	4160.03	3465.32	3523.55
Dark	3783.95	3619.58	2910.2	3006.07	3069.68	4370.95	2915.37	4099.65
Dark	3564.11	3667.56	3107.27	3292.87	2881.18	4287.58	3321.27	3707.45
Dark	3720.69	2876.88	3020.32	3343.17	2991.85	4064.63	3313.49	3756.85
Dark	3713.26	2295.32	3430.22	3196.45	3321.37	4242.86	2738.52	3714.1
Dark	3426.19	2141.33	3138.46	2571.21	3434.31	2863.86	3362.74	3368.84
Dark	3399.9	2131.1	2311.4	2400.15	2913	2765.98	3147.94	3220.02
Dark	2596.46	2097.5	3263.44	2419.7	2342.6	2029.47	3325.22	NA
Supplementary Fig2e
		Ctrl				HuR-FKO
Light	3537.8	2177.67	3637.22	3422.41	3001.79	4008.47	1995.92	2690.13
Light	3591.38	2109.89	3344.06	2529.76	3075.64	2704.73	2883.95	2273
Light	3223.8	2165.52	2206.8	2530.95	1913.88	3914.74	3384.38	2355.32
Light	3168.31	3008.63	2357.55	2542.21	1995.84	2832.22	3292.9	2396.95
Light	1848.54	3449.53	2409.86	2597.69	2097.26	2720.52	3221.74	2347.23
Light	2988.24	3508.22	2269.69	2436.51	1975.51	2602.56	3145.01	3918.7
Light	2653.49	2030.14	2396.58	2524.9	1805.52	2374.23	2496.21	3274.91
Light	2478.15	1882.74	2379.36	2963.98	3028.01	2788.11	2058.3	3632.36
Light	2072.72	2269.34	3414.12	3019.95	3112.09	3926.39	2103.11	3313.12
Light	1772.5	2150.43	2238.96	2487.65	3202.34	3721.99	2063.79	3240.91
Light	1969.2	1985.44	2446.27	3704.08	3279.65	4128.93	1923.45	2248.7
Light	1840.99	1741.32	2331.96	2514.51	3038.04	3872.38	1866.24	2212.75
Light	1926.21	1816.75	2336.87	2795.59	3228.1	3706.31	3020.09	2622.3
Light	1895.19	2054.71	2798.29	2559.23	2974.68	3905.1	2949.76	2328.92
Light	3178.33	2717.75	3507.99	2489.46	2501.52	3755.98	2181.24	2140.02
Light	2533.04	3248.28	2583.89	2450.49	2024.13	2914.24	2244.1	1998.61
Light	1613.46	3207.11	2377.43	2323.74	1941.55	2690.3	2200.22	2003.8
Light	1991.73	3461.84	2467.94	2176.85	1832.97	2583.17	2135.69	2105.01
Light	2140.27	3124.11	2300.13	2121.91	1854.11	2355.44	2160.55	2124.82
Light	1838.77	2817.11	2099.55	3383.67	1864.71	2416.79	2084.98	3381.73
Light	3289.02	1763.93	2152.34	2311.42	2673.55	2416.5	1990.15	3285.58
Light	2781.55	2013.08	2430.54	2272.68	2107.72	3473.46	1958.71	3204.2
Light	3056.21	1991.99	3312.2	2122.93	1790.96	3894.67	1904.71	3146.69
Light	2814.36	1921.48	3237.81	2059.99	1813.65	3684.48	2826.35	2555.14
Light	2541.32	1671.48	3255.71	2052.65	2952.52	3622.79	2989.9	2346.59
Light	1808.17	1883.64	2366.22	3659.16	2980.61	2691.18	3144.5	2273.58
Light	2111.53	2032.69	2600.07	3851.68	2239.09	2662.68	3335.57	2203.5
Light	1936.28	1998.05	2562.82	2969.93	2105.16	2643.37	2510.39	2092.43
Light	1872.99	1981.85	2306.63	2687.05	2044.51	2456.73	2278.06	1913.28
Light	1808.27	1740.94	2399.94	3669.66	2190.26	3337.15	2256.7	2183.88
Light	2279.58	2807.77	2525.01	3457.95	2084.73	3232.84	2174.46	3204.42
Light	2770.34	2763.24	2256.86	2786.93	2876.53	3065.3	2118.95	3296.61
Light	2469.31	1918.5	3038.96	2737.98	2718.54	2673.68	2130.3	3164.97
Light	2428.01	1833.9	3732.77	2607.3	2060.13	2517.02	1931.5	3330.53
Light	1586.9	1909.25	3712.22	2744.91	1922.4	3638.1	2379.21	2313.03
Light	1751.57	2199.74	3474.14	2662.36	1756.62	3626.4	2985.4	2201.13
Light	1904.01	1938.61	3479.14	2478.78	1960.93	2571.99	2913.99	2220.03
Light	1925.84	2031.34	2402.19	2547.6	2401.82	2580.44	1995.33	2084.24
Light	1748.67	1949.8	2350.39	2349.38	2092.05	2435.66	1930.22	2046.66
Light	2597.8	2035.49	2478.36	2148.21	1864.63	2446.67	1676.83	2120.47
Light	2553.66	2038.45	2278.92	2780.96	1779.75	3356.45	1875.38	2111.49
Light	2332.11	2741.52	2942.58	3377.64	1757.36	3283.35	2614.31	3404.96
Light	1544	2699.09	2105.16	2515.03	2804.62	3564.87	2937.23	3152.62
Light	1694.37	2513.49	2239.53	2160.49	3021.48	2737.16	2717.89	3232.18
Light	1833	3338.14	2246.29	1986.46	2774.9	2600.03	2256.31	2636.56
Light	1688.06	2725.22	2183.76	2145.68	2905.12	2451.18	2326.2	2141.66
Light	1709.99	2929.5	2174.49	2087.38	2341.18	2492.98	2055.63	1979.13
Light	1740.37	2037.89	2034.86	2811.23	2200.66	2447.45	2187.4	2026.19
Light	1751.28	1753.95	2594.72	3022.43	2069.07	2193.23	2112.11	1875.05
Light	1695.54	2161.39	3064.77	3301.4	1934.1	2504.07	2269.94	1999.43
Light	2853.24	2064.97	2685.51	3125.13	1947.72	2320.68	3086.11	2040.68
Light	2655.54	2147.86	1988.01	2456.6	1910.59	2561.48	2367.92	2949.14
Light	3018.87	1900.6	2051.66	2339.55	2575	3653.26	2141.17	3089.96
Light	2623.41	1690.03	2194.42	2159.39	3050.11	3115.47	2019.68	3246.41
Light	2428.83	1722.77	2032.05	2252.46	2934.09	3852.29	2033.66	2335.22
Light	2384.49	1767.13	2091.17	2125.12	2191.91	3551.67	1927.07	2221.09
Light	2071.32	1732.55	2316.28	2435.15	2081.33	2746.21	1992.46	2092.21
Light	1733.9	1968.52	2057.27	2198.38	1913.55	2721.39	1930.47	2081.92
Light	1797.8	1733.61	1802.89	2161.45	1830.43	2500.67	1928.57	2072.43
Light	1791.94	2002.78	1916.33	2144.69	1897.46	2712.17	1853.62	2034.26
Light	1800.31	1959.65	2745.14	1961.44	1897.34	3422.71	2744.64	2112.14
Light	1833.24	1915.17	3040.71	2350.26	2662.13	3755.57	3350.13	2096.24
Light	1914.77	1477.37	2815	3467.64	3133.51	2736.65	2990.77	3312.23
Light	1764.4	1927.19	2988.9	3284.84	2855.08	2580.94	3060.22	3420.08
Light	1761.24	1589.47	2249.82	3326	2200.7	2438.38	2199.22	3011.27
Light	3016.24	2937.12	2433.27	3393.36	1984.07	2580.05	2096.49	3162.76
Light	2977.75	3372.43	2382.51	2430	1894.57	2652.1	2163.93	2377.38
Light	2839.89	3425.27	2365.49	2324.72	1874.39	3734.57	1985.04	2302.46
Light	2753.36	3674.61	2244.3	2251.14	2482.73	3012.11	2058.01	2271.13
Light	2626.92	2671.7	2631.48	2473.24	2987.85	3031.23	2358.44	2451.5
Light	2239.49	3122.88	3004	3513.31	2087.57	2826.23	2799.69	2190.65
Light	1781.47	2826.38	3195.66	3443.7	2230.31	2496.57	2948.23	2175.09
Light	1978.73	2021.32	2450.29	3594.04	2856.99	2675.72	2855.86	3543.72
Light	1761.23	1967.36	2496.23	2373.37	2179.88	3846.66	2922.69	3139.43
Light	2139.67	1916.06	2283.07	2443.47	2045.9	3530.55	2011.46	2617.85
Light	1938.55	1888.84	2381.17	2368.43	2489.93	2738.01	2215.17	2398.2
Light	2127.13	2009.37	2731.66	2394.77	2941.51	2812.53	2210.19	2243.18
Light	2720.05	2073.52	3636.41	2204.1	2840.09	2762.68	2346.59	2617.98
Light	2997.34	2144.23	3523.72	3351.08	3412.19	3609.21	2959.79	3787.86
Light	3085.57	2116.91	3777.42	2898.01	3051.97	4218.31	2439.69
Dark								3116.05
Dark	2827.22	2046.7	2606.38	3020.79	2324.98	4054.21	2673.37	2460.06
Dark	2910.5	2648.59	2850.54	2990.94	2048.09	4190.31	3410.32	3532.16
Dark	3089.57	3415.59	3518.7	3319.79	2774.03	3304.4	3305.41	3102.3
Dark	2711.91	3307.39	3636.76	3832.39	3250.63	4349.73	3719.89	3606.06
Dark	3053.67	3598.02	3964.6	4069.72	3199.35	4192.52	3825.94	3677.85
Dark	3135.86	3481.53	4111.04	2933.29	3327.7	4038.42	3419.47	3661.36
Dark	3490	3727.46	4061.29	3596.19	3111.36	4526.52	3828.62	3707.55
Dark	3196.22	3805.52	4070.84	3729.31	3070.08	4147.38	3646.27	3563.11
Dark	3015.13	3148.48	4062.48	4151.28	3217.11	4381.46	3591.71	3378.01
Dark	2533.68	3066.15	3891.52	4174.42	3241.82	4480.31	3458.63	3363.27
Dark	2912.7	3517.84	4032.79	4124.64	3062.39	4485.21	3732.57	3268.78
Dark	2987.27	3536.83	4039.74	4005.63	3105.93	4118.02	3132.2	3430.32
Dark	2801.19	3422.2	4210.53	4054.44	3056.41	4456.89	3277.01	3637.75
Dark	2955.92	3309.91	4062.47	3809.15	3075.89	4499.83	3645.54	3573.37
Dark	2881.99	3181.45	4005.44	3373.53	3182.13	4328.19	3557.76	3862.78
Dark	3097.63	3467.41	3840.29	3780.81	3004.28	4144.53	3583.54	3708.47
Dark	3588.42	3789.84	4209.62	3313.19	3019.75	4251.79	3453.24	2714.05
Dark	3206.58	3446.01	4290.79	3139.07	3104.84	4080.65	3602.18	2907.91
Dark	3231	3730.84	3713.2	3137.44	3158.51	4112.18	3524.03	3831.71
Dark	2999.95	3428.38	4254.3	3915.5	3014.94	4192.7	3409.45	3691.39
Dark	3233.79	1995.63	4053.41	3322.52	2945.6	4249.68	3473.74	3834.83
Dark	3154.45	1937.04	3739.51	3668.02	3246.41	4020.21	3530.66	3555.99
Dark	3021.71	2067.78	3637.51	3046.86	2711.74	3951.88	3728.58	3589.12
Dark	3425.61	2088.63	3560.76	2181.21	3075.98	4362.18	3331.54	3629.38
Dark	3269.94	3502.44	2209.31	2363.93	3103.56	4090.23	3410.29	2848.4
Dark	2958.58	3638.16	2998.08	2071.19	2359.87	4506.36	3299.76	3936.26
Dark	3073.45	3547.78	2355.4	2013.99	2045.53	4148.58	3525.39	3746.37
Dark	3260.12	3279.09	2360.3	1880.99	2202.16	3967.43	2335.64	3577.39
Dark	3243.62	3338.26	3646.83	3416.14	2095.12	3251.4	2438.28	3473.35
Dark	2981.64	3430.47	3757.21	2792.16	3297.49	3860.24	2435.75	2818.81
Dark	3257.74	3735.35	3858.17	3612.1	3407.41	3954.13	2254.41	2624.66
Dark	3289.68	3475.66	4021.76	2999.35	3381.21	3239.55	2150.49	2738.39
Dark	3133.72	3747.91	4234	3228.96	3152.52	4442.84	3399.21	4055.19
Dark	3155.92	3282.51	3894.84	3461.32	2965.16	4039.77	3205.67	3695.96
Dark	3046.07	3050.17	3823.55	3768.51	2895.54	4039.26	2969.29	3808.23
Dark	2496.66	3218.59	3671.56	3566.03	3103.27	3919.72	2842.5	4123.21
Dark	2871.62	3194.59	4102.75	3333.82	3109.79	3507.06	2359.58	3654.31
Dark	3149.66	3569.12	3890.73	3519.39	3148.2	3129.58	2333.46	3558.84
Dark	2352.82	3608.08	3587.73	2450.87	2901.73	3353.5	3308.64	3872.7
Dark	3501.36	3627.2	3587.94	2340.27	3385.7	3145.96	3255.84	3946.38
Dark	3453.65	3507.41	2386.59	2180.78	3287.44	3108.47	2717.23	3664.79
Dark	3239.18	3223.51	2806.33	2206.56	2556.98	4297.5	2941.99	3744.17
Dark	3189.94	2243.55	2374.07	2057.45	3028.32	4399.06	2193.34	2661.77
Dark	3578.3	2027.41	2279.97	2106.4	2850.03	3379	2187.77	2645.96
Dark	3274.67	2168.01	2202.28	2698.05	2233.75	3329.71	2026.58	3788.3
Dark	3237.51	2386.43	2260.22	2947.58	3243.32	3516.66	2124.53	3713.68
Dark	3018.21	2075.41	2686.08	3713.48	2362.78	4400.89	2004.85	3606.54
Dark	3336.88	2155.92	4020.92	3228.25	2251.22	4269.39	1994.88	2699.41
Dark	3437.79	1837.21	3944.33	3673.54	3122.24	4443.95	1909.33	2477.57
Dark	3108.99	2047.05	3573.99	3160.2	3560.8	4412.98	2111.82	2720.43
Dark	3468.49	3402.32	3185.95	2336.78	3218.64	3688.46	3190.87	2543.57
Dark	3352.64	3123.66	3399.24	2544.65	3196.07	3172.03	3281.49	2431.06
Dark	3433.82	3258.12	2710.62	2346.56	2411.26	3667.79	3028.55	2339.95
Dark	3539.42	3406.63	2640.39	2932.71	3149.59	3759.91	3155.36	3416.45
Dark	3346.57	3563.96	2417.88	3285.61	2907.77	3842.97	2597.88	3873.11
Dark	2752.16	3161.71	2605.97	3249.38	2758.64	4266.76	2322.42	3454.95
Dark	2242.77	2212.77	2380.2	3579.12	2845.22	4030.1	2455.96	3660.09
Dark	3359.74	2057.25	2390.91	2863.38	2404.68	4272.89	2043.34	4166.86
Dark	2784.5	1829.96	3088.77	2502.08	2227.5	4071.63	2162.12	3956.14
Dark	1979.98	2238.69	3790.67	2545.1	2103.21	3516.86	2158.42	4051.11
Dark	2090.63	2042.19	3625.76	2516.64	3452.54	4198.5	2434.36	3714.41
Dark	2255.76	1935.64	3500.51	2331.02	3443.63	4292.3	3190.29	3895.32
Dark	1944.54	2168.28	4124.05	2074.78	3335	4261.79	2706.99	3566.67
Dark	1982.8	2144.46	3876.59	2189.46	3266.67	2998.12	2838.06	3821.49
Dark	3555.14	3387.45	3661.24	3168.55	3205.87	3190.69	3192.61	3687.9
Dark	3559.23	3344.51	3536.53	2329.64	3274.26	3085.76	2999.74	3683.41
Dark	3294.42	3124.76	2439.6	2152.22	3221.89	2955.57	2582.47	3785.38
Dark	3316.37	3501.84	2528.67	2073.69	3971.67	2807.37	2516.69	4428.55
Dark	3345.62	3015.85	2524.59	2033.89	3248.03	3036.77	2565.82	3898.22
Dark	3275.07	3677.19	2662.25	3100.79	3120.22	2974.1	2414.61	3372.38
Dark	3218.76	3440.3	3586.59	2698.27	3028.21	2817.56	3422.25	3181.7
Dark	3157.53	3277.31	4118.82	2296.59	2867.52	3464.56	3055.23	3553.14
Dark	3512.09	3216.87	4125.78	2390.27	3139.61	4148.8	3268.93	3900.68
Dark	3165.23	3514.96	3707.71	2393.19	2968.77	3862.19	2610.52	4239.52
Dark	3212.26	3137.66	3685.95	3194.01	2839.33	3730.99	2240.15	3584.96
Dark	3200.93	2228.98	3557.38	3149.79	2024.74	3094.37	2286.36	3376.91
Dark	3083.12	2028.82	3510.33	3630.22	2072.29	3186.31	2264.51	3723.86
Dark	3339.18	2139.01	3237.7	3281.66	2093.71	4045.55	2217.34	3543.98
Dark	2989.91	2068.66	3408.07	2311.58	2033.08	4236.3	2124.99	3442.22
Light	3562.36	2055.96	3409.45	2204.46	2050.94	3736.06	3013.95
Light								3353.84
Light	3409.14	2165.25	2386.55	2413.64	3266.02	3116.05	2253.89	2870.89
Light	3554.2	2488.4	2299.64	2420.91	2339.91	2886.56	2328.76	3348.73
Light	3605.65	3110.27	2094.31	2357.11	2524.48	2702.29	2320.68	2430.77
Light	3208.37	3106.03	2138.57	2331.1	2447.24	2802.94	2563.08	2692.82
Light	3115.42	2727.02	2112.55	3413.24	2253.17	2711.25	3161.33	2573.64
Light	3241.18	2719.63	2288	4063.99	2148.74	2726.42	2452.23	2239.04
Light	2219.5	2171.51	2203.25	3595.12	2115.48	3696.86	3091.1	2405.47
Light	1882.52	2134.13	2553.49	3167.88	3204.48	3753	3308.86	2237.04
Light	2053.84	2024.55	3933.09	3379.14	2610.17	3568.64	3133.22	2308.57
Light	2006.97	1906.93	3651.16	2928.94	2556.01	3811.27	2603.86	2252.59
Light	2532.08	1866.26	3108.47	2567.17	2366.31	2624.14	2436.03	2152.26
Light	3740.01	1938.07	2971.91	2494.96	2608.88	2628.26	2415.41	3548.8
Light	3334.72	2023.88	2255.48	2423.62	2659.76	2573.07	2331.77	3292.27
Light	2554.82	1946.2	2166.55	2328.79	2218.87	2590.9	2114.49	3400.84
Light	1888.83	1823.86	2265.29	2279.41	2326.54	2479.84	2075.09	3141.7
Light	1776.31	1699.07	2152.58	2262.2	2328.99	2448.62	2092.76	3248.58
Light	1824.11	1746.05	2016.06	2210.56	2428.27	2252.07	2225.61	2585.8
Light	2011.06	2528.76	1867.72	2982.31	2590.71	2299.9	2763.21	2574.71
Light	1813	2923.1	2068.93	3031.24	3016.25	2382.87	2382.44	2608.52
Light	2053.46	2374.48	1986.19	3491.44	2661.16	3475.93	2954.22	2582.9
Light	2213.14	1595.6	2070.32	3362.55	2493.66	3314.07	2273.54	2513.14
Light	3195.22	1865.72	2025.93	3459.64	2607.45	3835.81	2296.33	2362.69
Light	3003.28	1989.08	2135.19	2630.84	2502.21	3550.52	2227.56	2243.95
Light	2915.57	1941.3	3443.25	2428.9	2467.22	3475.44	2390.88	2395.4
Light	2588.28	2043.4	2992.01	2248.4	2365.29	3179.05	2335.3	2223.29
Light	2754.99	2031.26	3238.94	2349.09	2249.6	2622.92	2111.45	2337.71
Light	1985.85	2586.76	3316.6	2342.25	2551.58	2391.82	2255.03	2138.53
Light	1932.18	1773.16	3060.68	2401.93	2907.4	2559.06	2187.48	2002.24
Light	1972.4	2131.23	2275.4	2379.12	3397.7	2578.28	2043.16	1957.95
Light	1945.13	2917.43	2312.86	2567.84	3409.21	2429.73	2755.79	2272.25
Light	1904.54	2859.34	2156.76	2992.86	3199.95	2409.86	2410.43	3072.02
Light	1765.96	2602.03	2118.56	3369.84	2940.36	2215.79	2129.37	2947.07
Light	1747.24	1806	2336.13	2473.47	2683.24	2281.2	2170.45	3533.69
Light	2068.56	2016.03	2173.42	2441.22	2527.88	2767.02	2050.98	3442.54
Light	3314.72	2158.18	2181.36	2141.05	2461.84	3411.16	2128.84	3240.56
Light	3048.72	2253.45	2077.83	3072.95	2434.36	2514.49	2045.59	3057.63
Light	2664.53	2079.8	2206.09	2346.59	2576.68	2415.51	1964.88	2507.08
Light	1788.17	1872.51	2084.83	2280.6	2242.23	2282.99	2095.21	2470.78
Light	1978.93	1883.42	2834.41	1985.33	2257.03	2182.82	2167.5	2264.2
Light	1952.64	1821.77	2949.71	2124.09	2147.88	2330.91	2706.89	2218.75
Light	1955.78	1755.04	2220.82	2064.49	2398.09	3423.05	2576.03	2099.4
Light	2515.27	1899.62	2236.59	2025.26	2695.85	3084.94	2955.7	2143.04
Light	3086.64	2100	2338.62	2727.23	2943.21	3555.47	2240.45	1926.69
Light	3082.66	2783.35	2318.99	2654.56	3196.25	2628.2	2171.81	2029.12
Light	2510.03	3365.47	2565.06	3169.64	2680.67	2584.56	1927.44	2743.05
Light	1848.36	3105.77	2052.57	3589.86	2703.46	2392.31	1994.73	3110.87
Light	1998.35	2372.09	2178.36	2585.72	2465.68	2407.65	1898.56	2985.54
Light	2001.67	1813.33	2091.85	2387.61	2381.69	2504.22	2128.73	2510.14
Light	1909.97	2077.14	2225.44	2266.22	2461.53	2491.75	2253.53	2244.75
Light	1930.29	1984.22	2081.75	2191.03	2298.95	2381.17	2694.44	2146.07
Light	1848.8	1951.35	2046.07	2038	2508.43	2252.57	2455.31	2099.41
Light	3022.69	2069.47	2813.88	2071.32	3321.75	2894.05	2748.44	2117.02
Light	2892.15	1843.95	2885.74	2097.45	2601.9	3183	2983.92	1939.59
Light	3064.89	1783.56	2963.02	2788.11	2606.85	3320.95	2140.74	2802.73
Light	2053.78	2589.81	3158.8	2786.59	2465.48	2729.26	2193.39	2319.88
Light	2212.31	2034.19	2290.1	2247.3	2429.16	2696.59	2139.34	2089.14
Light	2313.61	1845.12	2390.65	2170.69	2437.46	2607.4	2099.67	2085.31
Light	2115.57	1927.74	2271.18	2187.65	2489.24	2564.09	1809.84	2216.17
Light	2004.17	1994.75	2127.11	3026.95	2411.75	2505.03	2142.52	2957.45
Light	3359.64	1837.27	2069.27	2633.56	3409.7	3014.78	1957.66	3119.82
Light	3283.69	1779.82	2105.87	3304.36	3186.24	3815.46	2709.52	3367.2
Light	2715.32	1969.27	2019.85	3524.14	3289.81	2530.95	2729.88	2499.38
Light	3126.59	1947.66	2093.95	2598.66	3316.41	2327.64	3076.81	2383.95
Light	2084.6	1674.58	2361.93	2705.05	2924.26	2359.14	2400.54	2262.63
Light	2084.21	2914.83	3012.79	2706.41	2371.04	2491.02	2552.2	2303.48
Light	2190.82	3405.19	2883.16	2404.03	2647.46	3073.09	2410.47	2214.7
Light	2003.15	2965.23	3117.17	2248.84	2532.98	3462.56	2030.11	2384.61
Light	1943.01	2732.5	2422.18	2399.79	2383.18	2878.32	2159.72	2405.07
Light	2074.31	2873.24	2393.84	2296.45	2287.57	3794.06	2160.77	2390.56
Light	3230.14	2919.99	2324.84	3490.67	2432.61	2663.75	2319.85	2520.39
Light	3401.73	1914.85	2427.93	3289.38	3189.24	2942.36	2326.41	2364.84
Light	3384.23	2082.9	2209.99	2381.62	3268.2	2746.71	2921.69	2450.45
Light	3247.99	1969.09	2336.86	2326.67	2950.04	2664.53	2789.1	2287.93
Light	3213.83	1815.54	3294.97	2622.52	2575.89	2351.33	2454.59	2372.3
Light	2019.47	2068.46	3614.44	2975.75	2724.42	3662.59	2720.24	3154.7
Light	1794.02	1847.49	2349.75	2974.51	2632.94	3768.43	2355.94	3593.84
Light	2148.02	1973.78	2543.47	2609.59	2483.14	3705.43	2572.72	2884.2
Light	2183.11	1922.72	2732.24	2591.1	2964.95	3889.73	2525.98	2704.56
Light	2644.96	2900.59	2654.36	2768.28	3383.48	3441.81	2764.73	2611.26
Light	3313.31	2892.21	3266.87	3096.74	2616.67	3570.4	2534.42
Dark								2516.82
Dark	3356.86	2543.4	3300.44	2841.59	2707.44	3993.3	3113.78	2929.47
Dark	2114.09	3123.03	2808.97	4032.59	2971.17	3034.37	2770.76	3779.06
Dark	2477.35	2133.2	3836	3743.29	3691.68	3048.64	3083.96	3490.26
Dark	3557.72	2515.24	3529.6	2733.34	3343.52	3212.96	2995.61	3041.22
Dark	3542.59	3524.88	3967.04	3739.72	3645.25	4014.7	3201.98	3127.43
Dark	3512.04	3119.07	3377.39	2646.69	3457.97	3962.75	3430.9	3511.65
Dark	3514.4	3058.63	3433.98	2859.66	3490.68	3875.27	3638.29	3609.8
Dark	3505.89	3543.98	3436.35	2563.64	2688.8	4203.8	2858.94	3721.13
Dark	3128.49	3615.82	3519.31	3762.46	2884.6	4267.92	3683.98	3376.58
Dark	3160.52	3591.36	3536	2445.6	3777.36	3365.44	3671.59	2982.15
Dark	2996.43	3688.22	3774.29	3219.55	3711.03	4063.98	3167.02	3874.17
Dark	2022.01	3776.73	2870.63	3454.74	3493.87	4074.11	2963.36	3700.65
Dark	2654.36	2603.2	2770.94	3751.7	2971.99	4292.49	3064.93	3668.64
Dark	3021.04	2261.29	3809.3	2491.06	2627.68	3328.18	3099.86	3672.26
Dark	3832.97	2692.71	3819.35	2761.3	2743.98	3192.85	2858.6	2939.53
Dark	3697.57	3684.67	4049.13	2654.51	2847.98	3172.07	3060.69	3188.36
Dark	3730.71	3436.93	3768.65	3548.57	2511.08	3097.74	3381.63	3482.86
Dark	3391.96	3454.28	3932.59	4244.59	3182.94	4214.82	3495.87	3449.28
Dark	3506.03	3297.48	3935.13	2824.76	3412.26	4001.04	2786.04	2525.36
Dark	3382.31	3646.22	3362.09	3893.72	3689.42	4220.5	2786.02	2713.53
Dark	3705.14	2319.15	2625.95	3481.84	3519.46	3772.52	2757.9	3094.78
Dark	3442.22	2189.57	2770.55	3209.76	3336.64	3211.82	3239.45	3152.75
Dark	3173.42	2234.42	3392.41	2733	2876.89	4207.91	2977.24	2611.69
Dark	3838.93	2604.13	3698.5	2621.84	3098.75	4278.43	3253.7	2838.76
Dark	2469.85	2764.57	4068.42	2788.99	2925.23	3078.3	3486.69	3328.71
Dark	2011.48	3601.44	4427.53	3072.61	2611.94	3798.55	2737.97	3962.65
Dark	2184.12	3562.38	4067.19	3638.7	2769.72	4029.55	3097.67	3826.03
Dark	3653.25	3672.16	4154.25	3311.79	2778.06	3844.38	3023.86	3609.12
Dark	3569.22	3278.57	3316.6	3205.77	2710.06	3741.11	3360.26	3318.79
Dark	3513.5	3411.37	2725.23	2798.58	2687.9	3880.57	2701.3	3916.97
Dark	3692.48	3367.29	2924.73	3076.91	2514.8	3684.11	3165.76	3674.31
Dark	3451.41	2569.63	2727.75	2963.86	2617.18	3369.24	3041.7	3580.22
Dark	3706.56	2297.53	3220.77	2876.03	2981.69	3636.87	2648.87	3698.6
Dark	3657.15	3045.72	3436.23	2904.09	3278.4	3525.25	2967.48	3833.8
Dark	3605.3	3241.98	4243.07	4135.63	3220.74	3268.62	2936.52	2650.31
Dark	2686.45	2592.95	4298.2	2941	3316.18	3399.48	2692.35	2931.06
Dark	3101.63	3409.72	4088.85	3293.08	2521.41	3385.12	3426.95	2943.41
Dark	3730.95	3871.8	4216.9	3218.29	2850.35	2900.44	3245.77	3064
Dark	3467.45	4124.14	4119.92	3354.48	2715.41	2875.46	3632.8	3555.37
Dark	2700.81	3689.49	3934.49	3812.75	2656.75	2991.63	3357.11	3438.94
Dark	2989.89	3169.22	3259.22	2697.9	3312.46	2808.23	3331.6	3845.62
Dark	3642.04	3982.97	2835	2512.87	3429.52	2193.47	3692.78	3572.65
Dark	3706.48	3965.66	2821.59	2657.61	2607.35	1817.85	3407.09	3876.07
Dark	3554.86	2730.25	2627.14	2681.4	3297.61	1506.92	2758.49	3658
Dark	2757.53	2481.75	2754.47	2686.48	3332.63	1510.11	3239.06	3516.49
Dark	2166.5	2533.81	3013.18	2725.79	3297.61	1861.06	2654.27	3684.89
Dark	2236.06	2804.86	2828.32	2873.11	3686.36	1969.69	2693.88	3718.38
Dark	2312.94	2506.59	2650.35	3752	3645.33	1916.48	2793.6	3015.7
Dark	2302.65	3448.34	4039.99	3235.8	2586.25	1977.13	2686.5	3090.88
Dark	2248.15	3126.57	2935.76	4311.39	2663.43	1991.54	2305.55	2717.69
Dark	3644.62	3270.39	3280.86	3932.33	2775.14	1954.54	2433.07	2723.52
Dark	3586.3	2983.57	2924.72	3574.17	2823.75	2433.67	2264.91	3170.09
Dark	3867.74	3778.84	3584.73	3313.72	2960.56	3200.59	2408.34	2497.36
Dark	3800.22	3257.28	4322.31	2796.42	2422.1	3597.02	2441.33	2617.56
Dark	3824.87	3158.71	3976.55	2590.52	3469.04	3545.96	2218.69	2331.48
Dark	3575.64	2313.95	4102.35	3612.45	3049.27	3448.26	3164.97	3059.11
Dark	3253.22	2630.06	3673.04	3324.2	3674.12	3440.38	2666.74	3027.14
Dark	3631.17	2619.34	3693.23	2641	3628.12	3030.71	3453.47	3683.54
Dark	3410.72	2400.09	3530.5	2615.89	3458.13	3094.39	2619.77	3609.8
Dark	2887.62	2560.06	2774.63	2588.23	3547.38	2982.22	3467.14	3519.93
Dark	3554.34	2080.36	2979.66	2369.34	2987.23	2785.25	3190.4	2620.99
Dark	3229.43	2244.79	3197.53	2506.48	2823.45	2795.56	2281.83	3052.68
Dark	2669.01	2112.8	2423	2296.35	2665.31	2480.22	2440.54	2741.63
Dark	1860.36	2303.65	2783.24	2350.14	2550.42	2644.86	2489.37	3202.9
Dark	3161.94	3513.03	3821.65	2558.94	2824.8	1771.13	2363.74	2637.48
Dark	3058.06	2896.63	3139.51	3308.19	3080.72	1766.06	2344.44	3475.36
Dark	2731.73	3166.32	2348.63	2709.74	2943.18	1378.51	2754.64	3561.11
Dark	1970.22	3832.15	3099.08	2420.13	3562.62	1246.95	2755.08	3379.4
Dark	2738.78	3837.53	2561.75	2956.91	3191.19	1575.08	2810.58	3276.85
Dark	3276.14	3026.53	2368.7	3358.16	3378.34	1784.78	2710.58	3181.93
Dark	3032.61	2040.3	3206.03	2473.82	2592.2	1769.97	2288.58	3561.15
Dark	1799.08	2221.51	3653.02	2674.1	2791.48	1788.45	2654.82	3442.15
Dark	1964.12	2727.3	3513.59	3075.08	2816.55	1835.8	2591.43	3341.51
Dark	2212.18	3430.73	3647.59	3370.16	3135.99	1777.22	3436.2	3457.2
Dark	1890.33	3313.45	3480.68	3229.52	3644.95	1726.68	3270.49	2445.18
Dark	3662.59	3030.28	2310.67	2792.35	2872.85	1948	3379.23	3191.66
Dark	2738.39	2153.6	2855.38	2400.76	3657.36	2661.69	3206.58	3394.8
Dark	3426.19	2141.33	3138.46	2571.21	3434.31	2863.86	3362.74	3368.84
Dark	3399.9	2131.1	2311.4	2400.15	2913	2765.98	3147.94	3220.02
Dark	2596.46	2097.5	3263.44	2419.7	2342.6	2029.47	3325.22	NA

## Sheet: Supplementary Fig3
Supplementary Fig3a
week				Ctrl								HuR-BATKO
3	18.8	15.3	14.9	18.4	9.5	8.2	9.9	8.8	14.2	14.3	15.4	9.5	9.5	9.9	10.4
5	19.9	21.9	22.9	22.3	27.3	26.6	24.3	24.2	24.1	22.4	22.4	21.4	23.2	25.9	24.6
6	23.7	24.4	23.9	21.4	28.6	28.3	25.5	25.6	24	26	23.9	24.2	25.1	27	26.2
7	26	25.6	25.4	23	29.9	29.4	26.9	26.7	27.9	25.8	25.5	25.4	27.2	28.7	27.3
8	24	27	26	27	31	31	28	29	28	27	29	27	28	30	28
9	29	28.3	28.8	25.4	32.9	31.7	29.8	30.1	30.1	28.6	27.8	27.8	29.8	32	28.9
10	29.9	29.2	30	27	32.9	31.7	29.9	29.7	31.5	28.6	29.9	29.2	30	31.1	29.6
11	30.9	32.6	34.2	31.9	30	30.4	27.7	29.5	32.9	31	30.4	29.5	30.2	32.2	29.8
12	30.4	31.2	31.4	28.8	34.6	33.5	32.9	31.3	29.9	30.8	30.6	32.5	31.4	33.7	30.8
13	31.1	31	31.8	28.7	34.6	34.6	32.6	31	30.7	30.9	31	32.7	32.1	33.3	31.3
14	31.3	31.1	28.6	30.2	30.8	33.9	34.5	32.6	30.7	31	32.6	30	32.9	31.8	30.9
Supplementary Fig3b
Fat mass				Lean mass
Ctrl	HuR-BATKO			Ctrl	HuR-BATKO
11.987	11.4377			83.2573	86.6454
9.41935	5.209			83.129	87.6849
8.37423	7.7972			87.0552	87.3776
5.43333	8.11258			91.7333	86.6225
4.49848	6.2987			91.5502	88.4416
9.5283	9.9115			87.3899	84.6608
6.21359	10.6377			88.6731	84.5797
Supplementary Fig3c
			Ctrl						HuR-BATKO
BAT	0.792332	0.501608	0.65035	0.609271	0.58997	0.730435	0.553746	0.612903	0.693252	0.662614	0.622641	0.705502
iWAT	1.39936	1.02572	1.03496	0.847682	1.01475	1.21159	0.882736	1.23548	1.40184	0.920973	1.36163	1.03883
eWAT	2.1246	1.19936	1.26224	1.07616	2.0531	2.15072	2.21824	2.01936	1.74233	1.16109	1.73585	1.32686
Supplementary Fig3d
			Ctrl							HuR-BATKO
Adipq	0.854002	1.04068	0.966162	0.946809	1.10413	1.08822	0.856639	0.754228	0.906956	1.1	0.579454	1.01481	0.852593
Pparγ	1.09075	0.83868	1.10381	1.1224	1.07474	0.769617	1.20315	1.25762	1.36426	1.12559	0.883423	1.26437	0.784373
Cebpα	0.887327	0.974876	1.03598	1.22619	1.10512	0.770507	1.50571	1.84893	1.22467	1.20479	1.7476	1.10991	1.08102
Fabp4	0.953927	1.1054	0.979526	0.783181	1.07716	1.10081	0.857289	0.903328	1.42266	0.921848	1.19484	1.68193	0.898045
Glut4	1.09231	0.726082	0.996505	0.973638	1.23874	0.97272	1.1178	1.13149	1.46762	0.97204	1.30416	1.89704	0.828564
Leptin	1.77998	0.591019	0.727736	1.12243	0.777889	1.00095	1.7288	1.59926	1.3363	0.787555	0.583878	1.23504	0.56681
Pgc1a	1.00484	0.861262	1.15338	0.961648	1.09771	0.921164	1.37549	1.15032	0.888808	1.25913	1.04891	1.18994	1.12973
Cidea	0.926672	0.906516	1.45708	0.67494	0.835121	1.19967	0.697747	0.803328	1.28113	0.810906	1.50278	1.99467	0.617695
Supplementary Fig3e
Time (min)				Ctrl								HuR-BATKO
0	140.4	117	171	140.4	142.2	190.8	145.8	165.6	190.8	165.6	160.2	129.6	142.2	147.6	122.4
15	316.8	309.6	388.8	361.8	225	255.6	306	334.8	289.8	369	300.6	257.4	266.4	333	277.2
30	304.2	252	345.6	351	207	226.8	232.2	273.6	298.8	354.6	268.2	313.2	253.8	345.6	237.6
60	280.8	235.8	293.4	334.8	167.4	160.2	198	201.6	280.8	338.4	237.6	300.6	226.8	241.2	190.8
90	322.2	248.4	243	205.2	192.6	160.2	185.4	199.8	225	298.8	235.8	293.4	147.6	158.4	154.8
120	226.8	158.4	196.2	176.4	111.6	183.6	163.8	169.2	196.2	201.6	136.8	181.8	97.2	145.8	129.6
Supplementary Fig3f
Time (min)				Ctrl								HuR-BATKO
0	100	100	100	100	100	100	100	100	100	100	100	100	100	100	100
15	64.2105	90.1408	91.6667	79.1209	80.303	68.6869	75.3247	87.7778	86.9159	85.5769	78.3505	109.091	83.871	70.7317	88.0435
30	62.1053	92.9578	63.8889	52.7473	46.9697	53.5354	68.8312	71.1111	71.028	74.0385	62.8866	63.6364	67.7419	57.3171	57.6087
60	68.421	81.6901	52.7778	62.6374	51.5151	50.505	58.4416	76.6667	80.3738	50.9615	59.7938	94.3182	74.1936	65.8537	53.2609
90	67.3684	70.4225	62.5	53.8462	66.6667	56.5656	70.1299	87.7778	113.084	51.9231	81.4433	64.7727	51.6129	68.2927	52.1739
120	67.3684	69.0141	76.3889	52.7473	81.8182	56.5656	76.6234	86.6667	114.019	61.5385	80.4124	67.0455	38.7097	65.8537	56.5217

## Sheet: Supplementary Fig6
Supplementary Fig6a
Supplementary Fig6b
		Xz201			Insig1
Insig1	0.672152	1.11699	1.21308	13.6054	30.4702	32.8414
Ucp1	1.25588	0.86883	0.886611	0.403226	0.710913	0.399506
Pgc1α	0.499982	1.21005	1.28996	0.264891	0.700724	0.716867
Prdm16	0.491967	1.16646	1.34157	0.236128	0.497173	0.773154
Cidea	1.04828	1.07946	0.872262	0.521125	0.752393	0.475395
Cox4	1.08593	0.930285	0.983785	0.803185	0.837453	0.827229
Cox7	1.1442	0.924673	0.931128	0.765002	0.823866	0.71205
Adipq	0.936239	0.937317	1.12644	0.719839	0.86988	0.806089
Glut4	0.955645	1.0268	1.01756	0.512247	0.75968	0.791587
Fabp4	0.878156	1.09396	1.02789	0.729547	0.921438	0.837475
Supplementary Fig6c
		Xz201			Insig1
Insig1	0.632911	0.977848	1.39367	42.0424	85.4329	63.4266
Retn	0.801221	1.179	1.01978	0.616065	0.411955	0.602102
Adipsin	0.991736	1.01147	0.996793	0.362976	0.259031	0.403363
Adipq	0.831994	1.03212	1.13589	0.653307	0.65554	0.61289
Cebpα	0.809265	0.989843	1.20089	0.586374	0.848687	0.847286
Glut4	0.892667	1.14597	0.961363	0.459019	0.597818	0.570205
Fabp4	1.00081	1.09034	0.908849	0.751184	0.6541	0.693205
Supplementary Fig6d
		Vector			HuR			HuR+sh-Insig1
Ucp-1	1.6469	0.797942	0.555155	0.225487	0.119231	0.0265912	0.67177	0.400502	0.967907	0.407336
Cidea	1.32878	0.989424	0.681795	0.661065	0.330546	0.0622853	1.22194	1.11303	1.10116	0.678401
Pparα	1.07542	1.15566	0.768922	0.584141	0.535228	0.295745	0.813259	0.843982	0.827633	0.793822
cebpα	0.867039	1.194	0.938957	0.439976	0.493558	0.168862	0.801006	0.666765	0.998642	0.711
cebpβ	0.897799	1.16702	0.935184	0.436183	0.507396	0.171041	0.896926	0.624224	1.01383	0.780236
Fasn	1.3431	1.09319	0.563712	0.421562	0.255146	0.0647602	1.2074	1.20702	1.55051	1.09081
glut4	1.15031	1.10519	0.744492	0.429296	0.297381	0.0759047	0.919798	0.9617	1.05164	0.794907

[truncated: 3 more sheets: Supplementary Fig7, Supplementary Fig8, Supplementary Fig9]
